# Supplementary material for: The Long-Term Efficacy of Cephalosporin in Elderly Hip Fracture Patients: A Comprehensive Analysis
Source: J Clin Med. 2025 Aug 28;14(17):6086. doi: 10.3390/jcm14176086 (PMC12429005; doi:10.3390/jcm14176086)
Supplement: Supplementary file 1 [file jcm-14-06086-s001.zip]

Archive with 11 entries (11 files):
- Supplementary Figure S1.pdf
- Supplementary Figure S2.pdf
- Supplementary Figure S3.pdf
- Supplementary Figure S4.pdf
- Supplementary Figure S5.pdf
- Supplementary Table S1.csv
- Supplementary Table S2.pdf
- Supplementary Table S3.pdf
- Supplementary Table S4.pdf
- Supplementary Table S5.pdf
- Supplementary Table S6.xlsx
