# Supplementary material for: The Long-Term Efficacy of Cephalosporin in Elderly Hip Fracture Patients: A Comprehensive Analysis
Source: J Clin Med. 2025 Aug 28;14(17):6086. doi: 10.3390/jcm14176086 (PMC12429005; doi:10.3390/jcm14176086)
Supplement: Supplementary file 1 [file jcm-14-06086-s001.zip › Supplementary Table S1.csv]

subject_id	hadm_id_x	age	age_category	gender	anchor_year_group	drug_category	cDDD	infection	icu	hos_length(day)	total_death	hospital_expire_flag	28_death_post_surgery	28_time_surgery_death	90_death_post_surgery	90_time_surgery_death	180_death_post_surgery	180_time_surgery_death	1year_death_post_surgery	1_year_surgery_death	admission_type	race	aki_stage	systolic pressure	diastolic pressure	BMI	myocardial_infarct	congestive_heart_failure	peripheral_vascular_disease	cerebrovascular_disease	dementia	chronic_pulmonary_disease	rheumatic_disease	peptic_ulcer_disease	mild_liver_disease	diabetes_without_cc	paraplegia	renal_disease	malignant_cancer	severe_liver_disease	metastatic_solid_tumor	aids	charlson_comorbidity_index	CCI	hematocrit	hemoglobin	mch	mchc	mcv
17342726	26125825	102.1732997	0	1	2008 - 2010	2	2	0	0	7.110416667	1	1	1	5	1	5	1	5	1	5	Urgent	White	0	131.3053565	73.6363016	27.66864132	0	1	0	0	0	0	0	0	0	0	0	0	0	0	0	0	5	2	21.8	7.2	35.6	33	108
11633750	24224268	100.4855812	0	2	2011 - 2013	2	2	0	0	4.061111111	1	0	1	15	1	15	1	15	1	15	Emergence	White	0	143	76	25.1	0	0	0	0	0	0	0	0	0	0	0	1	0	0	0	0	6	2	27.4	7.9	30.6	28.8	106
13804255	27104278	100.3828696	0	2	2011 - 2013	2	2	0	0	2.729166667	0	0	0	28	0	90	0	180	0	365	Emergence	White	0	120	78	25.1	0	1	0	0	0	1	0	0	0	0	0	0	0	0	0	0	6	2	32.5	10.3	29.3	31.7	92
12726877	20485834	100.2579144	0	2	2008 - 2010	1	0	0	0	4.329166667	1	0	0	28	0	90	1	147	1	147	Emergence	Black	0	138	70	21.1	0	0	0	0	0	0	0	0	0	0	0	0	0	0	0	0	4	1	38.6	12.7	28.8	32.9	88
15086842	21566129	100.0098844	0	2	2011 - 2013	2	2	0	0	5.876388889	0	0	0	28	0	90	0	180	0	365	Observation	White	0	146	100	27.3	0	0	0	0	0	0	0	0	0	0	0	0	0	0	0	0	4	1	42.6	13.7	29.8	32.2	93
12227888	29803695	99.64042995	0	2	2008 - 2010	2	2	0	0	6.770138889	1	0	0	28	0	90	1	152	1	152	Urgent	White	0	120	70	34.3	0	0	1	1	0	1	0	0	0	0	0	1	0	0	0	0	9	2	22.8	7.4	32.9	32.5	101
16880265	20429993	99.58868724	0	1	2008 - 2010	4	3.5	0	0	6.745138889	0	0	0	28	0	90	0	180	0	365	Observation	White	0	138	72	20.7	0	0	0	0	0	0	0	0	0	0	0	0	0	0	0	0	4	1	35.6	11.8	30.3	33.1	91
17835583	28458628	99.55064367	0	1	2011 - 2013	4	1.661458333	0	0	7.086805556	1	0	1	26	1	26	1	26	1	26	Observation	White	0	116	65	20.8	0	1	0	0	0	0	0	0	0	0	0	1	0	0	0	0	7	2	33.8	10.9	33.7	32.2	105
14013013	20735128	99.24265145	0	1	2014 - 2016	2	2	0	0	4.069444444	1	0	0	28	0	90	1	157	1	157	Emergence	White	0	119	56	27.6	0	1	0	0	0	0	0	0	0	0	0	1	0	0	0	0	7	2	43.2	14.4	32.4	33.3	97
12945026	20212451	99.06244749	0	2	2011 - 2013	2	1	0	0	4.819444444	1	0	1	7	1	7	1	7	1	7	Observation	Black	0	120	70	21.4	0	0	0	0	0	0	0	0	0	0	0	0	0	0	0	0	4	1	30.1	8.7	24.3	28.9	84
11211939	25778713	98.61735849	0	2	2008 - 2010	2	2	0	0	6.21875	0	0	0	28	0	90	0	180	0	365	Observation	White	0	130	60	21.9	1	0	0	0	0	0	0	0	0	1	0	0	0	0	0	0	6	2	32.5	10.1	29.8	31.1	96
16551775	20101115	98.46360936	0	2	2008 - 2010	2	2	0	0	6.601388889	1	0	0	28	0	90	0	180	0	365	Observation	White	0	160	80	24.3	0	0	1	0	1	0	0	0	0	0	0	0	0	0	0	0	6	2	35.9	11.4	29.9	31.8	94
15553257	22122732	98.4215292	0	1	2014 - 2016	2	2	0	0	14.98819444	1	0	0	28	1	55	1	55	1	55	Emergence	White	0	135	64	33.1	0	1	0	0	1	0	0	0	0	0	0	0	0	0	0	0	6	2	29.2	8.7	26.9	29.8	90
16207116	29960842	98.3560513	0	2	2008 - 2010	4	2.833333333	0	0	6.052777778	0	0	0	28	0	90	0	180	0	365	Observation	White	0	159	61	19.9	0	1	0	0	0	0	0	0	0	0	0	1	0	0	0	0	7	2	26.7	8.1	28.7	30.3	95
11285635	25994907	98.07124584	0	2	2011 - 2013	2	2	0	0	2.999305556	1	0	0	28	0	90	0	180	0	365	Observation	White	0	131.3053565	73.6363016	22.3	0	0	0	0	0	0	0	0	0	0	0	0	0	0	0	0	4	1	33.9	10.9	27.5	32.2	86
12997545	26095988	97.91327409	0	2	2008 - 2010	4	3	0	0	4.544444444	1	0	0	28	0	90	0	180	0	365	Emergence	Black	0	131.3053565	73.6363016	23.4	0	0	0	0	0	0	0	0	0	0	0	0	0	0	0	0	4	1	36.7	11.8	29.3	32.2	91
10444908	26001691	97.57565357	0	2	2008 - 2010	4	1.125	0	0	8.879861111	1	0	0	28	1	85	1	85	1	85	Emergence	White	0	130	74	23	0	1	0	0	0	0	0	0	0	0	0	0	0	0	0	0	5	2	24.6	8.1	31.3	32.8	95
10878836	22176980	97.54830891	0	2	2008 - 2010	2	2	0	0	6.538888889	0	0	0	28	0	90	0	180	0	365	Emergence	White	0	148	80	22.3	1	0	0	0	0	0	0	0	0	0	0	0	0	0	0	0	5	2	37.1	12	31.7	32.3	98
14448178	27269926	97.44859953	0	2	2008 - 2010	4	2.877659574	0	0	5.840972222	0	0	0	28	0	90	0	180	0	365	Observation	White	0	122	70	27.9	0	0	1	0	0	0	0	0	0	0	0	0	0	0	0	0	5	2	25.8	8.3	27	32.2	84
18417827	23388853	97.43822566	0	2	2011 - 2013	2	2	0	0	5.163888889	0	0	0	28	0	90	0	180	0	365	Observation	White	0	124	70	18.9	0	0	0	0	0	0	0	0	0	0	0	0	0	0	0	0	4	1	32.3	10.7	32.6	33.1	99
10594674	27471932	97.39471395	0	2	2008 - 2010	2	2	0	0	3.000694444	0	0	0	28	0	90	0	180	0	365	Emergence	Others	0	166	69	23.4	0	1	0	1	0	0	0	0	0	1	0	0	0	0	0	0	7	2	37.8	12.1	30.9	32	96
18370680	23429386	97.39102248	0	2	2008 - 2010	2	1	0	0	3.566666667	0	0	0	28	0	90	0	180	0	365	Observation	White	0	124	60	21.2	0	0	0	0	1	0	0	0	0	0	0	0	0	0	0	0	5	2	28.1	9.1	29.3	32.4	90
18683070	25119845	97.38576432	0	2	2011 - 2013	2	2	0	0	4.791666667	1	0	0	28	0	90	0	180	1	352	Observation	White	0	134	82	25.5	0	0	0	0	0	0	0	0	0	0	0	0	0	0	0	0	4	1	34.8	11.6	32	33.3	96
15165654	24082272	97.23559182	0	2	2011 - 2013	3	3.831372549	0	0	9.654861111	1	0	0	28	1	58	1	58	1	58	Observation	White	0	138	62	27.66864132	0	0	0	0	0	0	0	0	0	0	0	0	0	0	0	0	4	1	23.2	6.8	35.2	29.3	120
17569775	24019393	97.22230907	0	2	2008 - 2010	2	2	0	0	4.893055556	1	0	0	28	0	90	0	180	1	284	Urgent	White	0	131.3053565	73.6363016	31.7	0	0	0	0	0	0	0	0	0	0	0	0	0	0	0	0	4	1	24.1	8.2	30.3	34.1	89
19353810	22957099	97.1188883	0	2	2008 - 2010	2	1	0	1	5.541666667	1	1	1	4	1	4	1	4	1	4	Emergence	White	1	122	52	20.8	0	1	0	0	0	0	0	0	0	0	0	1	0	0	0	0	7	2	29.7	8.9	27.2	29.9	91
18362159	27162165	97.04444679	0	2	2008 - 2010	4	4.151315789	1	1	11.53125	1	1	1	11	1	11	1	11	1	11	Observation	Black	1	140	70	26.5	0	1	1	1	0	0	0	0	0	1	0	0	0	0	0	0	8	2	22.2	7.3	35.3	32.9	107
15798127	22078908	96.79547259	0	2	2011 - 2013	2	2	0	0	5.013888889	1	0	0	28	0	90	0	180	0	365	Observation	White	0	163	98	17.8	0	0	0	0	0	1	0	0	0	0	0	1	0	0	0	0	7	2	25.5	8.1	30.6	31.8	96
12061180	29089877	96.69379533	0	2	2008 - 2010	2	2	0	0	14.10902778	0	0	0	28	0	90	0	180	0	365	Emergence	Asian	0	131.3053565	73.6363016	21.7	0	0	0	0	0	0	0	0	0	1	0	0	0	0	0	0	5	2	22.7	7.6	34.3	33.4	103
15964248	29570124	96.60700166	0	1	2014 - 2016	2	2.5	0	0	10.78125	1	0	1	18	1	18	1	18	1	18	Observation	White	0	141	72	25.2	0	1	0	0	0	0	1	0	0	0	0	1	0	0	0	0	8	2	35.8	10.8	30.9	30.2	102
19192170	21053573	96.59239947	0	1	2008 - 2010	2	2	0	0	4.184722222	1	0	0	28	1	42	1	42	1	42	Emergence	White	0	130	58	22.2	0	1	0	0	0	0	0	0	0	0	0	0	0	0	0	0	5	2	27.4	8.3	32.8	30.3	108
13764618	22589254	96.50477492	0	1	2008 - 2010	3	0.642857143	0	0	5.157638889	1	0	0	28	1	31	1	31	1	31	Urgent	White	0	110	65	27.66864132	1	1	0	0	0	0	0	0	0	1	0	1	0	0	0	0	9	2	29.9	9.4	33.5	31.4	107
11456729	24946528	96.49753466	0	2	2008 - 2010	2	2	0	0	4.702083333	1	0	0	28	0	90	0	180	0	365	Emergence	White	0	120	50	22.6	0	0	0	0	0	0	0	0	0	0	0	0	0	0	0	0	4	1	28.1	8.8	24.3	31.2	78
13930807	28430908	96.47101115	0	2	2014 - 2016	2	2	0	0	8.201388889	1	0	0	28	0	90	0	180	0	365	Emergence	White	0	150	72	24.8	0	0	0	0	0	0	0	0	0	0	0	0	0	0	0	0	4	1	25.4	8.2	36.6	32.3	113
17018190	22692798	96.43732344	0	2	2014 - 2016	2	2	0	0	1.727777778	0	0	0	28	0	90	0	180	0	365	Emergence	White	0	178	83	19.8	0	0	0	0	1	0	0	0	0	0	0	0	0	0	0	0	5	2	38	12.4	32.2	32.6	99
16449983	26267948	96.36080834	0	2	2008 - 2010	4	3	0	0	4.538888889	1	0	0	28	0	90	1	111	1	111	Emergence	White	0	176	70	28.5	0	0	0	0	0	0	0	0	0	0	0	0	0	0	0	0	4	1	32.3	10.6	30.7	32.9	93
10558448	20549882	96.35159261	0	2	2017 - 2019	2	2	0	0	4.997222222	1	0	0	28	0	90	1	148	1	148	Emergence	White	0	167	77	18.2	0	1	0	0	0	0	0	0	0	0	0	1	0	0	0	0	7	2	30.5	10.1	30.7	33.1	93
12861635	28182640	96.31080345	0	1	2008 - 2010	2	2	0	0	4.99375	1	0	0	28	0	90	0	180	0	365	Emergence	Others	0	140	80	28.6	0	0	0	0	0	0	0	0	0	0	0	1	0	0	0	0	6	2	33.5	10.5	27.3	31.5	87
14213634	24251660	96.27261529	0	2	2014 - 2016	2	2	0	0	4.768055556	0	0	0	28	0	90	0	180	0	365	Observation	White	0	120	58	28.8	0	0	0	0	1	0	0	0	0	0	0	0	0	0	0	0	5	2	29.7	9.2	28.3	31	91
17581954	26849404	96.2154462	0	2	2011 - 2013	2	2	0	0	2.766666667	1	0	0	28	0	90	0	180	0	365	Emergence	White	0	98	54	23.2	0	0	0	0	0	0	0	0	0	0	0	0	0	0	0	0	4	1	36.8	12.1	31.1	32.9	95
15811953	21686178	96.13008993	0	2	2008 - 2010	2	1.166666667	0	0	5.854166667	1	0	1	9	1	9	1	9	1	9	Emergence	White	0	140	70	26.5	1	0	0	0	0	0	0	0	0	1	0	1	0	0	0	0	8	2	30.8	10.2	30.8	33.1	93
15810785	23337925	95.93486738	0	1	2014 - 2016	3	1	0	0	5.059722222	0	0	0	28	0	90	0	180	0	365	Emergence	White	0	110	64	26.2	0	1	0	0	0	0	0	0	0	1	0	0	0	0	0	0	6	2	27.9	9	31.9	32.3	99
10718580	22830385	95.91374554	0	2	2014 - 2016	4	1.333333333	0	0	5.91875	0	0	0	28	0	90	0	180	0	365	Observation	White	0	160	73	29	0	0	0	0	1	1	0	0	0	0	0	0	0	0	0	0	6	2	36.9	11.7	29.2	31.7	92
11200520	26059620	95.83145421	0	2	2014 - 2016	2	2	0	0	7.019444444	1	0	0	28	0	90	0	180	1	189	Observation	Hispanic	0	115	70	32.9	1	1	1	0	1	0	0	0	0	1	0	0	0	0	0	0	9	2	33.1	10.3	25.2	31.1	81
10449873	23016068	95.76898992	0	2	2008 - 2010	2	1.12601626	0	0	4.820833333	0	0	0	28	0	90	0	180	0	365	Emergence	White	0	131.3053565	73.6363016	27.66864132	0	0	0	0	0	0	0	0	0	0	0	0	0	0	0	0	4	1	31.1	9.7	29.1	31.4	93
15835814	27266721	95.75743366	0	1	2017 - 2019	3	0.5	0	0	17.02708333	1	0	0	28	1	57	1	57	1	57	Observation	White	0	131.3053565	73.6363016	27.5	0	1	0	1	0	0	0	0	0	1	0	1	0	0	0	0	10	2	37.8	12.4	29.3	32.8	89
19561931	23873802	95.71754868	0	2	2008 - 2010	2	2	0	0	4.039583333	1	0	0	28	0	90	0	180	0	365	Observation	White	0	150	76	25.7	0	1	0	1	1	0	0	0	0	1	0	0	0	0	0	0	8	2	28.7	9.5	30.1	33.1	91
15791301	27239522	95.70684132	0	1	2011 - 2013	1	0	0	0	4.039583333	0	0	0	28	0	90	0	180	0	365	Observation	White	0	151	68	23.5	0	0	0	0	0	0	0	0	0	0	0	1	0	0	0	0	6	2	25.7	8.3	31.3	32.3	97
14666079	20140061	95.69818261	0	2	2008 - 2010	2	2	0	0	5.661805556	0	0	0	28	0	90	0	180	0	365	Emergence	White	0	136	64	31.8	0	1	0	0	0	1	0	0	0	0	0	0	0	0	0	0	6	2	23.9	7.9	31.1	32.9	94
11425766	29909211	95.64408795	0	2	2014 - 2016	4	0.785714286	1	1	7.596527778	0	0	0	28	0	90	0	180	0	365	Emergence	White	0	148	69	22.1	0	1	0	0	1	0	0	0	0	0	0	0	0	0	0	0	6	2	33.1	10.6	32.4	32	101
14331959	26782304	95.62987097	0	2	2011 - 2013	2	2	0	0	2.513888889	1	0	0	28	0	90	0	180	1	244	Emergence	Others	0	120	56	20.7	0	0	0	0	0	0	0	0	0	0	0	0	0	0	0	0	4	1	29.5	9.6	31.3	32.5	96
17507655	29614873	95.60125691	0	1	2011 - 2013	2	2	1	1	7.159027778	1	0	0	28	1	60	1	60	1	60	Observation	White	2	110	60	29.5	0	0	0	0	0	0	0	0	0	1	0	1	0	0	0	0	8	2	29.8	9.4	32.3	31.5	102
18116992	24346319	95.57146981	0	2	2011 - 2013	2	1	0	0	2.701388889	0	0	0	28	0	90	0	180	0	365	Urgent	White	0	137	74	20.5	0	0	1	0	0	0	0	0	0	0	0	0	0	0	0	0	5	2	26.2	8.2	32	31.3	102
12824281	28602624	95.46747202	0	2	2008 - 2010	2	2	0	0	1.353472222	0	0	0	28	0	90	0	180	0	365	Emergence	White	0	134	90	31.3	0	0	1	0	1	0	0	0	0	0	0	0	0	0	0	0	6	2	36.7	11.8	30.1	32.2	94
18177309	28940621	95.45590047	0	2	2011 - 2013	2	2	0	0	2.383333333	1	0	0	28	0	90	0	180	1	366	Emergence	White	0	120	57	26.7	0	0	0	0	1	1	0	0	0	0	0	0	0	0	0	0	6	2	41.5	13.4	29.1	32.3	90
16968493	27582242	95.44041021	0	2	2011 - 2013	4	2	0	0	2.999305556	0	0	0	28	0	90	0	180	0	365	Urgent	White	0	150	60	27.7	0	1	0	0	0	0	0	0	0	0	0	0	0	0	0	0	5	2	25.3	8.5	34.3	33.7	102
18182430	21862271	95.43966489	0	2	2008 - 2010	4	3	0	0	4.111111111	1	0	0	28	0	90	0	180	0	365	Emergence	White	0	136	82	26.5	0	1	0	0	0	1	0	0	0	0	0	0	0	0	0	0	6	2	34.1	11.1	31.3	32.6	96
17750045	23962114	95.40462541	0	2	2008 - 2010	2	1.571428571	0	0	4.58125	1	0	0	28	1	87	1	87	1	87	Emergence	White	0	110	70	20	0	1	0	0	0	1	0	0	0	0	0	1	0	0	0	0	8	2	28	9.2	31.1	32.9	95
13208650	24228068	95.39401593	0	2	2011 - 2013	2	2	0	0	3.7875	0	0	0	28	0	90	0	180	0	365	Emergence	White	0	130	60	23.2	0	0	0	0	0	0	0	0	0	0	0	1	0	0	0	0	6	2	25	8.2	32.1	32.9	98
13352038	21023728	95.37829774	0	2	2008 - 2010	2	2	0	0	4.06875	0	0	0	28	0	90	0	180	0	365	Observation	White	0	132	70	25.9	1	0	0	0	0	0	0	0	0	1	0	0	0	0	0	0	7	2	36.7	11.7	28.5	31.9	90
17824940	23108441	95.26681906	0	2	2011 - 2013	3	1.5	0	0	3.178472222	1	0	0	28	0	90	0	180	0	365	Emergence	Others	0	140	70	33	0	0	0	0	0	0	0	0	0	1	0	0	0	0	0	0	5	2	29.7	10.1	32.7	34.2	96
13751884	28022412	95.22647481	0	2	2014 - 2016	2	2	0	0	3.757638889	0	0	0	28	0	90	0	180	0	365	Observation	White	0	134	80	27.2	1	0	0	0	0	1	0	0	0	0	0	0	0	0	0	0	6	2	24.7	7.6	22.7	30.8	74
10272120	25887706	95.21718112	0	2	2008 - 2010	2	2	0	0	11.30069444	1	0	0	28	0	90	0	180	0	365	Emergence	White	0	170	90	27.66864132	0	0	0	0	0	0	0	0	0	1	0	0	0	0	0	0	5	2	30.4	10.2	31.8	33.6	95
11196689	28939199	95.13121186	0	2	2008 - 2010	3	1	0	1	7.520138889	0	0	0	28	0	90	0	180	0	365	Urgent	White	2	131.3053565	73.6363016	21.4	0	1	0	0	0	0	1	0	0	0	0	0	0	0	0	0	6	2	35	10.3	24.3	29.4	83
19715664	25524335	95.1277351	0	2	2014 - 2016	2	2	0	0	8.086111111	0	0	0	28	0	90	0	180	0	365	Observation	White	0	156	74	38.6	0	1	0	0	0	0	0	0	0	0	0	1	0	0	0	0	7	2	28.6	9.1	27.4	31.8	86
15260041	25645661	95.06246064	0	2	2011 - 2013	4	3	0	0	5.930555556	1	0	0	28	0	90	0	180	1	259	Urgent	White	0	131.3053565	73.6363016	30.2	0	0	0	0	0	1	0	0	0	0	0	0	0	0	0	0	5	2	39.7	11.9	30.1	30	101
18112865	27027521	95.01975311	0	2	2011 - 2013	2	0.666666667	0	0	16.89583333	1	0	0	28	0	90	0	180	0	365	Observation	White	0	140	60	18.8	0	1	0	0	0	0	0	0	0	0	0	0	0	0	0	0	5	2	27.4	9	29.3	32.8	89
15911683	26590546	95.00431723	0	1	2011 - 2013	4	3.2125	0	1	5.965972222	1	1	1	5	1	5	1	5	1	5	Emergence	White	1	147	44	27.9	0	1	0	0	0	0	0	0	0	0	0	1	0	0	0	0	7	2	28.3	9.4	31.3	33.2	94
17470382	24295932	94.96712636	0	2	2008 - 2010	2	2.25	0	0	5.747916667	1	0	0	28	0	90	0	180	0	365	Emergence	White	0	155	81	30.8	0	1	0	1	0	1	0	0	0	0	0	1	0	0	0	0	9	2	40.3	12.9	30.8	32	96
12098160	25341574	94.95074818	0	2	2011 - 2013	2	0.5	0	0	2.683333333	0	0	0	28	0	90	0	180	0	365	Observation	White	0	180	90	30.6	1	0	0	0	1	1	0	0	0	0	0	0	0	0	0	0	7	2	31.7	9.8	28.6	30.9	92
12390274	22448153	94.90898667	0	2	2008 - 2010	4	4	0	0	12.64513889	1	0	0	28	0	90	0	180	0	365	Observation	Hispanic	0	110	70	35.3	0	1	0	0	0	1	0	0	0	1	0	0	0	0	0	0	8	2	33.2	10	28.8	30.1	96
15907897	28421355	94.80782277	0	2	2011 - 2013	2	2	0	0	4.5875	0	0	0	28	0	90	0	180	0	365	Emergence	White	0	131.3053565	73.6363016	25.6	0	0	0	0	1	0	0	0	0	0	0	1	0	0	0	0	7	2	36.5	11.7	31.5	32.1	98
10205254	29751056	94.7960404	0	2	2008 - 2010	2	2	0	0	8.031944444	0	0	0	28	0	90	0	180	0	365	Emergence	White	0	131.3053565	73.6363016	27.66864132	0	0	0	0	0	0	0	0	0	1	0	1	0	0	0	0	8	2	25.5	7.9	27.5	31	89
18722860	24932926	94.74854883	0	1	2014 - 2016	2	2	0	0	4.725	1	0	0	28	1	81	1	81	1	81	Urgent	Others	0	131.3053565	73.6363016	28.2	0	0	0	0	0	0	0	0	0	0	0	0	0	0	0	0	4	1	27.2	8.6	29.6	31.6	94
12606844	28103693	94.71663422	0	2	2008 - 2010	4	3	0	0	4.764583333	0	0	0	28	0	90	0	180	0	365	Observation	White	0	162	86	23	0	0	0	0	0	0	0	0	0	0	0	0	0	0	0	0	4	1	26.8	8.8	30.6	32.8	93
12783249	29481954	94.71184075	0	2	2008 - 2010	3	3.666666667	0	0	3.934722222	0	0	0	28	0	90	0	180	0	365	Emergence	White	0	110	78	27.66864132	0	1	0	0	0	0	0	0	0	0	0	1	0	0	0	0	7	2	35.1	11.3	28.1	32.2	87
17994364	21388566	94.68796305	0	2	2008 - 2010	3	1	0	0	6.823611111	1	1	1	6	1	6	1	6	1	6	Emergence	White	0	127	76	24.2	0	1	0	0	0	1	0	0	0	0	0	0	0	0	0	0	6	2	29.9	9.6	29.3	32.2	91
16501494	21693782	94.63624217	0	2	2011 - 2013	4	2.375	0	0	5.984027778	1	0	0	28	0	90	0	180	0	365	Observation	White	0	147	74	32	0	0	0	0	1	1	0	0	0	1	0	0	0	0	0	0	7	2	30.1	10	31.2	33.2	94
15560723	23966379	94.56292122	0	1	2008 - 2010	2	1	0	0	3.16875	1	0	0	28	0	90	1	106	1	106	Emergence	White	0	131.3053565	73.6363016	27.66864132	0	1	0	0	0	0	0	0	0	0	0	0	0	0	0	0	5	2	24.4	8.4	32.2	34.6	93
18217711	22073023	94.50770973	0	2	2008 - 2010	2	2	0	0	4.254166667	0	0	0	28	0	90	0	180	0	365	Observation	White	0	153	87	20	0	0	0	0	0	0	0	0	0	0	0	0	0	0	0	0	4	1	23.5	7.4	31.2	31.5	99
19186632	21748041	94.5032785	0	2	2008 - 2010	2	0.666666667	0	0	4.097222222	1	0	0	28	0	90	0	180	1	302	Emergence	White	0	131.3053565	73.6363016	27.66864132	0	0	0	0	0	0	0	0	0	0	0	0	0	0	0	0	4	1	27.7	9.5	32.5	34.4	95
16762080	24300009	94.42141687	0	1	2008 - 2010	2	1.333333333	0	0	3.96875	1	0	0	28	0	90	0	180	1	324	Emergence	White	0	131.3053565	73.6363016	27.66864132	0	0	0	0	1	0	0	0	0	0	0	0	0	0	0	0	5	2	30.4	10.68288195	30.34233562	32.89850653
10951318	25273517	94.39688214	0	1	2017 - 2019	2	2	0	0	5.051388889	1	0	0	28	0	90	0	180	1	206	Observation	White	0	125	60	21.2	0	0	0	0	1	0	0	0	0	0	0	0	0	0	0	0	5	2	34.9	11.7	31.5	33.5	94
11220123	25621951	94.37548841	0	1	2014 - 2016	4	3.75	0	0	6.825	0	0	0	28	0	90	0	180	0	365	Urgent	Others	0	132	71	27.1	0	1	0	0	0	0	0	0	0	1	0	0	0	0	0	0	6	2	29.5	9.4	25.8	31.9	81
16007646	20095237	94.37540506	0	2	2011 - 2013	4	4.25	0	1	6.870138889	0	0	0	28	0	90	0	180	0	365	Observation	White	0	140	90	24.7	0	0	0	0	0	0	0	0	0	0	0	0	0	0	0	0	4	1	28.4	8.9	30.8	31.3	98
17372238	20427398	94.37450923	0	2	2011 - 2013	1	0	0	0	4.125694444	1	0	0	28	1	60	1	60	1	60	Emergence	White	0	131.3053565	73.6363016	27.66864132	0	1	0	0	0	0	0	0	0	1	0	0	0	0	0	0	6	2	36.8	11.9	32.2	32.3	100
11189348	26745100	94.3405059	0	2	2008 - 2010	3	1	0	0	4.625694444	1	0	0	28	0	90	0	180	0	365	Emergence	White	0	137	66	27.66864132	0	0	0	0	0	0	0	0	0	0	0	0	0	0	0	0	4	1	27.2	8.8	31	32.5	95
14019365	22133174	94.3379239	0	2	2014 - 2016	2	2	0	0	3.5375	1	0	0	28	0	90	0	180	0	365	Emergence	White	0	122	62	17.7	0	0	1	1	0	0	0	0	0	0	0	0	0	0	0	0	6	2	37.3	12.4	31.1	33.2	94
19739846	24455142	94.29934324	0	2	2011 - 2013	3	2	0	0	5.98125	0	0	0	28	0	90	0	180	0	365	Observation	White	0	131.3053565	73.6363016	2	0	0	0	0	1	0	0	0	0	0	0	0	0	0	0	0	5	2	35	10.6	30.8	30.3	102
19502402	26403673	94.29821491	0	2	2008 - 2010	2	2	0	0	3.672222222	0	0	0	28	0	90	0	180	0	365	Emergence	White	0	129	60	32.4	0	1	0	0	0	0	0	0	0	0	0	0	0	0	0	0	5	2	26.7	7.7	23.5	28.8	81
13024906	20201014	94.27620492	0	2	2008 - 2010	4	1.414179104	0	0	5.991666667	1	0	0	28	0	90	0	180	0	365	Emergence	White	0	180	70	19.1	1	0	0	0	0	1	0	0	0	0	0	0	0	0	0	0	6	2	28.6	10.68288195	30.34233562	32.89850653
14599151	23615993	94.27072074	0	2	2008 - 2010	4	2.5	0	0	5.945833333	0	0	0	28	0	90	0	180	0	365	Observation	White	0	130	66	23.8	1	1	0	0	1	0	0	0	0	0	0	0	0	0	0	0	7	2	32.6	10.7	30.7	32.8	94
10165902	21807075	94.25172154	0	2	2014 - 2016	2	2	0	0	6.029166667	1	0	0	28	0	90	0	180	0	365	Observation	White	0	168	78	23.1	0	0	0	0	1	0	0	0	0	0	0	0	0	0	0	0	5	2	35.8	11.8	29.1	33	88
14400443	22698961	94.22791502	0	2	2011 - 2013	3	0.75	0	0	5.821527778	1	0	1	17	1	17	1	17	1	17	Emergence	White	0	173	66	23.4	0	0	0	0	1	0	0	0	0	0	0	0	0	0	0	0	5	2	33.3	10.4	28	31.3	90
11416328	25451406	94.158393	0	2	2008 - 2010	2	0.333333333	0	0	7.027083333	0	0	0	28	0	90	0	180	0	365	Emergence	White	0	160	78	27.66864132	0	1	0	0	1	0	0	0	0	0	0	1	0	0	0	0	8	2	24.6	8.4	32.7	34	96
12847243	26986771	94.13615341	0	2	2008 - 2010	2	2	0	0	6.934722222	0	0	0	28	0	90	0	180	0	365	Urgent	White	0	158	96	24.1	0	1	0	0	1	0	0	0	0	0	0	0	0	0	0	0	6	2	35.4	11.7	33.8	33.1	102
18429101	21705489	94.11577286	0	2	2017 - 2019	2	2	0	0	6.788194444	0	0	0	28	0	90	0	180	0	365	Emergence	White	0	141	63	26.2	0	0	0	0	1	0	0	0	0	1	0	1	0	0	0	0	9	2	28.3	8.8	30	31.1	97
18159142	22404550	94.10436885	0	2	2008 - 2010	3	1.333333333	0	0	5.890277778	0	0	0	28	0	90	0	180	0	365	Emergence	White	0	124	54	21.3	0	1	0	0	0	0	0	0	0	0	0	1	0	0	0	0	7	2	35.7	11.9	30.7	33.3	92
12132085	29115920	94.07379575	0	1	2008 - 2010	2	2	0	0	5.484722222	0	0	0	28	0	90	0	180	0	365	Urgent	White	0	138	86	24	0	1	0	0	0	0	0	0	0	0	0	1	0	0	0	0	7	2	30.4	8.8	28.7	28.9	99
15556292	20786349	94.06081881	0	2	2008 - 2010	2	1	0	0	3.8	1	0	0	28	0	90	0	180	0	365	Emergence	White	0	170	76	16	1	0	0	0	0	0	0	0	0	0	0	0	1	0	0	0	7	2	30.2	11	30.7	36.6	84
12538508	24679052	94.03839456	0	1	2008 - 2010	2	0.666666667	0	0	3.845833333	1	0	0	28	0	90	0	180	0	365	Emergence	White	0	130	68	27.66864132	0	0	1	0	0	0	0	0	0	0	0	1	0	0	0	0	7	2	33.3	11.6	31	35	89
19994020	26815767	94.02137198	0	1	2020 - 2022	3	0.5	0	0	6.106944444	0	0	0	28	0	90	0	180	0	365	Emergence	White	0	147	82	27.7	0	1	0	0	0	0	0	0	0	0	0	1	0	0	0	0	7	2	24.4	7.7	31.8	31.6	101
17189493	28299737	94.00328466	0	1	2020 - 2022	2	2	0	0	7.636805556	1	0	0	28	0	90	0	180	1	354	Observation	White	0	124	78	35	0	0	0	0	1	0	0	0	0	0	0	0	0	0	0	0	5	2	38.2	12.7	31.2	33.2	94
15545128	25523366	93.96248598	0	2	2008 - 2010	4	2.666666667	0	0	4.655555556	0	0	0	28	0	90	0	180	0	365	Emergence	White	0	131.3053565	73.6363016	27.66864132	0	1	0	0	0	0	1	0	0	0	0	1	0	0	0	0	8	2	31.5	10.8	30.4	34.4	89
19737283	26690128	93.95839623	0	2	2017 - 2019	2	2	0	0	3.002777778	0	0	0	28	0	90	0	180	0	365	Observation	White	0	144	80	23.3	0	0	0	0	0	0	0	0	0	1	0	0	0	0	0	0	5	2	38	12.1	28.7	31.8	90
19616427	26566148	93.90034606	0	2	2008 - 2010	2	2	0	0	4.128472222	0	0	0	28	0	90	0	180	0	365	Emergence	White	0	174	82	20.8	0	0	0	0	1	0	0	0	0	0	0	0	0	0	0	0	5	2	30.3	9.8	32.9	32.3	102
14513416	20046588	93.89835833	0	2	2008 - 2010	2	2	0	0	3.947916667	0	0	0	28	0	90	0	180	0	365	Observation	White	0	122	82	19.9	0	0	0	0	0	0	0	0	0	0	0	0	0	0	0	0	4	1	19.8	6.2	31.5	31.3	101
11760589	21745254	93.89704041	0	1	2011 - 2013	2	2	0	0	5.591666667	0	0	0	28	0	90	0	180	0	365	Emergence	White	0	108	58	27.8	1	1	1	0	0	0	0	0	0	1	0	0	0	0	0	0	8	2	33.6	10.4	30.6	30.9	99
17844952	21499942	93.86262487	0	2	2008 - 2010	2	2	0	0	3.841666667	0	0	0	28	0	90	0	180	0	365	Observation	Black	0	128	78	29.3	0	0	0	0	0	1	0	0	0	1	0	1	0	0	0	0	9	2	35	10.8	29.5	30.9	96
11762722	25711546	93.86256007	0	1	2008 - 2010	2	2	0	0	4.645138889	0	0	0	28	0	90	0	180	0	365	Observation	White	0	143	63	24	1	0	0	0	1	1	0	0	0	0	0	0	0	0	0	0	7	2	39.3	12.7	30.5	32.3	95
12921057	28164770	93.82302365	0	1	2008 - 2010	4	3.964285714	0	0	10.60416667	1	0	0	28	0	90	0	180	0	365	Emergence	White	0	118	54	22	0	0	0	0	0	0	0	0	0	0	0	0	1	0	0	0	6	2	30.3	10	28.9	32.9	88
16171846	25406959	93.81280805	0	2	2008 - 2010	2	2	0	0	4.900694444	1	0	0	28	1	50	1	50	1	50	Observation	White	0	130	80	26.1	1	1	0	0	1	0	0	0	0	0	0	0	0	0	0	0	7	2	26.7	8.5	26	31.8	82
16976998	28369001	93.80658121	0	2	2011 - 2013	2	2	0	0	4.9875	1	0	0	28	0	90	0	180	1	210	Emergence	White	0	131.3053565	73.6363016	37.6	0	0	0	0	1	0	0	0	1	1	0	1	0	1	0	0	12	2	29.4	9.1	32.9	31	106
10245890	27180495	93.80515498	0	1	2011 - 2013	1	0	0	1	7.190972222	1	0	0	28	0	90	1	108	1	108	Emergence	White	2	111	52	22.1	0	1	0	0	0	1	0	0	0	0	0	0	0	0	0	0	6	2	29.6	9.3	33.3	31.5	106
16554461	29561462	93.77605061	0	1	2011 - 2013	2	2	0	0	4.285416667	1	0	0	28	1	40	1	40	1	40	Observation	Asian	0	129	75	22.8	0	0	0	0	1	0	0	0	0	0	0	0	0	0	0	0	5	2	35.6	11.5	31.7	32.3	98
17540974	20046494	93.76034847	0	2	2014 - 2016	2	2	0	0	8.471527778	0	0	0	28	0	90	0	180	0	365	Emergence	White	0	181	47	31.2	0	1	0	0	0	0	0	0	0	0	0	0	0	0	0	0	5	2	32.1	10.2	28.3	31.8	89
12790812	29404160	93.73989004	0	1	2008 - 2010	2	1.5	1	1	9.894444444	1	0	0	28	1	42	1	42	1	42	Emergence	White	2	110	70	27.66864132	0	0	0	0	1	0	0	0	0	0	0	1	0	0	0	0	7	2	29.8	10.68288195	30.34233562	32.89850653
18620496	29886850	93.71331519	0	1	2017 - 2019	2	0.25	0	0	6.349305556	1	1	1	4	1	4	1	4	1	4	Emergence	White	0	131.3053565	73.6363016	29.5	0	1	0	0	0	0	0	0	0	0	0	1	0	0	0	0	7	2	22.3	7.5	36.8	33.6	109
10828678	24897130	93.71057081	0	1	2008 - 2010	2	0.5	0	0	6.463194444	1	0	0	28	0	90	1	92	1	92	Urgent	White	0	126	70	22.3	0	1	0	0	0	1	0	0	0	0	0	1	0	0	0	0	8	2	39.7	13.1	30.5	33.1	92
18588514	24918386	93.69755319	0	2	2008 - 2010	2	1	0	0	5.49375	0	0	0	28	0	90	0	180	0	365	Emergence	White	0	131.3053565	73.6363016	27.66864132	0	0	0	0	0	0	0	0	0	0	0	0	0	0	0	0	4	1	28.7	9.4	33.6	32.8	103
18145830	28937277	93.67903807	0	2	2011 - 2013	2	1.052631579	0	0	4.195138889	0	0	0	28	0	90	0	180	0	365	Emergence	White	0	126	66	20.3	0	0	0	0	1	0	0	0	0	0	0	0	0	0	0	0	5	2	25.9	7.9	26.8	30.5	88
15422174	20592671	93.67581532	0	1	2017 - 2019	2	2	0	0	6.476388889	1	0	0	28	0	90	0	180	1	296	Emergence	White	0	131.3053565	73.6363016	28.5	1	1	1	0	0	0	0	0	0	0	0	1	0	0	0	0	9	2	38.7	12.3	31.6	31.8	100
14678639	26726731	93.66827846	0	1	2008 - 2010	4	1	0	0	9.222222222	1	1	1	6	1	6	1	6	1	6	Emergence	White	0	147	52	28	0	1	0	1	0	0	0	0	0	1	0	1	0	0	0	0	9	2	27.8	8.3	27.9	29.9	93
14919093	22656175	93.6166137	0	1	2017 - 2019	1	0	0	0	11.03680556	1	0	0	28	0	90	0	180	0	365	Observation	White	0	150	63	27.9	0	1	0	0	1	0	0	0	0	0	0	1	0	0	0	0	8	2	34.9	11.8	33.8	33.8	100
10189377	26604060	93.59644062	0	1	2017 - 2019	2	1	0	0	3.377083333	0	0	0	28	0	90	0	180	0	365	Observation	White	0	113	61	29.7	0	0	0	0	0	0	0	0	0	0	0	0	0	0	0	0	4	1	31	9.8	29.7	31.6	94
18195499	23138907	93.58804627	0	2	2014 - 2016	2	2	0	0	3.424305556	1	0	0	28	0	90	0	180	0	365	Emergence	White	0	131.3053565	73.6363016	25.2	0	0	0	0	0	0	0	0	0	0	0	1	0	0	0	0	6	2	20.5	6.6	31.6	32.2	98
13377254	24345668	93.58458205	0	1	2008 - 2010	2	1	0	0	5.685416667	1	0	0	28	0	90	1	92	1	92	Emergence	White	0	140	80	28.1	0	0	0	0	0	0	0	0	0	0	0	1	0	0	0	0	6	2	33.2	12	34.1	36.1	94
19255417	28275380	93.58124142	0	2	2011 - 2013	2	1	0	0	2.851388889	1	0	0	28	0	90	0	180	0	365	Urgent	White	0	147	59	18.2	0	0	0	0	0	1	0	0	0	0	0	1	0	0	0	0	7	2	20.3	6.7	29.3	33.1	88
11315667	29800404	93.55976973	0	2	2011 - 2013	2	2.5	0	0	4.627777778	1	0	0	28	0	90	0	180	0	365	Emergence	White	0	114	56	24	0	1	0	0	0	0	0	0	0	0	0	0	0	0	0	0	5	2	36.8	11.8	30.8	32.1	96
17109664	27522118	93.49965168	0	1	2011 - 2013	2	2	0	0	3.709722222	1	0	0	28	1	81	1	81	1	81	Emergence	White	0	131.3053565	73.6363016	23.4	0	0	0	0	0	0	0	0	0	0	0	1	0	0	0	0	6	2	24.1	7.9	30.1	32.8	92
12677345	20563596	93.49664378	0	1	2014 - 2016	2	2	0	0	6.689583333	0	0	0	28	0	90	0	180	0	365	Observation	White	0	116	50	27.4	0	0	1	0	0	0	0	0	0	0	0	1	0	0	0	0	7	2	36.6	11.5	30.5	31.4	97
15273286	25970019	93.46710096	0	2	2014 - 2016	2	0.5	0	0	5.492361111	0	0	0	28	0	90	0	180	0	365	Urgent	White	0	137	79	23.2	0	0	0	0	0	0	0	0	0	0	0	0	0	0	0	0	4	1	33.9	10.6	28.7	31.3	92
18791536	28855957	93.43948609	0	2	2008 - 2010	2	2	0	1	5.654166667	1	0	0	28	1	61	1	61	1	61	Emergence	White	2	131.3053565	73.6363016	27.66864132	1	1	0	0	1	1	0	0	0	0	0	0	0	0	0	0	8	2	32.9	10.7	29.4	32.7	90
19587039	28195205	93.43255575	0	2	2017 - 2019	2	2	0	0	3.163194444	1	0	0	28	0	90	1	131	1	131	Emergence	White	0	139	72	25.3	0	0	0	0	0	0	0	0	0	1	0	0	0	0	0	0	5	2	42.4	12.9	23.8	30.4	78
19907351	22349990	93.42410245	0	2	2017 - 2019	2	2	0	0	4.195833333	0	0	0	28	0	90	0	180	0	365	Emergence	White	0	131.3053565	73.6363016	24.7	0	1	0	0	0	0	0	0	0	0	0	0	0	0	0	0	5	2	37.3	12.4	30	33.2	90
19648564	29365558	93.40130851	0	1	2008 - 2010	2	1	1	1	9.831944444	1	0	0	28	1	34	1	34	1	34	Emergence	White	1	150	66	22.8	0	1	0	0	0	0	0	0	0	0	0	1	0	0	0	0	7	2	24.7	7.5	29.4	30.3	97
11450136	28475901	93.37218026	0	2	2011 - 2013	2	2	0	0	6.172222222	1	0	1	13	1	13	1	13	1	13	Observation	White	0	188	72	27.8	0	0	0	0	1	1	0	0	0	1	0	0	0	0	0	0	7	2	31.7	10.2	30.3	32.2	94
13045683	27137837	93.36839928	0	2	2017 - 2019	2	2	0	0	4.5375	1	0	0	28	0	90	0	180	0	365	Emergence	White	0	161	60	23.4	0	0	0	0	1	0	0	0	0	0	0	0	0	0	0	0	5	2	31.3	9.7	30.3	31	98
13677167	29187228	93.35770173	0	1	2008 - 2010	4	2.5	0	1	5.382638889	1	1	1	3	1	3	1	3	1	3	Emergence	White	2	120	60	23.9	0	0	0	0	0	0	0	0	0	0	0	0	0	0	0	0	4	1	33.3	11.1	30.3	33.3	91
12650542	28916064	93.34338352	0	2	2014 - 2016	2	0.666666667	0	0	2.669444444	1	0	0	28	0	90	0	180	1	299	Emergence	White	0	158	91	23	0	0	0	0	0	0	0	0	0	0	0	0	0	0	0	0	4	1	30.6	9.5	30.8	31	99
14153583	21961171	93.32422575	0	2	2017 - 2019	2	2	0	0	7.568055556	0	0	0	28	0	90	0	180	0	365	Observation	Others	0	131.3053565	73.6363016	22.7	0	0	0	0	1	0	0	0	0	0	0	0	0	0	0	0	5	2	34.4	11.3	28.5	32.8	87
19865666	29198994	93.30949351	0	2	2008 - 2010	2	1.166666667	0	0	9.895138889	1	0	0	28	1	32	1	32	1	32	Observation	White	0	148	70	22.7	1	0	0	0	1	0	0	0	0	0	0	1	0	0	0	0	8	2	25.8	8	28.5	31	92
13431265	25094476	93.29289378	0	2	2011 - 2013	2	2	0	0	4.149305556	0	0	0	28	0	90	0	180	0	365	Urgent	White	0	112	58	21.9	0	0	0	0	0	0	0	0	0	0	0	0	0	0	0	0	4	1	40.8	13.3	30.4	32.6	93
14916227	26794449	93.2909183	0	1	2011 - 2013	2	2	0	0	3.947916667	1	0	0	28	0	90	0	180	0	365	Urgent	White	0	131.3053565	73.6363016	29	0	0	0	0	1	0	0	0	0	0	0	0	0	0	0	0	5	2	24.6	8.6	33.6	34.9	96
10599174	20010900	93.28521919	0	2	2011 - 2013	4	3.785714286	0	1	19.24444444	1	0	0	28	0	90	0	180	0	365	Observation	White	1	131.3053565	73.6363016	25.2	0	0	0	0	1	0	0	0	0	0	0	0	0	0	0	0	5	2	37.4	11.8	28.1	31.6	89
13294108	21512384	93.26066827	0	1	2011 - 2013	4	2.5	0	0	9.446527778	1	0	0	28	0	90	0	180	0	365	Emergence	White	0	127	87	25.6	0	0	0	0	0	0	0	0	0	0	0	1	0	0	0	0	6	2	28.5	10.68288195	30.34233562	32.89850653
17700159	25046061	93.2569114	0	2	2008 - 2010	2	2	0	0	4.8125	0	0	0	28	0	90	0	180	0	365	Observation	White	0	142	65	21.1	0	0	0	0	0	0	0	0	0	0	0	0	0	0	0	0	4	1	20.7	6.8	31.3	32.9	95
18052788	20307310	93.24879737	0	2	2008 - 2010	2	2	0	0	3.459722222	1	0	0	28	0	90	0	180	0	365	Emergence	Others	0	136	78	21.8	0	0	0	0	0	1	0	0	0	0	0	0	0	0	0	0	5	2	37.2	11.6	31.7	31.2	102
12507642	27286327	93.24418749	0	2	2008 - 2010	2	1	0	0	7.022222222	1	0	0	28	0	90	1	91	1	91	Emergence	White	0	162	62	24.6	1	1	0	1	0	0	0	0	0	0	0	1	0	0	0	0	9	2	34.2	10.9	28.5	31.7	90
14381700	21375915	93.24289877	0	2	2008 - 2010	3	1	0	0	5.170833333	1	0	1	16	1	16	1	16	1	16	Observation	White	0	130	80	26.1	0	1	0	0	0	1	0	0	0	0	0	1	0	0	0	0	8	2	28.7	8.9	33.7	31	109
18983427	26073384	93.17747754	0	1	2008 - 2010	2	1	0	0	3.3625	1	0	0	28	0	90	0	180	0	365	Emergence	White	0	110	65	22.8	0	0	0	0	1	0	0	0	0	0	0	0	0	0	0	0	5	2	35.5	11.8	29	33.8	88
17222364	26810504	93.15201131	0	2	2014 - 2016	2	2	0	0	9.69375	0	0	0	28	0	90	0	180	0	365	Emergence	White	0	125	83	36.2	0	0	0	0	0	0	1	0	0	0	0	1	0	0	0	0	7	2	37.4	11.8	30.6	31.6	97
14558459	21043994	93.1479157	0	2	2014 - 2016	2	2	0	1	7.105555556	1	0	1	19	1	19	1	19	1	19	Observation	White	0	131.3053565	73.6363016	17.2	0	0	0	0	1	1	0	0	0	0	0	0	0	0	0	0	6	2	29.2	9.5	33	32.5	101
16205555	29578405	93.13185139	0	1	2011 - 2013	2	2	0	1	7.052083333	0	0	0	28	0	90	0	180	0	365	Emergence	White	3	112	70	26.8	1	1	0	0	1	0	0	0	0	0	0	0	0	0	0	0	7	2	47.2	15.2	30.2	32.1	94
19936782	28486132	93.1092199	0	2	2011 - 2013	4	1.833333334	1	1	7.220138889	1	0	1	25	1	25	1	25	1	25	Emergence	White	2	131.3053565	73.6363016	27.66864132	0	0	0	0	0	0	0	0	0	0	0	0	1	0	0	0	6	2	38.5	12.7	33.2	33	101
15175005	24877838	93.09419942	0	1	2014 - 2016	2	0.820512821	0	0	3.880555556	1	0	0	28	0	90	1	97	1	97	Observation	Others	0	130	60	28.2	1	1	0	0	0	0	0	0	0	1	0	0	0	0	0	0	7	2	34	11	32	32.4	99
18630754	21629063	93.08433343	0	2	2014 - 2016	4	3	0	0	8.515972222	0	0	0	28	0	90	0	180	0	365	Observation	White	0	131.3053565	73.6363016	45.8	0	1	0	0	1	0	0	0	0	0	0	0	0	0	0	0	6	2	26.4	8	28	30.3	92
14191537	25456023	93.04452345	0	1	2008 - 2010	2	1	0	0	3.688194444	1	0	1	6	1	6	1	6	1	6	Emergence	White	0	131.3053565	73.6363016	27.66864132	0	1	0	0	1	0	0	0	0	0	0	0	0	0	0	0	6	2	30.4	9.4	30	31.1	97
15719170	21264416	93.03935306	0	2	2011 - 2013	2	2	0	0	4.848611111	0	0	0	28	0	90	0	180	0	365	Observation	White	0	130	66	33.4	0	0	1	0	1	0	0	0	0	0	0	0	0	0	0	0	6	2	34.8	11	30.9	31.6	98
16692460	26325946	92.99919581	0	2	2008 - 2010	4	2.5	0	0	5.30625	0	0	0	28	0	90	0	180	0	365	Emergence	White	0	166	95	28.3	0	0	0	0	0	1	0	0	0	0	0	0	0	0	0	0	5	2	29.7	10.5	31.9	35.3	90
17166651	29575100	92.94935633	0	1	2008 - 2010	2	2	0	0	2.610416667	1	0	0	28	0	90	1	133	1	133	Emergence	White	0	131.3053565	73.6363016	27.66864132	0	1	0	0	0	0	0	0	0	0	0	0	0	0	0	0	5	2	31.4	11	32.8	34.9	94
13799448	29142899	92.91654818	0	1	2011 - 2013	2	2	0	0	4.480555556	1	0	0	28	0	90	0	180	0	365	Emergence	White	0	131.3053565	73.6363016	25.8	0	0	0	0	0	0	0	0	0	0	0	0	0	0	0	0	4	1	39.8	13.2	31.7	33.2	95
10901855	22358748	92.89405624	0	1	2011 - 2013	2	2	0	0	2.742361111	0	0	0	28	0	90	0	180	0	365	Emergence	White	0	131.3053565	73.6363016	27.66864132	0	0	0	0	0	0	0	0	0	0	0	0	0	0	0	0	4	1	30.4	9.5	26.6	31.4	85
10127125	29111965	92.88923067	0	2	2008 - 2010	2	0.333333333	0	0	3.650694444	1	0	0	28	1	31	1	31	1	31	Emergence	White	0	131.3053565	73.6363016	27.66864132	1	0	1	0	0	0	0	0	0	1	0	1	0	0	0	0	9	2	37	12.3	32.7	33.2	98
15262885	22493952	92.88656714	0	1	2008 - 2010	3	1	0	0	4.214583333	0	0	0	28	0	90	0	180	0	365	Emergence	Hispanic	0	146	70	23.6	0	0	0	0	0	0	0	0	0	0	0	0	0	0	0	0	4	1	32.9	10.6	30.3	32.2	94
11888035	22190554	92.87465814	0	1	2014 - 2016	4	2.5	0	0	11.78263889	1	0	0	28	1	37	1	37	1	37	Emergence	White	0	121	64	30	0	1	0	0	0	0	0	0	0	1	0	1	0	0	0	0	9	2	42.5	12.9	23.8	30.4	78
15403902	26052256	92.86388994	0	2	2014 - 2016	2	2	0	0	5.920833333	1	0	0	28	0	90	0	180	0	365	Observation	White	0	129	59	24.6	0	1	0	0	1	0	0	0	0	0	0	1	0	0	0	0	8	2	36.7	11.4	27.2	31.1	88
14678883	26193656	92.80879123	0	2	2008 - 2010	2	1	0	0	3.929861111	0	0	0	28	0	90	0	180	0	365	Emergence	White	0	142	82	27.66864132	0	0	0	0	0	0	1	0	0	0	0	0	0	0	0	0	5	2	39	12.4	31.7	31.9	99
16908798	23381289	92.80459698	0	2	2008 - 2010	4	3	0	0	4.013888889	0	0	0	28	0	90	0	180	0	365	Emergence	White	0	122	68	38.1	0	0	0	0	0	0	0	0	0	0	0	0	0	0	0	0	4	1	28.5	10.68288195	30.34233562	32.89850653
18563244	21174177	92.80246742	0	2	2011 - 2013	2	2	0	0	5.365972222	1	0	0	28	0	90	0	180	1	226	Emergence	White	0	150	80	25.9	0	0	0	0	0	0	0	0	0	0	0	1	0	0	0	0	6	2	21	7.1	31.8	33.6	95
13546166	25215569	92.79410919	0	2	2017 - 2019	2	2	0	0	6.476388889	0	0	0	28	0	90	0	180	0	365	Emergence	White	0	131.3053565	73.6363016	19.8	0	0	1	1	0	0	1	0	0	0	0	0	0	0	0	0	7	2	28.7	8.6	28.7	30	96
19565388	26400452	92.78714273	0	2	2011 - 2013	4	2.5	0	0	4.949305556	1	0	1	16	1	16	1	16	1	16	Emergence	White	0	120	64	30.7	0	0	0	0	0	0	0	0	0	1	0	0	0	0	0	0	5	2	38.5	11.9	25.2	30.9	82
17694800	25697684	92.7793739	0	2	2008 - 2010	3	1	0	0	5.765972222	0	0	0	28	0	90	0	180	0	365	Emergence	White	0	118	70	36.1	1	0	0	0	0	0	0	0	0	0	0	0	0	0	0	0	5	2	32.9	11.1	31.1	33.6	93
12946114	21063350	92.77816846	0	2	2011 - 2013	4	6.264705882	1	1	7.164583333	0	0	0	28	0	90	0	180	0	365	Urgent	White	2	131.3053565	73.6363016	27.66864132	1	0	0	0	0	1	0	0	0	0	0	0	0	0	0	0	6	2	39.1	12.7	30.9	32.4	95
19120125	21939324	92.74430203	0	2	2014 - 2016	4	3.543956044	0	0	7.595138889	1	1	1	5	1	5	1	5	1	5	Emergence	White	0	131.3053565	73.6363016	18	0	1	0	0	1	1	0	0	0	0	0	1	0	0	0	0	9	2	36.4	11.1	29.3	30.5	96
10564547	20878598	92.71673195	0	2	2014 - 2016	4	2.75	0	0	5.036111111	1	0	0	28	1	43	1	43	1	43	Observation	White	0	152	57	17.6	1	1	1	0	0	1	0	0	0	0	0	0	0	0	0	0	8	2	24.7	7.8	30.8	31.6	98
16771333	20626186	92.71242354	0	2	2008 - 2010	2	2	0	0	3.361805556	0	0	0	28	0	90	0	180	0	365	Emergence	White	0	114	68	20.3	0	0	0	0	0	0	0	0	0	0	0	0	0	0	0	0	4	1	30	9.9	35.7	33	108
16746429	23558518	92.70343871	0	2	2008 - 2010	3	1	0	0	9.334027778	1	0	0	28	1	57	1	57	1	57	Emergence	Hispanic	0	111	55	26.2	0	0	0	0	1	0	0	0	0	0	0	1	0	0	0	0	7	2	27.8	8.8	33.7	31.8	106
14575349	20459960	92.69908665	0	2	2014 - 2016	2	2	0	0	6.642361111	0	0	0	28	0	90	0	180	0	365	Emergence	White	0	145	78	25	0	0	0	0	0	1	0	0	0	0	0	0	0	0	0	0	5	2	30.8	10.5	30.7	34.1	90
10929130	27025160	92.67803637	0	2	2008 - 2010	2	1.514124294	0	0	7.779861111	1	0	1	6	1	6	1	6	1	6	Emergence	White	0	162	101	27.66864132	0	0	0	0	0	0	1	0	0	1	0	0	0	0	0	0	6	2	31.1	10	32.8	32.2	102
16925328	23644435	92.67616919	0	2	2008 - 2010	2	2	0	0	3.786111111	1	0	0	28	0	90	0	180	0	365	Observation	White	0	128	66	26.3	0	0	0	0	0	0	0	0	0	0	0	0	0	0	0	0	4	1	29.5	9.4	31	31.9	97
11762410	21675030	92.67242617	0	2	2008 - 2010	1	0	0	1	5.724305556	0	0	0	28	0	90	0	180	0	365	Emergence	White	0	131.3053565	73.6363016	27.66864132	0	0	0	0	1	0	0	0	0	1	0	0	0	0	0	0	6	2	23.8	7.8	28.5	32.7	87
16392389	20089779	92.62042503	0	2	2014 - 2016	2	2	0	0	4.633333333	1	0	1	23	1	23	1	23	1	23	Observation	White	0	131.3053565	73.6363016	22.9	1	1	0	0	0	0	0	0	0	0	0	0	0	0	0	0	6	2	29.7	9.2	31.3	31	101
18066358	28048664	92.59499006	0	2	2014 - 2016	2	2	0	0	2.734027778	0	0	0	28	0	90	0	180	0	365	Observation	White	0	156	60	22.2	0	0	0	0	0	0	0	0	0	0	0	0	0	0	0	0	4	1	36.2	11.8	26.5	32.6	81
12586298	23359199	92.59301344	0	2	2008 - 2010	2	1	0	0	2.750694444	0	0	0	28	0	90	0	180	0	365	Emergence	White	0	140	73	20.9	0	0	0	0	0	0	0	0	0	0	0	0	1	0	0	0	6	2	21.7	7.4	32.1	34.1	94
17387118	27058837	92.58642177	0	1	2008 - 2010	2	2	0	0	9.849305556	1	0	0	28	0	90	0	180	1	226	Urgent	White	0	120	70	19.5	0	1	0	1	0	0	0	0	0	0	0	1	0	0	0	0	8	2	31	9.9	33.2	31.9	104
15908172	24475300	92.58192415	0	1	2008 - 2010	2	2	0	0	4.653472222	0	0	0	28	0	90	0	180	0	365	Emergence	White	0	131.3053565	73.6363016	29	0	0	0	0	0	0	0	0	0	0	0	1	0	0	0	0	6	2	27.7	9	33.3	32.7	102
12040122	24270589	92.58052469	0	1	2011 - 2013	3	7.695843572	0	0	7.573611111	1	0	0	28	0	90	0	180	1	339	Surgical same day	White	0	174	99	33.4	1	1	0	1	0	1	0	0	0	0	0	1	0	0	0	0	10	2	27.1	8.6	31.4	31.7	99
14666983	22300815	92.57873638	0	2	2014 - 2016	2	1	0	0	3.10625	0	0	0	28	0	90	0	180	0	365	Emergence	White	0	106	50	21.9	0	1	0	0	0	0	0	0	0	0	0	1	0	0	0	0	7	2	33.1	10.8	28.6	32.6	88
19981190	24364972	92.56952065	0	2	2014 - 2016	1	0	0	0	3.370138889	0	0	0	28	0	90	0	180	0	365	Observation	White	0	131.3053565	73.6363016	22.8	0	0	0	0	1	0	0	0	0	0	0	1	0	0	0	0	7	2	21.4	6.7	31	31.3	99
16360696	22196383	92.55629426	0	2	2011 - 2013	2	0.5	0	0	3.1125	0	0	0	28	0	90	0	180	0	365	Observation	White	0	131.3053565	73.6363016	22.2	0	0	1	0	0	0	0	0	0	0	0	1	0	0	0	0	7	2	25.3	7.8	27.9	30.8	90
19997911	20391867	92.55454245	0	2	2008 - 2010	4	3.25	0	0	10.83263889	0	0	0	28	0	90	0	180	0	365	Observation	White	0	122	60	28.8	0	1	0	0	0	0	1	0	0	0	0	0	0	0	0	0	6	2	34.1	10.7	31.2	31.4	99
13538193	29968989	92.51827989	0	1	2008 - 2010	3	1.166666667	0	0	3.960416667	1	0	1	13	1	13	1	13	1	13	Emergence	White	0	131.3053565	73.6363016	27.66864132	0	0	0	0	0	1	0	0	0	0	0	1	0	0	0	0	7	2	29.2	9.7	32.1	33.1	97
16997103	24613573	92.4917849	0	2	2008 - 2010	2	0.666666667	1	1	4.7	1	0	0	28	0	90	0	180	0	365	Emergence	White	2	118	62	18.6	0	1	1	0	0	0	0	0	0	0	0	0	0	0	0	0	6	2	31.1	10.8	34.2	34.8	98
10841600	21119070	92.47464063	0	2	2008 - 2010	2	1	0	0	6.938888889	1	0	0	28	0	90	0	180	0	365	Emergence	White	0	160	66	27.2	0	1	0	0	0	1	0	0	0	0	0	0	0	0	0	0	6	2	34.7	11.8	30.3	33.9	89
16121124	24001292	92.44463579	0	2	2011 - 2013	2	2	0	0	5.086805556	1	0	0	28	0	90	0	180	0	365	Emergence	White	0	115	62	27.66864132	0	0	0	0	0	0	0	0	0	0	0	0	0	0	0	0	4	1	31.4	10	30.4	32	95
19351906	22145580	92.43812588	0	1	2008 - 2010	1	0	0	0	8.0125	1	0	0	28	0	90	1	105	1	105	Emergence	White	0	138	70	25.8	1	1	0	0	0	1	0	0	0	1	0	1	0	0	0	0	11	2	19.7	6.5	31.8	33.2	96
13247654	21130216	92.42450112	0	2	2011 - 2013	2	2	0	0	4.040972222	1	0	0	28	0	90	0	180	0	365	Observation	White	0	140	70	23.2	0	1	0	0	1	1	1	0	0	0	0	1	0	0	0	0	10	2	31	9.6	30.1	31	97
13568094	21806244	92.41481082	0	2	2008 - 2010	3	1	0	0	5.802083333	1	0	0	28	0	90	1	111	1	111	Urgent	White	0	116	64	17.6	1	1	0	0	1	0	0	0	0	0	0	0	0	0	0	0	7	2	28.8	9.6	32.9	33.3	99
13040504	20629166	92.40870452	0	2	2008 - 2010	2	1	0	0	3.099305556	1	0	0	28	0	90	1	91	1	91	Emergence	White	0	128	82	27.66864132	0	0	1	0	0	0	0	0	0	0	0	0	0	0	0	0	5	2	23.2	7.4	29.2	31.7	92
16018443	27196322	92.40657123	0	2	2014 - 2016	4	1.5	0	0	19.88055556	1	0	0	28	0	90	1	169	1	169	Emergence	White	0	131.3053565	73.6363016	19.4	0	1	0	0	1	1	0	0	0	1	0	1	0	0	0	0	10	2	33.3	10.2	29.1	30.6	95
11189964	28228759	92.39437627	0	2	2008 - 2010	2	2	0	0	4.365277778	0	0	0	28	0	90	0	180	0	365	Emergence	White	0	112	66	21.3	0	0	0	0	0	0	0	0	0	0	0	0	0	0	0	0	4	1	35.1	11.3	32.4	32	101
11206626	23490013	92.38659619	0	2	2008 - 2010	2	2	0	0	5.301388889	0	0	0	28	0	90	0	180	0	365	Observation	White	0	130	80	31.1	0	1	0	0	0	1	0	0	0	0	0	0	0	0	0	0	6	2	34.5	10.7	29.7	31	96
11198300	28473788	92.38436373	0	2	2008 - 2010	2	0.333333333	0	0	2.955555556	1	0	0	28	0	90	0	180	0	365	Emergence	White	0	150	68	39.8	0	0	0	1	1	0	0	0	0	0	0	0	0	0	0	0	6	2	28.5	9.9	30.4	34.8	87
17560739	25663243	92.37475442	0	2	2008 - 2010	2	0.5	0	0	8.576388889	1	0	0	28	1	39	1	39	1	39	Emergence	White	0	116	44	27.66864132	0	0	0	0	1	0	0	0	0	0	0	1	0	0	0	0	7	2	28.7	9.6	29.1	33.3	87
11107039	25149609	92.36045264	0	2	2008 - 2010	2	2.5	0	0	7.813888889	0	0	0	28	0	90	0	180	0	365	Emergence	White	0	131.3053565	73.6363016	27.66864132	0	0	0	0	0	0	0	0	0	0	0	0	1	0	0	0	6	2	30.8	10.5	31.5	34.1	92
18751336	22328264	92.35078645	0	2	2011 - 2013	2	2.5	0	0	7.302083333	0	0	0	28	0	90	0	180	0	365	Observation	Hispanic	0	140	72	30.8	0	0	0	0	1	0	0	0	0	1	0	0	0	0	0	0	6	2	35.9	12	30.2	33.4	90
19985885	25550686	92.34451382	0	2	2008 - 2010	2	2	0	0	3.48125	1	0	0	28	0	90	0	180	0	365	Emergence	White	0	140	70	23.8	0	0	0	0	0	0	0	0	0	0	0	1	0	0	0	0	6	2	34.4	11.9	31.7	34.7	91
19040336	29746387	92.32836205	0	2	2017 - 2019	2	2	0	0	2.461805556	1	0	0	28	0	90	0	180	1	328	Emergence	Black	0	131.3053565	73.6363016	21.1	0	0	0	0	0	0	0	0	0	0	0	0	0	0	0	0	4	1	40.4	12.7	30.7	31.4	98
18827631	28473869	92.25575988	0	1	2020 - 2022	2	2	0	0	5.029861111	1	0	0	28	0	90	0	180	1	356	Observation	White	0	131	63	28.6	0	0	0	0	1	0	0	0	0	0	0	1	0	0	0	0	7	2	35.2	11.6	31.3	33	95
16364444	29453492	92.24235362	0	1	2020 - 2022	2	2	0	0	4.933333333	0	0	0	28	0	90	0	180	0	365	Observation	White	0	131.3053565	73.6363016	27.66864132	0	0	0	0	0	0	0	0	0	0	0	0	0	0	0	0	4	1	27.6	9.3	33.1	33.7	98
13327415	21568084	92.21715344	0	1	2008 - 2010	2	0.666666667	0	0	5.194444444	1	0	0	28	0	90	0	180	1	202	Emergence	White	0	152	72	27.66864132	0	1	1	0	0	0	0	0	0	1	0	1	0	0	0	0	10	2	34.9	12.4	29.6	35.7	83
11241905	26350450	92.2162875	0	2	2014 - 2016	4	3.5	0	0	5.666666667	0	0	0	28	0	90	0	180	0	365	Urgent	White	0	131.3053565	73.6363016	23.3	0	0	0	0	1	0	0	0	0	0	0	1	0	0	0	0	7	2	32.8	11	29.3	33.5	87
19158934	23796624	92.21530725	0	2	2011 - 2013	3	0.5	0	0	2.771527778	0	0	0	28	0	90	0	180	0	365	Emergence	White	0	131.3053565	73.6363016	27.66864132	0	0	0	0	0	1	0	0	0	0	0	0	0	0	0	0	5	2	27.2	9.2	32.5	33.6	97
16643584	24602648	92.21506388	0	2	2008 - 2010	2	1	0	0	4.769444444	0	0	0	28	0	90	0	180	0	365	Emergence	White	0	170	64	27.66864132	0	0	0	0	0	0	0	0	0	0	0	0	0	0	0	0	4	1	30.1	10	33.6	33.3	101
18172084	29476336	92.19856226	0	2	2014 - 2016	2	2	0	0	4.929166667	1	0	0	28	0	90	0	180	0	365	Observation	White	0	139	60	19	0	0	0	0	0	0	0	0	0	0	1	0	0	0	0	0	6	2	28.1	8.9	31	31.7	98
18030487	27966190	92.19854819	0	2	2011 - 2013	4	3.333333333	0	0	3.797222222	1	0	0	28	1	48	1	48	1	48	Emergence	White	0	145	50	19.8	0	1	0	0	1	0	0	0	0	1	0	1	0	0	0	0	10	2	31.5	10.5	30.5	33.3	92
13536389	23794389	92.19457328	0	2	2011 - 2013	3	0.5	0	0	3.292361111	0	0	0	28	0	90	0	180	0	365	Emergence	Others	0	130	72	26.5	0	1	0	0	0	1	0	0	0	0	0	0	0	0	0	0	6	2	35	10.68288195	30.34233562	32.89850653
17682234	26657824	92.18411902	0	2	2008 - 2010	2	2	0	0	5.83125	0	0	0	28	0	90	0	180	0	365	Emergence	White	0	130	80	35.8	1	1	0	0	0	0	0	0	0	1	0	0	0	0	0	0	7	2	30.9	10.3	33	33.4	99
18657647	29823981	92.17724268	0	1	2008 - 2010	4	1.833333333	0	0	2.6375	1	0	0	28	0	90	0	180	0	365	Emergence	White	0	131.3053565	73.6363016	27.66864132	0	0	0	0	0	0	0	0	0	0	0	0	0	0	0	0	4	1	31.4	11	29.5	35.1	84
15364267	29381794	92.17691375	0	2	2017 - 2019	2	2	0	0	3.932638889	0	0	0	28	0	90	0	180	0	365	Observation	White	0	131.3053565	73.6363016	26.6	0	0	0	0	0	0	0	0	0	1	0	1	1	0	0	0	10	2	21.3	6.8	32.7	31.9	102
10451372	22927356	92.17602583	0	2	2014 - 2016	2	2.5	0	0	3.204166667	0	0	0	28	0	90	0	180	0	365	Emergence	White	0	131.3053565	73.6363016	23.7	0	1	0	0	1	0	0	0	0	0	0	0	0	0	0	0	6	2	36.1	11.4	31.4	31.6	99
17672331	26274700	92.16593359	0	1	2020 - 2022	2	2	0	1	10.64375	1	0	0	28	0	90	1	143	1	143	Observation	White	3	131.3053565	73.6363016	27.66864132	0	1	1	0	0	0	0	0	0	0	0	1	0	0	0	0	8	2	28.6	9.4	31.2	32.9	95
15581146	21491674	92.15531848	0	2	2011 - 2013	2	2	0	1	4.804861111	1	0	0	28	1	64	1	64	1	64	Emergence	White	2	131.3053565	73.6363016	27.66864132	0	0	0	0	0	0	0	0	0	0	0	1	0	0	0	0	6	2	31	9.6	20	31	64
10426710	28625916	92.13347224	0	2	2014 - 2016	4	3.9386313	1	1	12.72152778	1	1	1	11	1	11	1	11	1	11	Observation	White	3	141	68	23.6	0	0	0	0	0	0	0	0	0	0	0	0	0	0	0	0	4	1	34.7	11.7	28.3	33.7	84
11495910	28084269	92.10342747	0	1	2008 - 2010	3	3	0	0	14.00277778	1	1	1	13	1	13	1	13	1	13	Emergence	White	0	131.3053565	73.6363016	27.66864132	0	1	0	0	0	0	0	0	0	0	0	1	0	0	0	0	7	2	35.5	11.4	29.3	32.2	91
16238625	23899897	92.0900254	0	2	2008 - 2010	2	2	0	0	4.116666667	1	0	0	28	1	62	1	62	1	62	Emergence	White	0	148	54	28.9	1	1	0	0	1	0	0	0	0	1	0	1	0	0	0	0	11	2	24.5	8.2	31.4	33.5	94
11486639	27834777	92.08918569	0	2	2011 - 2013	3	1	0	0	3.05	0	0	0	28	0	90	0	180	0	365	Observation	White	0	135	58	20.2	0	1	0	0	0	0	0	0	0	0	0	0	0	0	0	0	5	2	21.8	7.2	31.4	33	95
19036426	22755335	92.08403219	0	2	2011 - 2013	2	1.318181818	0	0	3.819444444	0	0	0	28	0	90	0	180	0	365	Emergence	White	0	131.3053565	73.6363016	27.6	0	0	0	0	0	0	0	0	0	1	0	0	0	0	0	0	5	2	34.9	11	30.1	31.5	96
14555037	22901669	92.08378296	0	2	2008 - 2010	4	0.833333333	0	0	6.865277778	1	0	0	28	0	90	0	180	0	365	Emergence	White	0	131.3053565	73.6363016	27.66864132	0	0	0	0	0	0	0	0	0	0	0	0	0	0	0	0	4	1	33.3	11.1	28.9	33.5	86
12741200	26489145	92.06741444	0	2	2008 - 2010	4	3	0	0	2.724305556	1	0	0	28	0	90	0	180	1	346	Emergence	White	0	122	78	27.66864132	0	0	0	0	0	0	0	0	0	0	0	0	0	0	0	0	4	1	23.5	7.7	31	32.5	95
19666125	24811823	92.0540329	0	1	2014 - 2016	4	1.333333333	1	1	10.44652778	1	1	1	9	1	9	1	9	1	9	Observation	White	2	131.3053565	73.6363016	27.4	0	0	1	0	1	0	0	0	0	0	0	1	0	0	0	0	8	2	43.2	14.9	32.8	34.5	95
18249606	23119453	92.02942022	0	2	2014 - 2016	2	2	0	0	3.720833333	1	0	0	28	0	90	0	180	1	201	Emergence	White	0	113	46	20.7	0	0	0	0	0	0	0	0	0	0	0	0	1	0	0	0	6	2	25.2	7.5	23.7	29.8	80
13967011	28369163	92.01189949	0	2	2020 - 2022	2	2	0	0	5.203472222	1	0	0	28	1	47	1	47	1	47	Emergence	White	0	131.3053565	73.6363016	27.66864132	0	0	0	0	1	0	0	0	0	0	0	0	0	0	0	0	5	2	19.3	6.2	31.5	32.1	98
19325259	20258552	92.00060371	0	2	2020 - 2022	2	0.5	0	0	5.022222222	1	0	0	28	0	90	0	180	1	182	Observation	White	0	131.3053565	73.6363016	20.9	1	1	0	0	0	0	0	0	0	1	0	1	0	0	0	0	10	2	34.8	11	30.1	31.6	95
15264044	21054664	91.99981086	0	2	2014 - 2016	2	0.773333333	0	0	3.500694444	0	0	0	28	0	90	0	180	0	365	Emergence	Others	0	131.3053565	73.6363016	9.5	0	0	0	0	0	0	0	1	0	0	0	1	0	0	0	0	7	2	25.3	8.9	32.3	35.1	92
17394086	26538775	91.99895146	0	2	2014 - 2016	2	2	0	0	6.8125	0	0	0	28	0	90	0	180	0	365	Emergence	White	0	131.3053565	73.6363016	22.8	0	1	0	0	0	0	0	0	0	0	0	0	0	0	0	0	5	2	25	8.6	36.1	34.4	105
14309165	24579404	91.99575533	0	2	2014 - 2016	2	2	0	0	6.0375	1	0	0	28	0	90	0	180	1	184	Emergence	White	0	131.3053565	73.6363016	10.2	0	0	0	0	0	0	0	0	0	1	0	0	0	0	0	0	5	2	39.1	13.2	29.1	33.8	86
12932354	20641790	91.99410117	0	2	2014 - 2016	2	2.5	0	0	3.525694444	1	0	0	28	0	90	0	180	1	320	Observation	White	0	131.3053565	73.6363016	16	0	1	0	0	1	1	0	0	0	1	0	0	0	0	0	0	8	2	30.3	9.3	31.6	30.7	103
16849572	21452429	91.993141	0	2	2008 - 2010	4	1.666666667	0	0	3.970833333	0	0	0	28	0	90	0	180	0	365	Emergence	White	0	131.3053565	73.6363016	27.66864132	0	0	0	0	0	0	0	0	0	0	0	0	0	0	0	0	4	1	26.9	9	29	33.6	86
18981106	28123088	91.98893717	0	1	2008 - 2010	2	1	0	0	3.527777778	0	0	0	28	0	90	0	180	0	365	Emergence	White	0	131.3053565	73.6363016	27.66864132	0	0	0	0	0	0	0	0	0	0	0	1	0	0	0	0	6	2	31	10.3	28.5	33.1	86
17926826	22334466	91.98792946	0	2	2017 - 2019	2	2	0	0	7.596527778	1	0	0	28	0	90	0	180	1	261	Emergence	White	0	131.3053565	73.6363016	19.3	0	1	0	1	0	0	0	0	0	0	0	0	0	0	0	0	6	2	35.1	11.6	34.4	33	104
15807888	26237593	91.98703964	0	2	2020 - 2022	2	2	0	0	3.214583333	0	0	0	28	0	90	0	180	0	365	Observation	White	0	131.3053565	73.6363016	27.66864132	0	0	0	0	0	0	0	0	0	0	0	0	0	0	0	0	4	1	21.8	6.8	30.9	31.2	99
11501670	20242277	91.98686472	0	2	2020 - 2022	2	2	0	0	6.045138889	0	0	0	28	0	90	0	180	0	365	Emergence	White	0	131.3053565	73.6363016	27.66864132	0	0	0	0	0	0	0	0	0	0	0	0	0	0	0	0	4	1	45.3	14.5	30.5	32	95
11956228	20074583	91.98651298	0	2	2020 - 2022	2	2	0	0	5.433333333	0	0	0	28	0	90	0	180	0	365	Emergence	Black	0	131.3053565	73.6363016	27.66864132	0	0	0	0	1	0	0	0	0	0	0	0	0	0	0	0	5	2	46.4	14.6	28.5	31.5	91
19835506	24336052	91.98055232	0	2	2017 - 2019	3	0.5	0	0	3.642361111	1	0	0	28	0	90	0	180	0	365	Urgent	White	0	110	51	23.5	0	0	0	0	0	0	0	0	0	0	0	0	1	0	1	0	10	2	31.8	10.1	29.7	31.8	94
14440691	20156169	91.97978608	0	2	2011 - 2013	4	2.666666667	0	0	4.877083333	1	0	0	28	0	90	0	180	0	365	Emergence	White	0	131.3053565	73.6363016	25.2	0	0	0	1	1	0	0	0	0	1	0	0	0	0	0	0	7	2	30.8	10.4	30.6	33.7	91
18806679	26727358	91.97956553	0	1	2017 - 2019	1	0	0	0	7.846527778	0	0	0	28	0	90	0	180	0	365	Emergence	White	0	116	76	28	0	1	0	0	1	0	0	0	0	0	0	1	0	0	0	0	8	2	33.7	10.5	27.4	31.2	88
18637607	25079023	91.9762287	0	2	2008 - 2010	4	2	0	0	7.886805556	1	0	1	14	1	14	1	14	1	14	Emergence	White	0	131.3053565	73.6363016	27.66864132	0	1	0	0	0	0	0	0	0	0	0	0	0	0	0	0	5	2	35.8	11.3	29.5	31.5	94
11328063	21753630	91.97511642	0	2	2014 - 2016	2	2	0	0	4.60625	1	0	0	28	0	90	1	160	1	160	Emergence	White	0	131.3053565	73.6363016	18.8	0	0	0	0	0	0	0	0	0	0	0	0	0	0	0	0	4	1	24.4	7.8	31.9	32.2	99
11437457	25495856	91.96585696	0	2	2011 - 2013	3	1	0	0	2.936805556	0	0	0	28	0	90	0	180	0	365	Emergence	White	0	131.3053565	73.6363016	27.66864132	0	0	0	0	0	0	0	0	0	0	0	0	0	0	0	0	4	1	24.6	8.6	29.6	35	84
16986974	25721550	91.96567633	0	2	2008 - 2010	4	3	0	0	7.827777778	0	0	0	28	0	90	0	180	0	365	Emergence	White	0	132	54	30.7	0	0	0	0	0	0	0	0	0	0	0	0	0	0	0	0	4	1	32.7	11	30.6	33.7	91
11778393	20400641	91.96393282	0	2	2014 - 2016	2	2	1	1	16.55625	1	1	1	16	1	16	1	16	1	16	Emergence	White	2	131.3053565	73.6363016	27.66864132	0	1	0	0	1	0	0	0	0	0	0	0	0	0	0	0	6	2	39.2	13.3	28.9	33.9	86
17079270	29634212	91.96120822	0	2	2017 - 2019	2	0.5	0	0	4.534722222	0	0	0	28	0	90	0	180	0	365	Observation	White	0	131.3053565	73.6363016	21.7	0	0	0	0	0	0	0	0	0	0	0	1	0	0	0	0	6	2	32.3	10.6	30.9	32.8	94
17800122	22913984	91.95965673	0	2	2020 - 2022	2	2	0	0	3.141666667	0	0	0	28	0	90	0	180	0	365	Emergence	White	0	131.3053565	73.6363016	27.66864132	0	0	0	0	1	0	0	0	0	0	0	0	0	0	0	0	5	2	32.6	10.2	29.7	31.3	95
16901472	23398861	91.95851213	0	1	2011 - 2013	2	2	0	0	3.477777778	0	0	0	28	0	90	0	180	0	365	Emergence	White	0	131.3053565	73.6363016	27.66864132	0	0	0	0	0	0	0	0	0	0	0	0	0	0	0	0	4	1	24.9	8.4	33	33.7	98
19710962	29109522	91.95406873	0	2	2017 - 2019	2	2	0	0	9.127083333	1	0	0	28	1	62	1	62	1	62	Emergence	White	0	131.3053565	73.6363016	22.2	1	1	0	0	1	1	0	0	0	0	0	0	0	0	0	0	8	2	22.8	6.9	30.4	30.3	100
16068561	23116652	91.95346031	0	2	2008 - 2010	2	1	0	0	3.25625	0	0	0	28	0	90	0	180	0	365	Emergence	White	0	131.3053565	73.6363016	27.66864132	0	1	0	0	0	0	0	0	0	0	0	0	0	0	0	0	5	2	31.3	10	28.9	31.8	91
12519472	26907572	91.95327588	0	2	2011 - 2013	2	2	0	0	4.427777778	1	0	0	28	0	90	0	180	1	253	Emergence	White	0	131.3053565	73.6363016	27.66864132	0	1	0	0	0	1	0	0	0	0	0	1	0	0	0	0	8	2	38.2	12.5	34.9	32.6	107
12696560	25815483	91.95280435	0	2	2008 - 2010	4	1.333333333	0	0	6.725	1	0	0	28	0	90	1	136	1	136	Emergence	White	0	131.3053565	73.6363016	27.66864132	0	0	0	0	0	1	0	0	0	0	0	0	0	0	0	0	5	2	40.2	13	27.6	32.2	86
16782140	22957289	91.95279294	0	2	2017 - 2019	2	2	0	0	5.519444444	0	0	0	28	0	90	0	180	0	365	Surgical same day	White	0	131.3053565	73.6363016	27.6	0	1	0	0	0	1	0	0	0	0	0	0	0	0	0	0	6	2	24.4	7.3	27.3	29.9	91
10226344	26155219	91.947146	0	1	2014 - 2016	3	1	0	1	5.271527778	1	1	1	4	1	4	1	4	1	4	Urgent	White	3	131.3053565	73.6363016	28	0	1	1	0	0	1	0	0	0	0	0	0	0	0	0	0	7	2	23.2	7.4	35.1	32	110
12361598	22903917	91.94488532	0	2	2017 - 2019	2	2	0	0	3.544444444	0	0	0	28	0	90	0	180	0	365	Urgent	White	0	131.3053565	73.6363016	31.5	0	1	0	0	0	0	0	0	0	0	0	0	0	0	0	0	5	2	35.4	10.7	23.7	30.2	79
13722328	20945952	91.94382248	0	1	2020 - 2022	2	2	0	0	4.777083333	1	0	0	28	0	90	0	180	1	274	Observation	White	0	131.3053565	73.6363016	27.66864132	0	0	0	0	1	0	0	0	0	0	0	0	0	0	0	0	5	2	40.8	13	30.7	31.9	97
15706450	26941533	91.94282931	0	1	2008 - 2010	2	2	0	0	4.500694444	1	0	0	28	0	90	0	180	0	365	Urgent	White	0	143	60	23.5	0	1	0	0	0	0	0	0	0	0	0	0	1	0	0	0	7	2	24.1	8	36.5	33.2	110
18538806	26631159	91.93858243	0	1	2011 - 2013	2	2	0	0	3.792361111	1	0	0	28	0	90	0	180	1	233	Emergence	White	0	131.3053565	73.6363016	27.66864132	0	0	0	0	1	0	0	0	0	0	0	1	0	0	0	0	7	2	27.6	9.1	27.8	32.9	84
16940835	26445739	91.93777626	0	1	2014 - 2016	4	0.815159574	0	0	5.254166667	1	0	0	28	1	47	1	47	1	47	Emergence	White	0	131.3053565	73.6363016	23.9	0	0	0	0	0	0	0	0	0	0	0	0	0	0	0	0	4	1	31.1	9.9	33	31.8	104
12800711	22183236	91.93556692	0	2	2020 - 2022	2	2	0	0	4.975694444	1	0	0	28	0	90	0	180	0	365	Observation	White	0	113	51	27.66864132	0	0	0	0	1	0	0	0	0	0	0	1	0	0	0	0	7	2	23.7	7.6	30.8	32.1	96
19992938	22834610	91.93414663	0	2	2014 - 2016	1	0	0	0	4.497916667	0	0	0	28	0	90	0	180	0	365	Emergence	White	0	131.3053565	73.6363016	20.1	0	0	0	0	1	0	0	0	0	0	0	0	0	0	0	0	5	2	27.1	8.9	32	32.8	98
17318070	21185305	91.9308041	0	2	2008 - 2010	2	0.666666667	0	1	3.708333333	1	0	0	28	0	90	0	180	0	365	Emergence	White	0	143	68	25.4	0	0	0	0	0	0	0	0	0	0	0	0	0	0	0	0	4	1	26.4	8.6	31.6	32.4	98
15812270	20995715	91.92964619	0	1	2020 - 2022	4	2.333333333	0	1	21.26875	1	0	0	28	1	38	1	38	1	38	Observation	White	3	131.3053565	73.6363016	27.66864132	0	1	0	0	0	0	0	0	0	1	0	1	0	0	0	0	9	2	32.7	10	29	30.6	95
15664840	21558726	91.92899023	0	2	2017 - 2019	2	2	0	0	3.272222222	1	1	1	2	1	2	1	2	1	2	Emergence	White	0	154	66	24.9	0	0	0	0	0	0	0	0	0	0	0	0	0	0	0	0	4	1	27	8.6	26.5	31.9	83
14397871	21019069	91.92672005	0	2	2017 - 2019	2	2	0	0	4.033333333	0	0	0	28	0	90	0	180	0	365	Emergence	White	0	131.3053565	73.6363016	29.7	0	0	0	0	1	0	0	0	0	0	0	0	0	0	0	0	5	2	38.2	12.4	28.6	32.5	88
12617026	22628500	91.92262269	0	1	2011 - 2013	2	2	0	0	4.686111111	1	0	1	17	1	17	1	17	1	17	Emergence	White	0	131.3053565	73.6363016	27.66864132	1	0	0	1	0	0	0	0	0	0	0	0	0	0	0	0	6	2	28.2	9.5	32.7	33.8	97
13712811	25719473	91.91952352	0	1	2011 - 2013	4	7.200805322	1	1	5.85	0	0	0	28	0	90	0	180	0	365	Emergence	White	2	163	74	29.8	0	0	0	0	0	0	0	0	0	1	0	0	0	0	0	0	5	2	33.1	11.5	31.3	34.7	90
13329049	24749865	91.91623043	0	1	2017 - 2019	4	3	0	0	4.953472222	1	0	0	28	0	90	0	180	1	242	Urgent	White	0	133	74	24.4	1	0	0	0	0	0	0	0	0	1	0	0	0	0	0	0	6	2	28.8	9.8	31	34	91
19143338	21565955	91.91560299	0	2	2014 - 2016	2	2	0	0	1.220833333	0	0	0	28	0	90	0	180	0	365	Elective	White	0	131.3053565	73.6363016	16.9	0	0	0	0	0	0	0	0	0	0	0	0	0	0	0	0	4	1	26.7	8.6	31.7	32.2	99
17317270	22817829	91.91200758	0	2	2011 - 2013	3	1.5	0	0	3.369444444	0	0	0	28	0	90	0	180	0	365	Emergence	White	0	131.3053565	73.6363016	27.66864132	0	0	0	0	0	0	0	0	0	0	0	0	0	0	0	0	4	1	31.2	10.3	31.2	33.1	94
19629250	26131363	91.90969853	0	1	2014 - 2016	2	2	0	0	5.819444444	1	0	0	28	0	90	1	149	1	149	Emergence	White	0	130	60	29.2	0	0	0	0	1	0	0	0	0	0	0	1	0	0	0	0	7	2	36.7	11.6	30.3	31.6	96
17608704	25333975	91.90388701	0	2	2014 - 2016	2	0.5	0	1	6.452083333	1	0	0	28	0	90	0	180	0	365	Emergence	White	0	102	66	21.6	0	0	1	0	0	0	0	0	0	0	0	0	0	0	0	0	5	2	31.8	11.2	33.1	35.1	94
18569605	28780148	91.90319683	0	2	2014 - 2016	2	1.5	0	1	15.91041667	1	0	0	28	1	48	1	48	1	48	Urgent	White	2	131.3053565	73.6363016	27.66864132	0	0	0	1	0	0	0	0	0	1	1	0	0	0	0	0	8	2	30.3	10.5	30.9	34.7	89
16999416	26484010	91.90120234	0	2	2011 - 2013	4	2.666666667	0	0	4.415972222	0	0	0	28	0	90	0	180	0	365	Emergence	White	0	131.3053565	73.6363016	27.66864132	0	0	0	0	0	0	0	0	0	0	0	0	0	0	0	0	4	1	38.5	12.9	31.1	33.4	93
16947014	29497591	91.89997788	0	2	2008 - 2010	4	1.5	0	0	4.947222222	0	0	0	28	0	90	0	180	0	365	Emergence	White	0	131.3053565	73.6363016	27.66864132	0	0	0	0	0	0	0	0	0	0	0	0	0	0	0	0	4	1	39.1	14.2	31.9	36.2	88
10033710	25343985	91.89986951	0	2	2017 - 2019	2	2	0	0	4.956944444	1	0	0	28	0	90	1	119	1	119	Observation	White	0	131.3053565	73.6363016	22.3	0	0	0	0	1	0	0	0	0	0	0	0	0	0	0	0	5	2	22.5	6.8	30.2	30.2	100
12639008	29423965	91.8978484	0	2	2017 - 2019	2	1.333333333	0	0	6.629166667	1	0	0	28	0	90	0	180	0	365	Observation	White	0	142	71	20	0	0	0	0	0	1	0	0	0	0	0	0	0	0	0	0	5	2	17.5	5.6	30.8	32	96
19674955	27136796	91.89783509	0	2	2008 - 2010	2	0.666666667	0	0	4.652777778	0	0	0	28	0	90	0	180	0	365	Emergence	White	0	131.3053565	73.6363016	27.66864132	0	0	0	0	0	0	0	0	0	0	0	0	0	0	0	0	4	1	36.9	12.1	32.1	32.9	98
16525561	21193071	91.89733314	0	2	2008 - 2010	1	0	0	0	7.886111111	0	0	0	28	0	90	0	180	0	365	Emergence	White	0	131.3053565	73.6363016	27.66864132	0	1	0	0	0	0	0	0	0	0	0	1	0	0	0	0	7	2	29	9	32.6	31	105
12188357	20097625	91.89367879	0	2	2017 - 2019	1	0	0	0	6.320138889	1	0	0	28	0	90	0	180	0	365	Emergence	White	0	131.3053565	73.6363016	30.8	0	0	0	0	0	0	0	0	0	1	0	1	0	0	0	0	8	2	27.1	8.2	28.7	30.3	95
13480140	29392433	91.89047612	0	2	2017 - 2019	3	1	0	1	3.654166667	0	0	0	28	0	90	0	180	0	365	Emergence	White	2	110	64	29.4	0	1	0	0	0	0	0	0	0	0	0	1	0	0	0	0	7	2	31.7	9.8	31	30.9	100
16192408	22265815	91.88119468	0	2	2008 - 2010	4	3.833333334	0	0	11.86736111	0	0	0	28	0	90	0	180	0	365	Emergence	White	0	131.3053565	73.6363016	27.66864132	1	0	0	0	0	0	0	1	0	0	0	0	0	0	0	0	6	2	41.4	10.68288195	30.34233562	32.89850653
19881395	26515341	91.88061097	0	2	2014 - 2016	2	1	1	1	5.030555556	1	0	1	21	1	21	1	21	1	21	Emergence	White	0	131.3053565	73.6363016	27.66864132	0	1	0	0	0	0	0	0	0	0	0	1	1	0	0	0	9	2	29.2	10.68288195	30.34233562	32.89850653
12531209	22963146	91.88033718	0	1	2008 - 2010	2	1	0	0	4.045833333	0	0	0	28	0	90	0	180	0	365	Emergence	White	0	131.3053565	73.6363016	27.66864132	0	1	0	0	0	1	0	0	0	1	0	0	0	0	0	0	7	2	31.2	10.3	27.5	33	83
18380697	23965340	91.88019496	0	2	2008 - 2010	2	2	0	0	2.769444444	0	0	0	28	0	90	0	180	0	365	Emergence	Others	0	140	80	23.2	1	0	0	1	0	1	0	0	0	0	0	0	0	0	0	0	7	2	29.7	9	26.5	30.3	87
12622960	28393935	91.87953482	0	1	2017 - 2019	4	3.455905548	1	1	23.52569444	0	0	0	28	0	90	0	180	0	365	Observation	White	1	99	59	29.4	1	0	0	0	0	0	0	0	0	0	0	0	0	0	0	0	5	2	25.8	8.2	28.9	31.8	91
14026949	26180465	91.87863549	0	2	2017 - 2019	2	2	0	0	3.65625	0	0	0	28	0	90	0	180	0	365	Observation	White	0	131.3053565	73.6363016	23.4	0	0	0	1	1	0	0	0	0	0	0	0	0	0	0	0	6	2	27.6	9.1	31.5	33	96
13874676	26737210	91.87817347	0	2	2008 - 2010	2	0.666666667	0	1	4.945138889	1	0	1	6	1	6	1	6	1	6	Emergence	White	2	131.3053565	73.6363016	27.66864132	0	0	0	0	0	0	0	0	0	0	0	1	0	0	0	0	6	2	37	11.8	29.2	31.8	92
11115447	20736059	91.8747891	0	1	2011 - 2013	2	1	0	0	6.164583333	1	0	0	28	1	31	1	31	1	31	Emergence	Asian	0	133	64	27.66864132	0	0	0	0	1	0	1	0	1	0	0	0	0	1	0	0	9	2	33.5	10.68288195	30.34233562	32.89850653
15224659	25229014	91.87376239	0	2	2008 - 2010	4	4.533204288	0	0	6.484027778	1	0	1	20	1	20	1	20	1	20	Emergence	White	0	131.3053565	73.6363016	27.66864132	0	0	0	0	1	0	0	0	0	0	0	0	0	0	0	0	5	2	22.8	7.7	30	33.7	89
15645149	23013270	91.87354754	0	2	2017 - 2019	2	2.5	0	0	9.7	1	0	0	28	0	90	0	180	1	215	Observation	White	0	131.3053565	73.6363016	31.8	0	1	0	0	1	0	0	0	0	0	0	1	0	0	0	0	8	2	28.4	8.8	30.6	31	99
14118437	26692300	91.87293531	0	2	2008 - 2010	2	2	0	0	3.740277778	0	0	0	28	0	90	0	180	0	365	Urgent	White	0	131.3053565	73.6363016	27.66864132	0	0	0	0	0	0	0	0	0	0	0	1	0	0	0	0	6	2	36.3	12.2	30.7	33.6	91
14393057	23656991	91.87025444	0	2	2020 - 2022	2	2	0	0	6.570138889	1	0	0	28	1	34	1	34	1	34	Observation	White	0	131.3053565	73.6363016	27.66864132	0	0	0	0	1	0	0	0	0	0	0	0	0	0	0	0	5	2	25.7	7.9	25.2	30.7	82
16682371	20704222	91.86986847	0	1	2008 - 2010	2	0.534482759	0	0	9.995833333	1	0	1	27	1	27	1	27	1	27	Urgent	White	0	131.3053565	73.6363016	27.66864132	1	1	0	0	0	0	0	0	0	0	0	0	0	0	0	0	6	2	28.9	9.6	29.9	33.3	90
15198491	23505614	91.86779412	0	1	2008 - 2010	2	0.666666667	0	0	10.69722222	0	0	0	28	0	90	0	180	0	365	Emergence	Hispanic	0	131.3053565	73.6363016	27.66864132	0	0	0	1	1	0	0	0	0	0	0	1	0	0	0	0	8	2	31.5	10.8	29.6	34.4	86
17733676	28523383	91.86700507	0	1	2020 - 2022	4	3.742857143	0	0	10.25	0	0	0	28	0	90	0	180	0	365	Observation	Others	0	131.3053565	73.6363016	27.66864132	0	0	0	0	1	1	0	0	0	0	0	0	0	0	0	0	6	2	35.9	11	28.6	30.6	93
13843478	21729691	91.86439265	0	1	2008 - 2010	2	1	0	0	6.888888889	0	0	0	28	0	90	0	180	0	365	Emergence	White	0	131.3053565	73.6363016	27.66864132	0	1	0	0	0	0	0	0	0	0	0	0	0	0	0	0	5	2	35.6	11.9	33.1	33.4	99
19070530	22032156	91.86190952	0	2	2011 - 2013	3	2	0	0	3.841666667	0	0	0	28	0	90	0	180	0	365	Emergence	White	0	131.3053565	73.6363016	27.66864132	0	0	0	0	1	0	0	0	0	0	0	0	0	0	0	0	5	2	30	9.4	31.2	31.5	99
16302322	26687876	91.85435174	0	2	2011 - 2013	3	0.333333333	1	1	5.7	1	0	0	28	0	90	0	180	0	365	Emergence	White	3	138	106	26.4	0	1	0	0	0	0	0	0	0	0	0	1	0	0	0	0	7	2	34	10.6	30.6	31.1	99
17315417	21707557	91.85155991	0	2	2008 - 2010	2	2.5	0	0	8.845138889	1	0	1	10	1	10	1	10	1	10	Emergence	White	0	120	60	31.7	0	0	0	0	1	0	0	0	0	0	0	0	0	0	0	0	5	2	39.8	12.5	30	31.4	95
16154301	24964781	91.85151686	0	2	2011 - 2013	2	2.5	0	0	4.572222222	0	0	0	28	0	90	0	180	0	365	Emergence	White	0	131.3053565	73.6363016	27.66864132	0	0	0	0	0	0	0	0	0	1	0	0	0	0	0	0	5	2	31.8	10.4	30	32.7	92
14717666	24426617	91.85012129	0	1	2008 - 2010	4	2.5	0	1	7.05	1	0	0	28	0	90	0	180	0	365	Surgical same day	White	2	103	63	27.66864132	0	1	0	0	0	0	0	0	0	0	0	0	0	0	0	0	5	2	31.3	10.3	28.4	32.8	86
13528173	21113905	91.84861544	0	2	2020 - 2022	2	2	0	0	6.535416667	1	0	0	28	1	65	1	65	1	65	Observation	White	0	113	76	27.66864132	0	0	0	0	0	0	0	0	0	0	0	1	0	0	0	0	6	2	37.9	12.5	28.1	33	85
17547554	28651530	91.84782259	0	2	2008 - 2010	4	1.333333333	0	0	4.957638889	1	0	0	28	0	90	0	180	0	365	Emergence	White	0	104	70	19.5	0	1	0	0	0	0	0	0	0	0	0	1	0	0	0	0	7	2	23.5	8	31.3	34	92
16776034	20567664	91.84589274	0	2	2020 - 2022	2	2	0	0	4.723611111	1	0	0	28	0	90	0	180	1	236	Observation	White	0	131.3053565	73.6363016	27.66864132	0	1	0	0	0	0	0	0	0	0	0	1	0	0	0	0	7	2	26.9	8.5	29.4	31.6	93
15265702	24997394	91.84132955	0	2	2020 - 2022	2	2	0	0	5.339583333	0	0	0	28	0	90	0	180	0	365	Observation	White	0	134	73	27.66864132	0	0	0	0	1	0	0	0	0	0	0	0	0	0	0	0	5	2	23.2	7.2	30	31	97
11842322	22562280	91.83827412	0	2	2017 - 2019	2	2	0	0	3.525	1	0	0	28	0	90	0	180	1	263	Emergence	White	0	131.3053565	73.6363016	24.7	0	1	0	0	1	0	0	0	0	0	0	0	0	0	0	0	6	2	29.4	9.2	29	31.3	93
19062109	22173525	91.83791667	0	2	2017 - 2019	2	2	0	0	3.665972222	0	0	0	28	0	90	0	180	0	365	Urgent	White	0	131.3053565	73.6363016	24.1	0	0	0	0	0	0	0	0	0	0	0	0	0	0	0	0	4	1	24.4	7.9	31	32.4	96
18533885	20590007	91.83734818	0	2	2020 - 2022	2	2	0	0	3.696527778	0	0	0	28	0	90	0	180	0	365	Observation	White	0	131.3053565	73.6363016	27.66864132	0	0	0	0	1	0	0	0	0	0	0	0	0	0	0	0	5	2	26.6	7.9	27.7	29.7	93
18851418	26901104	91.83472815	0	1	2011 - 2013	2	2	0	0	3.620138889	1	0	0	28	0	90	0	180	0	365	Emergence	White	0	131.3053565	73.6363016	21.9	0	0	0	0	0	0	0	0	0	0	0	0	0	0	0	0	4	1	36.5	12.3	33.5	33.6	100
12026425	27733231	91.83282112	0	2	2017 - 2019	4	3	0	0	3.565277778	1	0	0	28	0	90	0	180	1	321	Emergence	White	0	131.3053565	73.6363016	19	0	0	0	0	0	0	0	0	0	0	0	0	0	0	0	0	4	1	24.7	8	33.2	32.4	103
17076807	24332909	91.83015736	0	2	2017 - 2019	4	2	0	0	9.501388889	1	0	0	28	1	57	1	57	1	57	Emergence	White	0	131.3053565	73.6363016	32.5	0	1	0	0	1	0	0	0	0	0	0	0	0	0	0	0	6	2	30.4	9.9	29.1	32.6	89
12383476	26533742	91.82906409	0	2	2020 - 2022	2	0.5	0	1	18.93819444	0	0	0	28	0	90	0	180	0	365	Emergence	White	3	131.3053565	73.6363016	27.66864132	0	0	0	1	0	0	0	0	0	0	1	0	0	0	0	0	7	2	34.4	11.5	30.5	33.4	91
19085688	26675191	91.82885115	0	2	2020 - 2022	2	2	0	0	4.886805556	0	0	0	28	0	90	0	180	0	365	Observation	Others	0	131.3053565	73.6363016	27.66864132	0	0	0	0	1	0	0	0	0	0	0	0	0	0	0	0	5	2	23.4	7.2	28.7	30.8	93
16199383	22815002	91.8287827	0	1	2011 - 2013	4	3.95	0	1	15.00902778	0	0	0	28	0	90	0	180	0	365	Emergence	White	2	131.3053565	73.6363016	27.66864132	0	0	0	1	0	0	0	0	0	1	0	0	0	0	0	0	6	2	31.9	11.3	29.8	35.6	84
12276878	27874723	91.82597824	0	1	2017 - 2019	2	2	0	0	8.857638889	0	0	0	28	0	90	0	180	0	365	Observation	Others	0	128	64	25.8	0	0	0	0	0	0	0	0	0	1	0	0	0	0	0	0	5	2	34.4	10.8	29.1	31.4	93
10172333	24888617	91.82586796	0	2	2011 - 2013	4	2.5	0	0	5.079166667	1	0	1	9	1	9	1	9	1	9	Emergence	Hispanic	0	131.3053565	73.6363016	27.66864132	1	0	0	0	0	0	0	0	0	0	0	1	0	0	0	0	7	2	33.3	10.4	28.7	31.1	92
15792094	28574490	91.82134281	0	1	2017 - 2019	2	2	0	0	6.636111111	1	0	0	28	0	90	0	180	1	303	Emergence	White	0	118	42	21.1	0	0	0	1	1	0	0	0	0	0	0	0	0	0	0	0	6	2	36.9	11.9	29.5	32.2	91
17482195	29655943	91.81868855	0	2	2011 - 2013	2	2	0	0	4.456944444	0	0	0	28	0	90	0	180	0	365	Emergence	White	0	131.3053565	73.6363016	27.66864132	0	0	0	0	0	0	0	0	0	0	0	0	0	0	0	0	4	1	38.9	12.3	30	31.5	95
13136201	25180237	91.81743558	0	2	2008 - 2010	3	1.609605911	1	1	6.111805556	1	1	1	3	1	3	1	3	1	3	Emergence	White	3	131.3053565	73.6363016	27.66864132	0	1	0	0	0	1	0	0	0	1	0	1	0	0	0	0	10	2	28.6	10.68288195	30.34233562	32.89850653
17074525	24942609	91.81359216	0	2	2011 - 2013	2	2	0	0	5.782638889	0	0	0	28	0	90	0	180	0	365	Emergence	White	0	138	74	23.2	0	1	0	0	0	1	0	0	0	0	0	0	1	0	0	0	8	2	24.4	8.3	31.7	34.2	93
11962130	21302096	91.81341617	0	1	2017 - 2019	4	2.68452381	0	0	4.641666667	0	0	0	28	0	90	0	180	0	365	Observation	White	0	117	56	18.8	1	0	0	0	0	0	0	0	0	0	0	1	0	0	0	0	7	2	32.6	10.7	28.7	32.8	87
16614169	23219496	91.80663794	0	1	2008 - 2010	2	1.079439252	0	0	9.102777778	1	0	0	28	0	90	1	168	1	168	Emergence	White	0	131.3053565	73.6363016	27.66864132	0	0	0	0	0	0	0	0	0	0	0	0	0	0	0	0	4	1	34.4	11.6	32.6	33.7	97
10790377	21182258	91.80545532	0	1	2017 - 2019	4	2.5	0	0	6.563888889	1	0	0	28	1	49	1	49	1	49	Observation	White	0	131.3053565	73.6363016	27.3	1	1	0	0	1	0	0	0	0	1	0	1	0	0	0	0	11	2	27.6	8.7	29.5	31.5	94
11431164	20753722	91.80447233	0	2	2008 - 2010	4	2	0	0	6.684722222	0	0	0	28	0	90	0	180	0	365	Emergence	White	0	131.3053565	73.6363016	27.66864132	0	0	0	0	0	0	0	0	0	0	0	0	0	0	0	0	4	1	30.5	10.68288195	30.34233562	32.89850653
12599965	22459162	91.8022744	0	1	2020 - 2022	2	2	0	0	4.570833333	1	0	0	28	0	90	0	180	1	292	Emergence	White	0	131.3053565	73.6363016	27.66864132	1	0	0	0	0	0	0	0	0	0	0	0	0	0	0	0	5	2	40.3	12.9	31.6	32	99
16299738	22172103	91.79684542	0	1	2014 - 2016	2	0.625	0	0	5.779166667	1	0	0	28	1	46	1	46	1	46	Urgent	White	0	124	60	34.2	1	1	0	0	0	0	0	0	0	0	0	1	0	0	0	0	8	2	28.3	9.1	31.3	32.2	97
10754879	22159956	91.79649056	0	2	2008 - 2010	4	2	0	0	2.671527778	0	0	0	28	0	90	0	180	0	365	Emergence	White	0	131.3053565	73.6363016	27.66864132	0	0	0	0	0	0	0	0	0	0	0	0	0	0	0	0	4	1	36.7	12.4	30	33.7	89
14785438	21446290	91.79281339	0	2	2020 - 2022	2	2	0	0	3.017361111	0	0	0	28	0	90	0	180	0	365	Emergence	White	0	131.3053565	73.6363016	24	0	0	0	0	0	0	0	0	0	0	0	1	1	0	0	0	8	2	31.3	10	30.9	31.9	97
10070279	24340015	91.7876627	0	2	2014 - 2016	2	2	0	0	3.965972222	0	0	0	28	0	90	0	180	0	365	Emergence	White	0	131.3053565	73.6363016	25.5	0	1	0	0	0	1	0	0	0	0	0	1	0	0	0	0	8	2	29.7	10.1	31.9	34	94
19208284	21924534	91.78760946	0	2	2017 - 2019	3	1.25	0	0	3.997222222	0	0	0	28	0	90	0	180	0	365	Urgent	White	0	131.3053565	73.6363016	19.1	0	0	0	0	0	1	0	0	0	0	0	0	0	0	0	0	5	2	31.4	9.9	31.3	31.5	99
12229338	23463296	91.78592679	0	2	2011 - 2013	2	1	0	0	4.425694444	0	0	0	28	0	90	0	180	0	365	Emergence	White	0	131.3053565	73.6363016	27.66864132	0	0	0	0	0	0	0	0	0	0	0	0	0	0	0	0	4	1	39.4	12.8	30.3	32.6	93
18607906	23936633	91.78324402	0	2	2014 - 2016	2	2	0	0	8.686805556	0	0	0	28	0	90	0	180	0	365	Emergence	White	0	131.3053565	73.6363016	28.8	0	0	0	0	0	0	0	0	0	0	0	0	0	0	0	0	4	1	36.3	12.5	30.1	34.4	88
11752458	25136190	91.7830748	0	1	2011 - 2013	4	0.959459459	0	0	3.613194444	1	0	0	28	1	88	1	88	1	88	Emergence	White	0	131.3053565	73.6363016	27.66864132	0	1	0	0	0	0	0	0	0	1	0	1	0	0	0	0	8	2	30.3	10.1	28.1	33.4	84
18245926	25336582	91.78287896	0	2	2017 - 2019	2	1.333333333	0	0	4.71875	1	0	0	28	1	90	1	90	1	90	Urgent	White	0	131.3053565	73.6363016	23.6	1	1	0	1	0	0	0	0	0	1	0	1	0	0	0	0	11	2	26	8	28.2	30.8	92
18342402	25195123	91.78154043	0	1	2008 - 2010	4	2.833333334	0	1	4.339583333	1	0	0	28	0	90	1	131	1	131	Emergence	White	2	140	60	21	1	1	1	0	0	1	0	0	0	0	0	0	0	0	0	0	8	2	38.4	13.2	29.1	34.3	85
15426051	27660746	91.77457397	0	2	2017 - 2019	4	2.64047619	0	0	7.829166667	0	0	0	28	0	90	0	180	0	365	Observation	Asian	0	131.3053565	73.6363016	19.5	0	0	0	0	0	0	0	0	0	1	0	1	0	0	0	0	8	2	35.9	11.8	30.1	32.9	92
16126902	27998003	91.77370886	0	1	2017 - 2019	2	2	0	0	5.145138889	1	0	0	28	0	90	0	180	0	365	Observation	White	0	114	64	18.8	0	0	0	0	0	0	0	0	0	0	0	0	0	0	0	0	4	1	37.2	12.2	30.5	32.8	93
19103658	28419791	91.77189309	0	1	2011 - 2013	2	2	0	0	6.768055556	0	0	0	28	0	90	0	180	0	365	Emergence	White	0	131.3053565	73.6363016	27.66864132	0	0	0	0	0	0	0	0	0	0	0	0	0	0	0	0	4	1	28.3	10.68288195	30.34233562	32.89850653
17152298	26795968	91.77144438	0	2	2014 - 2016	2	2	0	0	3.952083333	1	0	0	28	0	90	0	180	0	365	Observation	White	0	131.3053565	73.6363016	36.1	1	1	1	1	1	0	0	0	0	1	0	1	0	0	0	0	12	2	23.3	6.9	29.1	29.6	98
17889080	24098258	91.77117249	0	2	2017 - 2019	4	2.5	0	0	8.026388889	1	0	0	28	0	90	1	164	1	164	Urgent	White	0	131.3053565	73.6363016	29.1	0	1	0	0	0	0	0	0	0	1	0	0	0	0	0	0	7	2	37.9	11.9	28.6	31.4	91
19228066	25384674	91.76979973	0	2	2011 - 2013	4	4	0	0	5.503472222	0	0	0	28	0	90	0	180	0	365	Emergence	Hispanic	0	131.3053565	73.6363016	27.66864132	0	0	1	0	0	0	0	0	0	0	0	0	0	0	0	0	5	2	33.8	11.6	29.2	34.2	85
12713336	24886799	91.76939665	0	2	2008 - 2010	2	0.666666667	0	0	5.59375	0	0	0	28	0	90	0	180	0	365	Emergence	White	0	131.3053565	73.6363016	27.66864132	0	1	0	0	0	0	0	0	0	0	0	0	0	0	0	0	5	2	35.4	12	30.1	34	89
11661520	20998997	91.76924645	0	2	2011 - 2013	2	2	0	0	5.702083333	0	0	0	28	0	90	0	180	0	365	Emergence	White	0	131.3053565	73.6363016	27.66864132	0	0	0	0	0	1	0	0	0	0	0	0	0	0	0	0	5	2	28.3	9	31.7	31.7	100
15077519	21954559	91.76814558	0	2	2014 - 2016	4	2.041234639	0	0	4.128472222	1	0	1	10	1	10	1	10	1	10	Emergence	White	0	131.3053565	73.6363016	25.4	0	0	0	0	1	0	0	0	0	0	0	0	0	0	0	0	5	2	35.3	10.9	29.7	30.9	96
12334232	22717442	91.76724435	0	2	2017 - 2019	2	2	0	0	4.509722222	1	0	1	27	1	27	1	27	1	27	Observation	White	0	160	74	22.8	0	1	0	0	0	0	0	0	0	0	0	0	1	0	0	0	7	2	22.1	7	30	31.7	95
10664064	26669528	91.76608454	0	2	2011 - 2013	2	2	0	0	3.88125	0	0	0	28	0	90	0	180	0	365	Emergence	White	0	131.3053565	73.6363016	27.66864132	0	0	0	0	0	0	0	0	0	0	0	0	0	0	0	0	4	1	28.1	9.5	31.1	33.7	92
18679482	23117582	91.76575561	0	2	2020 - 2022	2	2	0	0	6.015277778	1	0	1	14	1	14	1	14	1	14	Observation	White	0	131.3053565	73.6363016	27.66864132	0	0	0	1	1	0	0	0	0	0	0	0	0	0	0	0	6	2	24.6	7.5	28.6	30.5	94
18089045	23455225	91.7588557	0	2	2017 - 2019	2	2	0	0	3.601388889	1	0	0	28	0	90	0	180	1	291	Urgent	White	0	131.3053565	73.6363016	27.66864132	0	0	0	0	1	0	0	0	0	0	0	0	0	0	0	0	5	2	34.7	11.3	28.4	32.6	87
16668615	29457174	91.75825868	0	2	2017 - 2019	4	3.5	1	1	6.71875	1	0	0	28	1	82	1	82	1	82	Urgent	White	0	131.3053565	73.6363016	24.6	1	0	0	0	1	0	0	0	0	0	0	0	0	0	0	0	6	2	29.9	10.2	30.3	34.1	89
15427877	24876437	91.757578	0	1	2014 - 2016	4	2.5	0	0	6.01875	1	0	1	11	1	11	1	11	1	11	Emergence	White	0	131.3053565	73.6363016	25.2	0	0	0	0	0	0	0	0	0	0	0	1	0	0	0	0	6	2	25.4	10.68288195	30.34233562	32.89850653
17240869	29773518	91.75736886	0	2	2008 - 2010	2	1	0	0	2.932638889	1	0	0	28	0	90	0	180	0	365	Emergence	Others	0	100	70	17.7	0	0	0	0	0	0	0	0	0	0	0	0	0	0	0	0	4	1	32	10.7	32.4	33.6	97
10070701	27693754	91.75504163	0	2	2011 - 2013	2	1	0	0	3.840277778	1	0	0	28	0	90	0	180	1	244	Emergence	White	0	131.3053565	73.6363016	27.66864132	0	0	0	0	0	0	0	0	0	0	0	1	0	0	0	0	6	2	26.8	9	33.6	33.5	100
14855557	25212975	91.75406055	0	2	2020 - 2022	2	2	0	0	2.151388889	0	0	0	28	0	90	0	180	0	365	Emergence	White	0	131.3053565	73.6363016	27.66864132	0	0	0	0	1	0	0	0	0	0	0	0	0	0	0	0	5	2	22.6	7.3	34.8	32.3	108
11687673	22999696	91.75294067	0	2	2014 - 2016	2	2	0	0	3.546527778	0	0	0	28	0	90	0	180	0	365	Urgent	White	0	172	83	22.8	0	0	0	0	0	0	0	0	0	0	0	0	0	0	0	0	4	1	33.3	11.5	31.3	34.5	91
12305504	20558686	91.75267479	0	1	2008 - 2010	3	0.5	0	0	5.880555556	0	0	0	28	0	90	0	180	0	365	Observation	White	0	140	60	30.1	0	1	0	0	0	0	0	0	0	0	0	0	0	0	0	0	5	2	47.1	15.5	30.6	32.9	93
13498867	26723002	91.75257942	0	2	2011 - 2013	2	0.333333333	0	0	3.758333333	1	0	0	28	0	90	0	180	0	365	Emergence	White	0	118	50	20.8	1	0	0	0	0	0	0	0	0	0	0	1	0	0	0	0	7	2	26.7	9.4	28.8	35.1	82
19662788	23858922	91.75064387	0	2	2014 - 2016	3	1.835714286	0	0	4.5	0	0	0	28	0	90	0	180	0	365	Observation	White	0	131.3053565	73.6363016	17.7	0	0	0	0	1	0	0	0	0	1	0	0	0	0	0	0	6	2	25	7.8	34.2	31.2	110
11753916	20609372	91.74586203	0	2	2017 - 2019	3	2	0	0	3.220138889	1	0	1	9	1	9	1	9	1	9	Observation	White	0	131.3053565	73.6363016	24.8	0	0	0	0	1	0	0	0	0	0	0	0	0	0	0	0	5	2	34.5	11.2	26.5	32.5	82
13294658	20373248	91.74455392	0	1	2020 - 2022	4	2.25	0	0	6.953472222	0	0	0	28	0	90	0	180	0	365	Urgent	Others	0	131.3053565	73.6363016	27.66864132	0	1	0	0	1	1	0	0	0	0	0	0	0	0	0	0	7	2	30.4	9.6	32.5	31.6	103
15635996	20194001	91.74336939	0	2	2014 - 2016	2	2	0	0	4.042361111	0	0	0	28	0	90	0	180	0	365	Emergence	White	0	154	70	26.9	0	1	0	0	0	0	0	0	1	0	0	1	0	0	0	0	8	2	32.9	10.6	32	32.2	99
11411832	20677072	91.74203846	0	2	2011 - 2013	1	0	0	0	4.582638889	0	0	0	28	0	90	0	180	0	365	Emergence	White	0	131.3053565	73.6363016	27.66864132	0	0	0	0	0	0	0	0	0	0	0	0	0	0	0	0	4	1	27	10.68288195	30.34233562	32.89850653
12079368	25856404	91.73916936	0	2	2014 - 2016	2	1	0	0	5.649305556	0	0	0	28	0	90	0	180	0	365	Observation	White	0	131.3053565	73.6363016	18.3	0	0	0	0	0	1	0	0	0	0	0	0	0	0	0	0	5	2	24.2	10.68288195	30.34233562	32.89850653
12482191	23436421	91.73378701	0	2	2008 - 2010	4	2.75	0	1	12.78888889	0	0	0	28	0	90	0	180	0	365	Urgent	White	3	130	74	29.1	1	1	0	0	0	0	0	0	0	0	0	0	0	0	0	0	6	2	29.6	9.7	31.5	32.8	96
11344441	28288429	91.73253373	0	2	2008 - 2010	2	0.666666667	0	0	2.176388889	1	0	0	28	0	90	0	180	0	365	Emergence	White	0	140	60	25.6	0	0	0	0	0	0	0	0	0	0	0	1	0	0	0	0	6	2	33.9	11.3	26.7	33.5	80
13648332	29724831	91.72757507	0	2	2008 - 2010	3	1.321428571	0	0	2.764583333	1	0	0	28	0	90	0	180	0	365	Emergence	White	0	131.3053565	73.6363016	27.66864132	0	0	0	0	1	0	0	0	0	1	0	1	0	0	0	0	8	2	37.4	12.4	29.7	33.1	90
19520672	25872659	91.7274876	0	2	2008 - 2010	2	0.333333333	0	0	2.94375	0	0	0	28	0	90	0	180	0	365	Emergence	White	0	131.3053565	73.6363016	27.66864132	0	0	0	0	0	0	0	0	0	0	0	0	0	0	0	0	4	1	30.2	9.7	28.9	32	90
14204863	20356938	91.72691728	0	2	2008 - 2010	4	1.5	0	0	3.740972222	1	0	0	28	0	90	0	180	0	365	Emergence	White	0	140	70	25.6	0	1	0	0	0	1	0	0	0	0	0	1	0	0	0	0	8	2	27.2	9.1	33.7	33.2	101
11297129	28572023	91.72492652	0	2	2017 - 2019	2	2	1	1	2.955555556	1	0	0	28	1	51	1	51	1	51	Observation	White	0	131.3053565	73.6363016	15.2	0	0	0	0	1	0	0	0	0	0	0	0	1	0	0	0	7	2	27.3	8.2	29	30	97
14585955	29667419	91.71969597	0	2	2008 - 2010	4	3.106896552	0	0	22.65416667	1	0	0	28	0	90	0	180	0	365	Emergence	Black	0	131.3053565	73.6363016	27.66864132	0	1	0	0	1	0	0	0	0	0	0	0	0	0	0	0	6	2	33.7	11.6	30.3	34.6	88
11028521	27726361	91.71936133	0	2	2017 - 2019	2	2	0	0	2.838888889	1	0	0	28	0	90	0	180	1	321	Emergence	White	0	131.3053565	73.6363016	18.6	0	0	0	0	1	0	0	0	0	0	0	0	0	0	0	0	5	2	24.5	7.8	33.8	31.8	106
16897718	29065051	91.71443309	0	2	2011 - 2013	4	2.071428571	1	1	6.571527778	1	1	1	6	1	6	1	6	1	6	Emergence	White	1	131.3053565	73.6363016	27.66864132	0	1	0	0	0	1	0	0	0	0	0	1	0	0	0	0	8	2	29.1	9.1	28.8	31.3	92
18131843	26098501	91.71278655	0	2	2008 - 2010	4	2	0	0	5.139583333	0	0	0	28	0	90	0	180	0	365	Emergence	White	0	110	72	18.9	1	0	0	0	0	0	0	0	0	0	0	0	0	0	0	0	5	2	39.9	13.4	30	33.5	89
14993215	20959187	91.70996878	0	2	2017 - 2019	2	2	0	0	3.397916667	1	0	0	28	1	32	1	32	1	32	Observation	White	0	131.3053565	73.6363016	20.1	0	0	0	0	1	0	0	0	0	0	0	0	0	0	0	0	5	2	28.7	8.8	27.6	30.7	90
18142504	29528457	91.70511659	0	2	2008 - 2010	2	0.333333333	0	0	4.086805556	1	0	0	28	0	90	1	119	1	119	Emergence	White	0	131.3053565	73.6363016	27.66864132	0	0	0	0	0	0	0	0	0	0	0	0	0	0	0	0	4	1	22.9	7	25.9	30.7	84
11579155	25991245	91.70388643	0	2	2020 - 2022	2	2	0	0	6.417361111	0	0	0	28	0	90	0	180	0	365	Emergence	White	0	131.3053565	73.6363016	27.66864132	0	0	0	0	0	0	0	0	0	0	0	1	0	0	0	0	6	2	34.4	11.2	31.9	32.6	98
16706702	27318249	91.70309358	0	2	2014 - 2016	3	0.25	0	0	3.93125	1	0	0	28	0	90	1	109	1	109	Observation	Asian	0	122	76	18.3	0	0	0	0	0	0	0	0	0	0	0	0	0	0	0	0	4	1	32.2	10.4	33	32.3	102
18943927	27040151	91.70235016	0	2	2017 - 2019	2	2	0	0	4.149305556	0	0	0	28	0	90	0	180	0	365	Observation	White	0	131.3053565	73.6363016	33.1	0	0	0	0	1	0	0	0	0	0	0	0	0	0	0	0	5	2	20.2	6.4	33.2	31.7	105
11791041	20981900	91.70050968	0	2	2014 - 2016	4	3	1	1	6.815972222	1	0	0	28	0	90	1	156	1	156	Emergence	Others	2	131.3053565	73.6363016	22.6	0	0	0	0	0	0	0	0	0	1	0	0	0	0	0	0	5	2	35.9	12.3	35.5	34.4	103
14505540	26620112	91.69455092	0	2	2014 - 2016	4	4	0	0	5.984722222	0	0	0	28	0	90	0	180	0	365	Emergence	White	0	131.3053565	73.6363016	24.4	0	0	0	0	0	0	0	0	0	0	0	0	0	0	0	0	4	1	33.6	10.9	31.6	32.4	97
14582872	29485876	91.69117036	0	1	2014 - 2016	2	2	0	0	5.084027778	1	0	0	28	0	90	0	180	1	255	Urgent	White	0	131.3053565	73.6363016	19.5	0	0	0	0	0	0	0	0	0	0	0	0	0	0	0	0	4	1	29.5	9.6	29.4	32.7	90
19651647	28116063	91.68983943	0	1	2014 - 2016	2	0.5	0	0	8.697916667	1	0	0	28	0	90	1	157	1	157	Emergence	White	0	140	56	27	1	1	1	0	0	1	0	0	0	0	0	1	0	0	0	0	10	2	34.6	10.9	34.5	31.5	110
12293732	24922037	91.68977098	0	2	2008 - 2010	4	1.666666667	0	0	3.652083333	1	0	0	28	0	90	0	180	1	323	Emergence	White	0	131.3053565	73.6363016	27.66864132	0	1	0	0	1	1	0	0	0	1	0	0	0	0	0	0	8	2	28.7	10	30.8	34.9	88
19421851	27178419	91.68844956	0	2	2011 - 2013	4	1.666666667	1	1	9.260416667	1	0	0	28	1	51	1	51	1	51	Emergence	White	2	110	62	27.66864132	0	0	1	0	0	0	0	0	0	1	0	0	0	0	0	0	6	2	42.9	13.1	27.8	30.5	91
19894868	26293945	91.68692089	0	2	2020 - 2022	2	2	0	0	4.705555556	1	0	0	28	1	58	1	58	1	58	Emergence	White	0	131.3053565	73.6363016	23.1	1	0	0	0	0	0	0	0	0	1	0	1	0	0	0	0	9	2	32.3	10.4	32.6	32.2	101
19467575	29808038	91.68469254	0	2	2008 - 2010	2	0.666666667	0	0	5.472916667	0	0	0	28	0	90	0	180	0	365	Emergence	White	0	131.3053565	73.6363016	27.66864132	0	0	0	0	0	0	0	0	0	0	0	0	0	0	0	0	4	1	32.7	11.5	30.1	35	86
15763701	24281377	91.68381032	0	2	2017 - 2019	2	2	0	0	3.924305556	1	0	0	28	0	90	0	180	0	365	Observation	White	0	131.3053565	73.6363016	27.3	0	1	0	0	0	0	0	0	0	1	0	0	0	0	0	0	6	2	33.3	11	31.8	33	96
19072817	26415000	91.68238729	0	2	2008 - 2010	4	0.833333333	0	0	5.745138889	1	0	0	28	0	90	0	180	0	365	Emergence	White	0	130	66	27.66864132	0	0	0	0	0	0	0	0	0	0	0	0	0	0	0	0	4	1	38.2	13.3	29.5	34.8	85
18624255	27310455	91.6823463	0	2	2008 - 2010	2	1	0	0	3.249305556	1	0	0	28	0	90	0	180	0	365	Emergence	White	0	152	68	29.6	0	0	0	0	0	0	0	0	0	0	0	0	0	0	0	0	4	1	40	12.6	31.3	31.6	99
18863195	21207919	91.67997915	0	2	2014 - 2016	2	1	0	0	3.377777778	1	0	0	28	1	34	1	34	1	34	Urgent	White	0	131.3053565	73.6363016	15.2	0	0	0	0	0	0	0	0	0	0	0	1	0	0	1	0	12	2	37	12.5	30	33.7	89
19785582	28929524	91.67921672	0	2	2017 - 2019	2	2.5	1	1	4.781944444	0	0	0	28	0	90	0	180	0	365	Emergence	White	2	131.3053565	73.6363016	25	0	0	0	0	0	0	0	0	0	1	0	1	0	0	0	0	8	2	29.3	9.8	29.7	33.4	89
16637854	28739105	91.67734961	0	2	2008 - 2010	3	1.5	0	0	4.203472222	1	0	0	28	1	83	1	83	1	83	Emergence	White	0	140	70	22.4	0	0	0	0	1	0	0	0	0	0	0	1	0	0	0	0	7	2	39.5	12.2	35.1	30.9	114
19887608	20888673	91.67218751	0	2	2017 - 2019	4	3.719498119	0	0	12.22013889	1	0	0	28	1	39	1	39	1	39	Observation	Others	0	131.3053565	73.6363016	24.7	0	0	0	0	1	0	0	0	0	0	0	0	0	0	0	0	5	2	30.9	9.8	28.7	31.7	91
17069106	29353145	91.67166845	0	1	2014 - 2016	2	2	0	0	3.33125	0	0	0	28	0	90	0	180	0	365	Emergence	White	0	106	46	28.1	0	1	0	0	0	0	0	0	0	1	0	1	0	0	0	0	8	2	31	10.1	32.3	32.6	99
12409491	22293281	91.67108664	0	1	2008 - 2010	4	3.642857143	0	0	5.599305556	1	1	1	5	1	5	1	5	1	5	Emergence	White	0	131.3053565	73.6363016	27.66864132	0	0	0	0	0	0	0	0	0	0	0	0	1	0	0	0	6	2	38.3	12.7	30	33.2	91
12712213	28412035	91.66969107	0	1	2020 - 2022	4	5.913043478	0	0	11.10902778	1	0	1	28	1	28	1	28	1	28	Emergence	White	0	131.3053565	73.6363016	27.66864132	1	1	0	1	0	1	0	0	0	0	0	0	0	0	0	0	8	2	45.5	13.9	28.8	30.5	94
16436603	27967946	91.66961121	0	2	2020 - 2022	2	0.5	0	0	7.005555556	1	0	1	7	1	7	1	7	1	7	Observation	White	0	131.3053565	73.6363016	27.66864132	1	0	0	0	1	0	1	0	0	0	0	1	0	0	0	0	9	2	28.8	8.9	29.8	30.9	96
16528492	21421524	91.66774601	0	2	2014 - 2016	2	2	0	0	4.833333333	0	0	0	28	0	90	0	180	0	365	Emergence	White	0	131.3053565	73.6363016	24	0	0	0	0	0	0	0	0	0	0	0	0	0	0	0	0	4	1	22.7	7.6	30.8	33.5	92
19979418	29809655	91.66335205	0	2	2008 - 2010	3	0.382113821	0	0	5.417361111	1	0	0	28	1	37	1	37	1	37	Emergence	White	0	131.3053565	73.6363016	27.66864132	0	1	0	0	0	0	0	0	0	0	0	1	0	0	0	0	7	2	28.8	8.9	26.2	30.8	85
10159319	28594541	91.66226259	0	2	2011 - 2013	2	2	0	0	8.716666667	0	0	0	28	0	90	0	180	0	365	Emergence	White	0	131.3053565	73.6363016	27.66864132	0	0	0	0	0	1	0	0	0	0	0	0	0	0	0	0	5	2	45.8	14.3	30.1	31.2	96
15504705	25654970	91.6595589	0	2	2014 - 2016	2	2	0	0	2.698611111	0	0	0	28	0	90	0	180	0	365	Observation	White	0	174	73	34.5	0	0	0	0	0	0	0	0	0	0	0	0	0	0	0	0	4	1	26.8	8.6	32	32.1	100
17791818	25241472	91.65713471	0	2	2011 - 2013	2	2	0	0	5.696527778	1	0	0	28	0	90	0	180	0	365	Urgent	White	0	131.3053565	73.6363016	27.66864132	0	1	0	0	0	0	0	0	0	0	0	0	0	0	0	0	5	2	31.6	10.5	32.3	33.2	97
15325602	20320003	91.65710619	0	1	2017 - 2019	2	2	0	0	3.528472222	0	0	0	28	0	90	0	180	0	365	Observation	White	0	131.3053565	73.6363016	25.1	0	0	0	0	0	0	0	0	0	0	0	0	0	0	0	0	4	1	32	11	30.6	34.4	89
14301296	27253891	91.65636847	0	2	2014 - 2016	2	1	0	0	3.840972222	1	0	0	28	1	35	1	35	1	35	Emergence	White	0	131.3053565	73.6363016	21.2	0	0	0	0	0	0	0	0	0	0	0	0	0	0	0	0	4	1	32.9	10.8	25.5	32.9	78
19725695	27164809	91.65633425	0	1	2017 - 2019	2	2	0	0	6.994444444	1	0	0	28	1	51	1	51	1	51	Urgent	White	0	147	68	19.8	1	0	0	0	0	1	0	0	0	0	0	0	0	0	0	0	6	2	26.2	8.4	31.3	32.1	98
18244085	28700328	91.6549729	0	2	2017 - 2019	1	0	0	0	3.513888889	0	0	0	28	0	90	0	180	0	365	Urgent	White	0	131.3053565	73.6363016	22.4	0	0	1	0	0	0	1	0	0	0	0	0	0	0	0	0	6	2	24	7.8	33.2	32.5	102
16949646	22588292	91.65423708	0	2	2014 - 2016	2	1	0	0	2.753472222	1	0	0	28	0	90	0	180	0	365	Urgent	White	0	145	55	21.7	0	1	0	0	0	0	0	0	0	0	0	0	0	0	0	0	5	2	35	10.68288195	30.34233562	32.89850653
17760818	21448577	91.65386823	0	1	2008 - 2010	4	1.988095238	1	1	4.874305556	1	1	1	3	1	3	1	3	1	3	Emergence	White	0	131.3053565	73.6363016	27.66864132	0	1	0	0	0	1	0	0	0	0	0	0	0	0	0	0	6	2	34.9	11.8	31	33.8	92
15790424	28917979	91.65236238	0	1	2014 - 2016	2	1	0	0	10.42916667	0	0	0	28	0	90	0	180	0	365	Observation	Others	0	131.3053565	73.6363016	29.8	0	0	0	0	0	0	0	0	0	0	0	1	0	0	0	0	6	2	28.5	9.3	28.2	32.6	86
19024917	29754367	91.64915864	0	1	2017 - 2019	1	0	0	0	3.733333333	0	0	0	28	0	90	0	180	0	365	Observation	White	0	131.3053565	73.6363016	23.7	0	0	0	0	1	0	0	0	0	1	0	0	0	0	0	0	6	2	25.5	8	32.5	31.4	104
10575356	27210042	91.64903886	0	2	2011 - 2013	2	1	0	0	5.609027778	0	0	0	28	0	90	0	180	0	365	Emergence	White	0	131.3053565	73.6363016	27.66864132	0	0	0	0	0	0	0	0	0	1	0	0	0	0	0	0	5	2	36.1	11.5	26.5	31.9	83
13121628	27781890	91.64822319	0	2	2008 - 2010	2	1	0	0	2.915277778	1	0	0	28	1	39	1	39	1	39	Emergence	White	0	131.3053565	73.6363016	27.66864132	0	0	0	0	1	0	0	0	0	0	0	0	0	0	0	0	5	2	27.3	9.2	28.5	33.5	85
12962409	26312474	91.64514684	0	1	2017 - 2019	2	2	0	0	6.020138889	1	0	0	28	0	90	0	180	1	267	Observation	White	0	131.3053565	73.6363016	17.9	0	0	0	0	1	0	0	0	0	0	0	0	0	0	0	0	5	2	40.1	12.8	27.4	31.9	86
17077190	24927813	91.64138518	0	2	2014 - 2016	2	4.5	0	0	17.64861111	1	0	0	28	0	90	0	180	0	365	Emergence	Others	0	90	70	27.2	0	1	0	0	0	0	0	0	0	0	0	1	0	0	0	0	7	2	28.3	9.1	29.4	32.2	92
10660679	20291739	91.63938879	0	1	2011 - 2013	4	6.758928571	0	1	7.307638889	0	0	0	28	0	90	0	180	0	365	Urgent	White	2	131.3053565	73.6363016	23.4	0	1	0	0	1	1	0	0	0	0	0	0	0	0	0	0	7	2	36.9	11.9	28.8	32.1	90
14289658	21354213	91.63317038	0	2	2014 - 2016	2	2	0	0	4.395833333	1	0	0	28	1	48	1	48	1	48	Emergence	White	0	131.3053565	73.6363016	25.4	0	0	0	1	0	0	0	0	0	0	0	0	0	0	0	0	5	2	29	9.2	32.8	31.7	103
11636439	29802247	91.63271216	0	2	2008 - 2010	4	2	0	0	4.507638889	1	0	1	5	1	5	1	5	1	5	Emergence	White	0	131.3053565	73.6363016	27.66864132	1	0	0	1	0	1	0	0	0	0	0	0	0	0	0	0	7	2	32.5	10.4	33.3	32	104
18528525	26996147	91.63223683	0	2	2020 - 2022	2	2	0	0	4.959722222	1	0	0	28	0	90	1	170	1	170	Emergence	White	0	178	98	27.66864132	0	0	0	0	0	0	0	0	0	0	0	0	0	0	0	0	4	1	34	11	33.1	32.4	102
18050793	25209008	91.63000848	0	2	2008 - 2010	1	0	0	0	4.665277778	0	0	0	28	0	90	0	180	0	365	Emergence	Asian	0	131.3053565	73.6363016	27.66864132	0	0	1	0	1	0	0	0	0	0	0	0	0	0	0	0	6	2	22.7	6.8	23.5	30.1	78
18315524	29155909	91.62969666	0	2	2011 - 2013	3	1	0	0	4.55625	0	0	0	28	0	90	0	180	0	365	Emergence	White	0	131.3053565	73.6363016	27.66864132	0	0	0	0	0	0	0	0	0	0	0	0	0	0	0	0	4	1	37.6	12.4	28.4	32.9	86
10975378	25493171	91.62909394	0	1	2020 - 2022	2	2	0	0	4.936805556	0	0	0	28	0	90	0	180	0	365	Observation	White	0	128	70	27.66864132	0	1	0	0	0	1	0	0	0	0	0	1	0	0	0	0	8	2	47.3	14.6	30.7	30.9	99
18992901	28414523	91.62787519	0	1	2020 - 2022	2	2	0	0	7.220138889	0	0	0	28	0	90	0	180	0	365	Observation	White	0	131.3053565	73.6363016	27.66864132	0	0	0	0	1	1	0	0	0	0	0	0	0	0	0	0	6	2	24.3	7.7	29.1	31.7	92
17040474	22277824	91.62081176	0	1	2020 - 2022	2	2	0	0	6.003472222	0	0	0	28	0	90	0	180	0	365	Observation	White	0	138	60	28.2	0	0	0	0	0	0	0	0	0	0	0	0	0	0	0	0	4	1	29.5	10.68288195	30.34233562	32.89850653
11267446	22591561	91.62046952	0	2	2014 - 2016	4	1.342741935	0	1	5.004861111	1	0	1	25	1	25	1	25	1	25	Urgent	White	2	131.3053565	73.6363016	27.66864132	0	1	0	0	0	1	0	0	0	0	0	0	0	0	0	0	6	2	29.5	9.9	30.7	33.6	91
14233867	28699447	91.61884198	0	2	2017 - 2019	2	2	0	0	4.661111111	1	0	0	28	1	50	1	50	1	50	Emergence	White	0	131.3053565	73.6363016	22	0	1	0	0	1	0	0	0	0	0	0	1	0	0	0	0	8	2	24.8	7.4	23.9	29.8	80
17474557	28692502	91.61849024	0	2	2011 - 2013	2	1	0	0	6.570138889	0	0	0	28	0	90	0	180	0	365	Emergence	White	0	131.3053565	73.6363016	27.66864132	0	0	0	0	1	0	1	0	0	1	0	0	0	0	0	0	7	2	30.9	10.1	31.4	32.8	96
10024012	23111013	91.61315701	0	2	2017 - 2019	1	0	0	0	4.767361111	0	0	0	28	0	90	0	180	0	365	Observation	White	0	156	74	23.2	0	0	1	0	0	0	0	0	0	0	0	0	0	0	0	0	5	2	36.8	11.6	28.9	31.5	92
10330630	28063505	91.61049516	0	2	2008 - 2010	3	0.5	0	1	5.778472222	1	0	0	28	0	90	0	180	1	245	Emergence	White	2	131.3053565	73.6363016	27.66864132	0	1	0	0	0	0	0	0	0	0	0	1	0	0	0	0	7	2	35.7	11.4	34.8	31.9	109
10589164	24993321	91.60871361	0	2	2014 - 2016	2	2	0	0	3.213194444	1	0	0	28	0	90	0	180	0	365	Emergence	White	0	158	82	24.2	0	0	0	0	1	0	0	0	0	0	0	0	0	0	0	0	5	2	29.7	9.6	31.5	32.1	98
14936987	21809741	91.60787323	0	2	2014 - 2016	2	2	0	0	4.791666667	0	0	0	28	0	90	0	180	0	365	Observation	Asian	0	102	70	19.5	0	0	0	0	1	0	0	1	0	0	0	0	0	0	0	0	6	2	39.4	13.2	31.3	33.5	93
12267665	26090451	91.60458393	0	1	2020 - 2022	2	2	0	0	4.986805556	0	0	0	28	0	90	0	180	0	365	Observation	White	0	150	80	27.66864132	1	0	0	0	0	0	0	0	0	0	0	0	0	0	0	0	5	2	35	11.6	32	33.1	97
10285455	22472652	91.60390516	0	1	2011 - 2013	2	1	0	0	4.097916667	0	0	0	28	0	90	0	180	0	365	Emergence	White	0	131.3053565	73.6363016	27.66864132	0	1	0	0	0	1	0	0	0	1	0	1	0	0	0	0	9	2	32.1	10.8	32.1	33.7	96
19496538	28826222	91.60184792	0	1	2014 - 2016	4	4	0	0	2.919444444	1	0	0	28	1	65	1	65	1	65	Observation	White	0	131.3053565	73.6363016	29.9	0	1	0	0	1	0	0	0	0	1	0	0	0	0	0	0	7	2	24.8	7.8	30	31.5	95
11333878	24994276	91.59900354	0	2	2011 - 2013	2	2.5	0	0	5.870138889	0	0	0	28	0	90	0	180	0	365	Emergence	White	0	131.3053565	73.6363016	27.66864132	1	0	0	0	0	0	0	0	0	0	0	0	0	0	0	0	5	2	32.5	10.8	30.9	33.2	93
19489950	25263999	91.59848638	0	2	2008 - 2010	2	0.333333333	0	0	5.048611111	1	0	1	9	1	9	1	9	1	9	Emergence	White	0	131.3053565	73.6363016	27.66864132	0	0	0	0	0	1	0	0	0	0	0	0	0	0	0	0	5	2	33	11	27.3	33.3	82
15660405	29649593	91.59700905	0	2	2008 - 2010	1	0	0	0	2.447222222	1	0	0	28	0	90	0	180	0	365	Emergence	White	0	131.3053565	73.6363016	28.1	0	0	0	0	0	0	0	0	0	0	0	1	0	0	0	0	6	2	45.1	14.3	26.4	31.7	83
16869450	29836388	91.59641583	0	2	2017 - 2019	2	2	0	0	5.963194444	1	0	0	28	0	90	0	180	1	263	Observation	White	0	131.3053565	73.6363016	24.6	0	1	0	0	0	0	0	0	0	0	0	0	0	0	0	0	5	2	33.6	10.8	33	32.1	103
12429414	20906391	91.59614965	0	2	2008 - 2010	1	0	0	0	2.867361111	1	0	0	28	0	90	0	180	0	365	Emergence	White	0	153	74	27.66864132	0	0	0	0	0	1	0	0	0	1	0	0	0	0	0	0	6	2	23	7.6	33.1	33.2	100
13701550	29764408	91.59338322	0	2	2011 - 2013	2	2	0	0	1.917361111	0	0	0	28	0	90	0	180	0	365	Emergence	White	0	143	83	31.7	0	0	0	0	0	0	0	0	0	1	0	0	0	0	0	0	5	2	34.4	10.9	27.7	31.8	87
17264722	20658084	91.59189257	0	1	2020 - 2022	2	2	0	0	4.458333333	1	0	0	28	1	88	1	88	1	88	Emergence	White	0	131.3053565	73.6363016	27.66864132	0	0	0	0	1	0	0	0	0	0	0	1	0	0	0	0	7	2	32.7	10.5	30.6	32.1	95
19411095	22110623	91.58780282	0	2	2017 - 2019	1	0	0	0	2.913888889	0	0	0	28	0	90	0	180	0	365	Urgent	White	0	131.3053565	73.6363016	20.6	0	0	0	0	1	0	0	0	0	0	0	0	0	0	0	0	5	2	34.1	11.5	31.3	33.7	93
11347128	26094397	91.58326816	0	2	2017 - 2019	4	3.125	0	0	8.581944444	1	0	1	10	1	10	1	10	1	10	Emergence	White	0	131.3053565	73.6363016	24.9	0	1	0	0	1	0	0	0	0	0	0	0	0	0	0	0	6	2	41.6	13.2	30.6	31.7	96
18044730	25079671	91.58311795	0	1	2008 - 2010	2	1	0	1	9.679861111	1	0	0	28	0	90	1	98	1	98	Emergence	White	0	131.3053565	73.6363016	27.66864132	0	0	0	0	0	0	0	0	0	0	0	0	0	0	0	0	4	1	34.9	11.6	30.7	33.1	93
15939744	20754352	91.58287268	0	2	2020 - 2022	2	2	0	0	4.589583333	0	0	0	28	0	90	0	180	0	365	Emergence	White	0	127	79	31.1	0	0	0	0	0	1	0	0	0	0	0	1	0	0	0	0	7	2	32.3	9.7	31.4	30	105
12221687	20289814	91.58259699	0	2	2008 - 2010	2	0.333333333	0	0	3.715972222	0	0	0	28	0	90	0	180	0	365	Emergence	White	0	131.3053565	73.6363016	27.66864132	0	0	0	0	0	0	0	0	0	0	0	0	0	0	0	0	4	1	30.8	10.3	29.7	33.3	89
16047373	26527171	91.57945029	0	1	2008 - 2010	4	3	0	0	5.828472222	1	0	0	28	1	37	1	37	1	37	Emergence	White	0	131.3053565	73.6363016	27.66864132	0	0	0	0	1	1	0	0	0	0	0	0	0	0	0	0	6	2	24.8	8.5	31.7	34.1	93
12049955	29827893	91.57939705	0	2	2011 - 2013	2	1	0	0	4.997222222	1	0	0	28	1	29	1	29	1	29	Emergence	White	0	131.3053565	73.6363016	27.66864132	0	0	0	0	0	0	0	0	0	0	0	0	0	0	0	0	4	1	47	16	30.9	34	91
15849284	29801104	91.57785318	0	2	2014 - 2016	2	2.5	0	0	4.610416667	1	0	0	28	0	90	1	116	1	116	Emergence	White	0	131.3053565	73.6363016	23.5	0	0	0	0	0	0	0	0	0	0	0	0	0	0	0	0	4	1	31.7	10	27.5	31.5	87
19905061	23542917	91.5777448	0	2	2008 - 2010	4	1.166666667	0	0	4.497916667	0	0	0	28	0	90	0	180	0	365	Emergence	White	0	131.3053565	73.6363016	27.66864132	0	0	0	0	1	0	0	0	0	0	0	0	0	0	0	0	5	2	31.7	10.8	32.6	34.1	96
16665968	26778077	91.57500605	0	2	2014 - 2016	2	2	0	0	3.978472222	0	0	0	28	0	90	0	180	0	365	Observation	White	0	142	69	19.4	0	0	0	0	1	0	0	0	0	0	0	0	0	0	0	0	5	2	35	11.5	32.6	32.9	99
15630535	28513489	91.57428819	0	2	2017 - 2019	2	2	0	0	2.9125	1	0	0	28	0	90	0	180	1	366	Observation	White	0	131.3053565	73.6363016	25.4	0	0	0	0	0	0	0	0	0	0	0	0	0	0	0	0	4	1	51.2	16.5	29.9	32.2	93
17482827	25898773	91.57382046	0	2	2014 - 2016	2	2.5	0	0	13.99791667	1	0	1	14	1	14	1	14	1	14	Emergence	Others	0	131.3053565	73.6363016	31.2	1	0	1	0	0	0	0	0	0	0	0	0	0	0	0	0	6	2	32.5	10.7	33.9	32.8	103
14507023	26207055	91.57224997	0	2	2020 - 2022	2	2	0	0	8.608333333	1	0	0	28	0	90	0	180	0	365	Emergence	White	0	131.3053565	73.6363016	20.1	0	0	0	0	0	0	0	0	0	1	0	0	0	0	0	0	5	2	28.8	9.2	29.2	31.9	91
16223326	20971285	91.56948163	0	2	2011 - 2013	2	1	0	0	4.477083333	0	0	0	28	0	90	0	180	0	365	Emergence	White	0	131.3053565	73.6363016	27.66864132	0	0	0	0	0	0	0	0	0	0	0	0	0	0	0	0	4	1	36.4	10.68288195	30.34233562	32.89850653
18036065	27836849	91.56888462	0	2	2020 - 2022	2	2	0	1	14.56319444	1	1	1	14	1	14	1	14	1	14	Observation	White	0	131.3053565	73.6363016	27.66864132	0	1	0	0	1	0	0	0	0	1	0	1	0	0	0	0	10	2	25.4	8.1	31.3	31.9	98
16494337	29201705	91.56554018	0	1	2008 - 2010	2	0.333333333	0	0	7.111111111	0	0	0	28	0	90	0	180	0	365	Emergence	White	0	131.3053565	73.6363016	27.66864132	0	0	0	0	0	0	0	0	0	0	0	0	0	0	0	0	4	1	38.1	13.3	32.6	35	93
19319309	24007112	91.56520175	0	2	2020 - 2022	1	0	0	0	4.023611111	0	0	0	28	0	90	0	180	0	365	Emergence	White	0	131.3053565	73.6363016	27.66864132	0	0	0	0	0	0	0	0	0	0	0	0	0	0	0	0	4	1	34.4	11	32	32	100
15360729	27676333	91.55918405	0	2	2014 - 2016	4	2.5	0	0	10.35277778	0	0	0	28	0	90	0	180	0	365	Emergence	White	0	131.3053565	73.6363016	20.4	0	0	0	1	0	0	0	0	0	0	0	0	0	0	0	0	5	2	26.6	8.9	33.6	33.6	100
11087816	28227896	91.55821247	0	1	2014 - 2016	4	3	0	0	6.690277778	0	0	0	28	0	90	0	180	0	365	Observation	White	0	131.3053565	73.6363016	22.8	1	0	1	0	0	0	0	0	0	0	0	0	0	0	0	0	6	2	38.7	12.9	30.7	33.3	92
11973496	23005180	91.55613052	0	2	2008 - 2010	4	3.244680851	1	1	9.714583333	1	1	1	9	1	9	1	9	1	9	Emergence	White	3	165	72	29.2	0	1	0	0	0	0	1	0	0	0	0	0	0	0	0	0	6	2	21	7.3	27.7	35	79
19477297	29636698	91.55290016	0	2	2017 - 2019	2	2	0	0	8.684027778	0	0	0	28	0	90	0	180	0	365	Observation	White	0	131.3053565	73.6363016	31.9	0	0	0	0	0	0	0	0	0	0	0	0	0	0	0	0	4	1	32.2	10.5	30.6	32.6	94
11269058	26812678	91.55148558	0	2	2008 - 2010	3	1	0	1	15.15763889	1	0	0	28	1	41	1	41	1	41	Emergence	White	2	131.3053565	73.6363016	27.66864132	0	0	0	0	0	1	0	0	0	0	0	0	0	0	0	0	5	2	32.1	11.1	33.3	34.5	96
10695263	26496571	91.55019648	0	2	2008 - 2010	4	4.965079366	0	0	14.67222222	0	0	0	28	0	90	0	180	0	365	Emergence	White	0	131.3053565	73.6363016	27.66864132	0	0	0	1	1	0	0	0	0	1	0	0	0	0	0	0	8	2	22.9	8	29.7	34.9	85
11943193	26459368	91.55014704	0	2	2017 - 2019	2	2	0	0	3.830555556	1	0	0	28	0	90	1	111	1	111	Emergence	White	0	131.3053565	73.6363016	20.9	0	0	0	0	1	0	1	0	0	0	0	0	1	0	1	0	12	2	36	10.9	25.2	30.3	83
19015618	25564394	91.54673796	0	2	2017 - 2019	2	2	0	0	3.19375	0	0	0	28	0	90	0	180	0	365	Observation	White	0	131.3053565	73.6363016	23.6	0	0	0	0	0	0	0	0	0	0	0	0	0	0	0	0	4	1	19.3	6.5	34.4	33.7	102
10742865	23958640	91.54532337	0	2	2017 - 2019	2	2	0	0	4.403472222	1	0	0	28	0	90	0	180	1	279	Emergence	White	0	131.3053565	73.6363016	20	0	1	0	0	0	0	0	0	0	0	0	0	0	0	0	0	5	2	41.5	12.9	27.9	31.1	90
13695356	27488797	91.54409892	0	2	2017 - 2019	1	0	0	0	3.011111111	0	0	0	28	0	90	0	180	0	365	Observation	White	0	131.3053565	73.6363016	29.3	0	0	0	0	0	0	0	0	0	0	0	0	0	0	0	0	4	1	35.4	11.1	29.4	31.4	94
16570768	27554295	91.53636242	0	2	2020 - 2022	2	2	0	0	9.834027778	0	0	0	28	0	90	0	180	0	365	Emergence	White	0	169	84	27.66864132	0	0	0	0	1	0	0	0	0	0	0	0	0	0	0	0	5	2	33.4	11	29.7	32.9	90
19087847	28649750	91.53267195	0	2	2011 - 2013	4	1.5	0	0	4.031944444	0	0	0	28	0	90	0	180	0	365	Emergence	White	0	131.3053565	73.6363016	27.66864132	0	0	0	0	0	1	1	0	0	1	0	0	0	0	0	0	7	2	28.5	9.3	26.5	32.6	81
16411774	26514698	91.52886359	0	2	2008 - 2010	3	1	0	0	11.45416667	1	0	0	28	1	44	1	44	1	44	Emergence	White	0	131.3053565	73.6363016	27.66864132	1	1	1	0	0	0	0	0	0	0	0	1	0	0	0	0	9	2	33.5	10.8	28	32.1	87
19457359	21960495	91.52695085	0	2	2014 - 2016	2	1	0	1	4.302777778	1	0	0	28	1	69	1	69	1	69	Emergence	White	2	131.3053565	73.6363016	27.66864132	0	0	0	0	0	0	0	0	0	0	0	0	0	0	0	0	4	1	27.3	9	30.9	33	94
14388356	22549059	91.52349994	0	2	2020 - 2022	1	0	0	0	3.583333333	0	0	0	28	0	90	0	180	0	365	Emergence	White	0	148	60	27.66864132	0	0	0	0	0	0	0	0	0	0	0	0	0	0	0	0	4	1	25.9	8.5	30.9	32.8	94
18260922	20610575	91.52295997	0	1	2020 - 2022	4	3.675	1	1	13.0625	1	1	1	11	1	11	1	11	1	11	Emergence	White	2	131.3053565	73.6363016	27.66864132	0	0	0	0	1	0	0	0	0	0	0	0	0	0	0	0	5	2	35.6	11.8	32.3	33.1	98
19443642	21697155	91.5217165	0	2	2008 - 2010	3	1	0	0	3.022222222	0	0	0	28	0	90	0	180	0	365	Emergence	Black	0	131.3053565	73.6363016	27.66864132	1	1	0	0	0	0	0	0	0	0	0	0	0	0	0	0	6	2	30.1	9.6	29.3	31.8	92
17956275	23544492	91.51975053	0	2	2014 - 2016	2	2	0	0	4.775694444	0	0	0	28	0	90	0	180	0	365	Emergence	White	0	131.3053565	73.6363016	22.1	0	0	0	0	0	0	0	0	0	0	0	0	0	0	0	0	4	1	30.4	9.3	31.1	30.8	101
18078659	29469395	91.51919344	0	2	2017 - 2019	2	2	0	0	5.985416667	1	0	0	28	0	90	0	180	1	256	Observation	White	0	133	69	26.2	0	1	0	0	1	0	1	0	0	0	0	1	0	0	0	0	9	2	24.6	7.8	30.8	31.7	97
12267619	20825668	91.51649355	0	2	2017 - 2019	2	2	0	0	5.985416667	0	0	0	28	0	90	0	180	0	365	Emergence	White	0	131.3053565	73.6363016	20.8	0	1	0	0	0	1	0	0	0	0	0	0	0	0	0	0	6	2	31.7	10.6	31.9	33.4	96
13980733	27945887	91.51452188	0	2	2011 - 2013	2	0.333333333	0	0	4.686111111	0	0	0	28	0	90	0	180	0	365	Emergence	White	0	131.3053565	73.6363016	27.66864132	0	0	0	0	0	0	0	0	0	0	0	0	0	0	0	0	4	1	34.6	12.2	29.8	35.2	85
17230235	24378282	91.51423098	0	2	2011 - 2013	3	3	1	1	9.903472222	0	0	0	28	0	90	0	180	0	365	Urgent	White	2	131.3053565	73.6363016	27.66864132	0	1	0	0	0	1	0	0	0	1	0	0	0	0	0	0	7	2	34.8	11.3	28.7	32.5	88
12571215	28203155	91.51351227	0	2	2011 - 2013	4	1.166666667	0	0	3.044444444	0	0	0	28	0	90	0	180	0	365	Emergence	White	0	131.3053565	73.6363016	27.66864132	0	1	0	0	0	0	0	0	0	0	0	0	0	0	0	0	5	2	39.2	13.4	33.2	34.2	97
19584723	21328242	91.50919352	0	2	2017 - 2019	2	2.5	0	0	8.072222222	0	0	0	28	0	90	0	180	0	365	Observation	White	0	168	70	33.5	0	0	0	0	1	0	0	0	0	1	0	0	0	0	0	0	6	2	34.1	11	28	32.3	87
16196175	29442783	91.50454128	0	2	2008 - 2010	2	2	0	0	6.614583333	1	0	0	28	0	90	0	180	0	365	Emergence	White	0	134	73	35.9	0	0	0	0	0	0	0	0	0	0	0	0	0	0	0	0	4	1	30.3	9.4	28.1	31	90
12438109	22500517	91.50434978	0	1	2017 - 2019	2	2	0	0	3.461805556	1	0	0	28	0	90	0	180	0	365	Observation	White	0	118	61	24.6	0	0	0	0	0	0	0	0	0	0	0	0	0	0	0	0	4	1	29	9.1	29.4	31.4	94
15198837	28614551	91.50376987	0	2	2011 - 2013	2	1.148148148	0	1	2.328472222	1	1	1	2	1	2	1	2	1	2	Urgent	Others	2	131.3053565	73.6363016	27.66864132	1	0	0	0	0	0	0	0	0	0	0	0	0	0	0	0	5	2	33.9	10.5	29.9	31	97
11559078	24332924	91.49647638	0	2	2020 - 2022	4	1.75	0	0	6.54375	1	0	1	24	1	24	1	24	1	24	Observation	White	0	131.3053565	73.6363016	27.66864132	0	1	0	0	0	0	0	0	0	0	0	0	0	0	0	0	5	2	25.3	7.8	27.7	30.8	90
16955139	28745317	91.48819801	0	2	2008 - 2010	2	1	0	1	6.304861111	1	0	1	26	1	26	1	26	1	26	Emergence	White	1	131.3053565	73.6363016	27.66864132	0	0	0	0	0	1	0	0	0	0	0	0	0	0	0	0	5	2	23.1	7.9	30.7	34.1	90
18489959	26956550	91.48697545	0	2	2011 - 2013	4	2.5	1	1	10.85138889	0	0	0	28	0	90	0	180	0	365	Emergence	White	3	131.3053565	73.6363016	27.66864132	0	0	0	0	0	1	1	0	0	0	0	0	0	0	0	0	6	2	39.1	12.5	29.7	31.9	93
10383056	20113491	91.4848935	0	2	2014 - 2016	3	0.5	0	0	4.578472222	1	0	1	20	1	20	1	20	1	20	Emergence	White	0	131.3053565	73.6363016	17.9	0	0	0	0	0	0	0	0	0	0	0	0	0	0	0	0	4	1	22.8	6.9	26.5	30.3	88
16671440	21361754	91.48042751	0	1	2014 - 2016	4	3	1	1	5.811805556	1	1	1	4	1	4	1	4	1	4	Emergence	White	1	116	66	30.2	0	0	0	0	0	1	0	0	0	1	0	1	0	0	0	0	9	2	40.1	13.5	31.3	33.7	93
11689164	25127665	91.48013874	0	2	2008 - 2010	4	1.772222222	0	0	7.352777778	0	0	0	28	0	90	0	180	0	365	Emergence	White	0	118	58	31	0	0	0	0	1	0	0	0	0	0	0	1	0	0	0	0	7	2	41.5	13.9	31	33.5	93
12657601	25492288	91.47592304	0	1	2020 - 2022	1	0	0	0	2.780555556	1	0	0	28	1	51	1	51	1	51	Observation	White	0	131.3053565	73.6363016	21.2	0	0	0	0	0	0	0	0	0	0	0	0	0	0	0	0	4	1	31.4	10.4	30.4	33.1	92
19725776	29854167	91.47364715	0	1	2014 - 2016	2	2	0	0	2.754166667	1	0	0	28	0	90	0	180	1	240	Urgent	White	0	131.3053565	73.6363016	26.9	0	0	0	0	0	0	0	0	0	0	0	0	0	0	0	0	4	1	43	14.7	30.1	34.2	88
10394761	24740999	91.47038372	0	2	2011 - 2013	2	1.166666667	0	0	4.621527778	1	0	0	28	0	90	0	180	0	365	Observation	White	0	138	74	35.3	0	1	0	0	0	0	0	0	0	0	0	1	0	0	0	0	7	2	33.9	10.8	29.8	31.9	93
16609884	25715685	91.46533265	0	2	2011 - 2013	2	2	0	0	4.603472222	0	0	0	28	0	90	0	180	0	365	Emergence	White	0	131.3053565	73.6363016	27.66864132	1	0	0	1	1	0	0	0	0	0	0	0	0	0	0	0	7	2	33.1	10.8	33.5	32.6	103
18006887	29577971	91.46307958	0	2	2011 - 2013	2	2	0	0	3.454166667	0	0	0	28	0	90	0	180	0	365	Emergence	White	0	128	60	24.6	0	0	0	0	0	0	0	0	0	1	0	0	0	0	0	0	5	2	37.3	12.6	31.8	33.7	94
12333087	23338783	91.46285522	0	2	2014 - 2016	2	2	0	0	5.572222222	0	0	0	28	0	90	0	180	0	365	Observation	Others	0	131.3053565	73.6363016	21.3	0	0	0	0	0	0	0	0	0	0	0	0	0	0	0	0	4	1	34.3	10.9	31	31.8	97
12970504	28698158	91.45941382	0	2	2011 - 2013	2	2.5	0	0	4.006944444	0	0	0	28	0	90	0	180	0	365	Emergence	White	0	131.3053565	73.6363016	27.66864132	0	1	0	0	0	1	0	0	0	0	0	0	0	0	0	0	6	2	33.4	10.6	29.5	31.7	93
11150340	20515675	91.45453121	0	2	2014 - 2016	2	1	0	0	2.721527778	0	0	0	28	0	90	0	180	0	365	Emergence	White	0	131.3053565	73.6363016	23.8	0	0	0	0	0	0	0	0	0	0	0	0	0	0	0	0	4	1	38.7	11.9	31.1	30.7	102
18054522	22291154	91.45029125	0	2	2017 - 2019	4	0.5	1	1	6.274305556	1	0	1	8	1	8	1	8	1	8	Observation	White	1	110	50	25.3	0	0	1	1	1	0	0	0	0	0	1	0	0	0	0	0	9	2	24.4	7.8	33.9	32	106
12831044	24505555	91.44911243	0	1	2014 - 2016	4	5	0	0	11.67430556	1	0	1	16	1	16	1	16	1	16	Observation	White	0	131.3053565	73.6363016	27.7	0	0	0	0	0	0	0	0	0	0	0	0	0	0	0	0	4	1	32.3	10.4	31.5	32.2	98
14202749	26570795	91.44688788	0	2	2008 - 2010	2	1.166666667	0	0	5.50625	0	0	0	28	0	90	0	180	0	365	Emergence	White	0	131.3053565	73.6363016	27.66864132	0	0	1	0	1	0	0	0	0	0	0	0	0	0	0	0	6	2	30.5	10.1	30.1	33	91
11776350	24440175	91.44632699	0	2	2017 - 2019	2	2	0	0	3.602777778	0	0	0	28	0	90	0	180	0	365	Urgent	White	0	131.3053565	73.6363016	21.7	0	0	0	0	0	0	0	0	0	0	0	0	0	0	0	0	4	1	35.9	11.7	29.4	32.6	90
16721763	28835863	91.44622812	0	2	2008 - 2010	2	0.666666667	0	0	5.690277778	0	0	0	28	0	90	0	180	0	365	Emergence	White	0	131.3053565	73.6363016	24.9	0	0	1	0	0	0	0	0	0	0	0	1	0	0	0	0	7	2	37.5	12.5	29.6	33.3	89
14520473	24129695	91.44556075	0	2	2014 - 2016	2	1	1	1	4.741666667	0	0	0	28	0	90	0	180	0	365	Urgent	White	2	131.3053565	73.6363016	27.66864132	0	0	0	0	1	0	0	0	0	0	0	0	0	0	0	0	5	2	31.5	10.1	27.5	32.1	86
19250395	22509848	91.44329057	0	2	2014 - 2016	4	1	0	0	11.82083333	0	0	0	28	0	90	0	180	0	365	Urgent	White	0	130	74	22.5	0	0	0	0	0	0	0	0	0	1	0	0	0	0	0	0	5	2	37.5	12.4	30	33.1	91
13326628	21184237	91.44045569	0	2	2017 - 2019	1	0	0	0	5.943055556	0	0	0	28	0	90	0	180	0	365	Observation	White	0	131.3053565	73.6363016	24.4	0	0	0	0	1	0	0	0	0	0	0	0	0	0	0	0	5	2	27.3	8.3	28	30.4	92
11410583	24426286	91.43729568	0	2	2014 - 2016	2	2	0	0	6.892361111	0	0	0	28	0	90	0	180	0	365	Emergence	White	0	131.3053565	73.6363016	24.2	0	1	0	0	0	0	0	0	0	0	0	0	0	0	0	0	5	2	35.1	11.4	30.5	32.4	94
12064747	27842501	91.43641157	0	1	2008 - 2010	2	2	0	0	6.286805556	0	0	0	28	0	90	0	180	0	365	Surgical same day	Asian	0	130	80	27.66864132	0	0	0	0	0	0	0	0	0	0	0	0	0	0	0	0	4	1	36	12	29	33.2	87
18158427	22449381	91.43419104	0	2	2008 - 2010	4	1.5	0	0	5.563888889	1	0	0	28	0	90	0	180	0	365	Emergence	White	0	118	60	25.2	0	0	0	0	0	0	0	0	0	1	0	1	0	0	0	0	7	2	16.6	5.3	31.7	31.6	100
12713566	22207299	91.42981396	0	1	2017 - 2019	4	0.925	0	0	10.76111111	1	0	0	28	1	44	1	44	1	44	Observation	White	0	131.3053565	73.6363016	23.7	0	1	0	0	1	0	0	0	0	0	0	1	0	0	0	0	8	2	22.9	7.4	30.6	32.3	95
14272777	22957514	91.42963904	0	1	2014 - 2016	4	3.5	0	0	8.869444444	1	0	0	28	0	90	0	180	1	330	Emergence	White	0	131.3053565	73.6363016	23.2	1	0	1	1	0	0	0	0	0	0	0	0	0	0	0	0	7	2	28.3	8.5	25.2	30.1	84
16996273	21441825	91.42682317	0	1	2014 - 2016	2	2	0	1	11.88958333	0	0	0	28	0	90	0	180	0	365	Emergence	White	0	131.3053565	73.6363016	27.66864132	0	0	0	0	0	0	0	0	0	0	0	0	0	0	0	0	4	1	44.1	14.1	31.5	31.9	99
17029132	25386437	91.42375824	0	2	2008 - 2010	2	1	0	1	3.005555556	0	0	0	28	0	90	0	180	0	365	Emergence	White	0	131.3053565	73.6363016	27.66864132	0	0	0	0	0	0	0	0	0	1	0	0	0	0	0	0	5	2	27.8	10.4	30.6	37.6	82
19636798	20433160	91.42338367	0	2	2014 - 2016	2	2	0	0	6.048611111	0	0	0	28	0	90	0	180	0	365	Emergence	White	0	138	60	27.66864132	0	0	0	0	1	1	0	0	0	0	0	0	0	0	0	0	6	2	30.6	9.4	26.8	30.6	88
12834119	29066770	91.42050507	0	2	2014 - 2016	2	2	0	0	3.101388889	0	0	0	28	0	90	0	180	0	365	Emergence	White	0	131.3053565	73.6363016	30.5	0	0	0	0	0	0	0	0	0	0	0	0	0	0	0	0	4	1	42.6	14	32.5	32.8	99
13961236	29676083	91.41814932	0	1	2008 - 2010	2	2	0	0	3.882638889	1	0	0	28	0	90	0	180	0	365	Emergence	White	0	131.3053565	73.6363016	27.66864132	0	1	0	0	0	1	0	0	0	0	0	0	0	0	0	0	6	2	30.9	9.6	30.5	31.1	98
19735650	25550717	91.41633165	0	2	2011 - 2013	4	2.092342342	0	0	5.558333333	0	0	0	28	0	90	0	180	0	365	Emergence	Others	0	131.3053565	73.6363016	27.66864132	0	1	0	0	0	0	0	0	0	0	0	1	0	0	0	0	7	2	28.5	9.2	31.6	32.4	98
10423783	27082127	91.41399492	0	2	2011 - 2013	1	0	0	1	3.454166667	0	0	0	28	0	90	0	180	0	365	Emergence	Black	0	131.3053565	73.6363016	27.66864132	0	0	1	0	0	0	0	0	0	0	0	0	0	0	0	0	5	2	29	9.5	32.4	32.8	99
12974134	27924610	91.41269632	0	2	2008 - 2010	3	1	0	0	6.925694444	1	0	0	28	0	90	0	180	0	365	Emergence	White	0	135	70	27.66864132	0	0	0	0	0	0	0	0	0	0	0	1	0	0	1	0	12	2	33.3	10.7	30.2	32.2	94
17781377	24790502	91.40826242	0	2	2011 - 2013	2	0.666666667	0	1	13.47986111	1	0	0	28	0	90	1	146	1	146	Emergence	White	2	131.3053565	73.6363016	27.66864132	0	0	0	0	0	0	0	0	0	0	0	0	0	0	0	0	4	1	24.5	8.2	28.5	33.5	85
11923845	22081648	91.40769773	0	2	2008 - 2010	4	3.5	0	0	17.80972222	1	0	0	28	1	65	1	65	1	65	Emergence	White	0	152	69	27.66864132	0	0	0	0	1	0	0	0	1	0	0	0	0	0	0	0	6	2	22.5	7.2	28.1	32	88
11599278	23075502	91.40627553	0	1	2020 - 2022	2	2	0	0	4.069444444	0	0	0	28	0	90	0	180	0	365	Observation	White	0	131.3053565	73.6363016	27.66864132	0	0	0	0	0	0	0	0	0	0	0	0	0	0	0	0	4	1	37.1	11.8	30.3	31.8	95
10787013	20346125	91.40525642	0	2	2011 - 2013	2	1	0	0	3.677777778	0	0	0	28	0	90	0	180	0	365	Emergence	White	0	128	66	25.6	0	0	0	0	0	0	0	0	0	0	0	0	0	0	0	0	4	1	37.1	12.2	29.9	32.8	91
10069692	25846597	91.40433048	0	2	2017 - 2019	2	2	0	0	5.029861111	1	0	1	24	1	24	1	24	1	24	Observation	Asian	0	131.3053565	73.6363016	15.7	0	0	0	0	1	0	0	0	0	0	0	0	0	0	0	0	5	2	35	11.5	32.4	32.9	99
12399487	22794772	91.40360037	0	2	2011 - 2013	2	2	0	0	5.282638889	0	0	0	28	0	90	0	180	0	365	Emergence	Others	0	131.3053565	73.6363016	27.66864132	0	0	0	0	0	0	0	0	0	0	0	0	0	0	0	0	4	1	44	14.8	31.4	33.8	93
16755595	28436965	91.40213825	0	1	2011 - 2013	2	2	0	0	5.696527778	0	0	0	28	0	90	0	180	0	365	Emergence	White	0	131.3053565	73.6363016	27.66864132	0	1	0	0	0	1	0	0	0	0	0	0	0	0	0	0	6	2	29.3	9.8	33.3	33.5	99
12032093	25156236	91.39606351	0	2	2008 - 2010	2	1	0	0	6.021527778	0	0	0	28	0	90	0	180	0	365	Emergence	Hispanic	0	131.3053565	73.6363016	27.66864132	0	1	0	0	0	0	0	0	0	0	0	0	0	0	0	0	5	2	35.3	11.9	29.5	33.8	87
18580142	25515133	91.39428402	0	2	2011 - 2013	4	3.5	0	0	4.584722222	1	0	0	28	0	90	0	180	0	365	Emergence	White	0	114	78	17.9	0	0	0	0	0	0	0	0	0	0	0	1	0	0	0	0	6	2	24.8	8.7	32.9	35.2	93
11579292	28407099	91.39228557	0	2	2011 - 2013	2	2	0	0	6.331944444	0	0	0	28	0	90	0	180	0	365	Emergence	Others	0	131.3053565	73.6363016	27.66864132	0	0	0	0	0	0	0	0	0	0	0	0	0	0	0	0	4	1	37.5	11.8	33.4	31.5	106
10080421	27045826	91.39125695	0	2	2014 - 2016	2	2	0	0	2.709027778	0	0	0	28	0	90	0	180	0	365	Urgent	White	0	145	57	24.8	0	0	0	0	1	0	0	0	0	0	0	0	0	0	0	0	5	2	27.4	9	30.7	32.8	94
10869691	23061706	91.39052304	0	1	2011 - 2013	4	1.5	1	1	9.020833333	1	0	1	9	1	9	1	9	1	9	Emergence	White	2	131.3053565	73.6363016	27.66864132	0	0	0	0	0	0	0	0	0	0	0	0	0	0	0	0	4	1	28.7	9.4	29.1	32.7	89
12093411	20276818	91.3897511	0	2	2017 - 2019	3	1	0	0	3.396527778	0	0	0	28	0	90	0	180	0	365	Urgent	White	0	131.3053565	73.6363016	24	0	0	0	0	1	0	0	0	0	0	0	0	0	0	0	0	5	2	38.8	12	29.1	30.9	94
19154843	25887580	91.38859319	0	2	2017 - 2019	2	2	0	1	5.599305556	0	0	0	28	0	90	0	180	0	365	Emergence	Others	1	131.3053565	73.6363016	27.66864132	0	0	0	0	0	1	0	0	0	0	0	0	0	0	0	0	5	2	22.6	7.3	29.6	32.3	92
14704448	21602069	91.38677933	0	2	2020 - 2022	2	2	0	0	4.431944444	1	0	0	28	0	90	0	180	0	365	Emergence	White	0	131.3053565	73.6363016	27.66864132	0	0	0	0	1	0	0	0	0	0	0	0	0	0	0	0	5	2	34.5	11.1	30.3	32.2	94
15366038	20744709	91.38652676	0	2	2011 - 2013	2	2	0	0	4.610416667	1	1	1	3	1	3	1	3	1	3	Emergence	White	0	118	80	26.3	0	1	0	0	0	0	0	0	0	0	0	1	1	0	0	0	9	2	38.5	12.5	31.6	32.5	97
15594577	20783359	91.38164765	0	2	2014 - 2016	4	3.333333333	1	1	7.247222222	1	0	0	28	0	90	0	180	1	212	Urgent	White	2	131.3053565	73.6363016	21.9	0	1	0	0	1	0	0	0	0	0	0	0	0	0	0	0	6	2	33.4	9.5	28	28.4	99
15185305	28367715	91.37973111	0	2	2011 - 2013	2	0.666666667	1	1	13.88819444	1	0	0	28	1	39	1	39	1	39	Emergence	White	2	131.3053565	73.6363016	27.66864132	0	0	0	0	0	0	0	0	0	0	0	0	1	0	0	0	6	2	28.6	9.9	30.7	34.6	89
17410560	23852795	91.37896488	0	2	2020 - 2022	4	4.102272727	1	1	2.981944444	1	1	1	3	1	3	1	3	1	3	Emergence	White	3	131.3053565	73.6363016	27.66864132	0	0	0	1	0	0	0	0	0	0	0	1	0	0	0	0	7	2	26.1	7.4	33.8	28.4	119
18122434	24857267	91.37553868	0	2	2008 - 2010	2	1	0	0	5.441666667	1	0	0	28	0	90	0	180	1	288	Emergence	White	0	131.3053565	73.6363016	27.66864132	0	0	0	0	0	0	0	0	0	1	0	1	0	0	0	0	7	2	23.7	7.5	30.7	31.6	97
18340202	23590208	91.37480097	0	1	2011 - 2013	3	1	0	0	5.808333333	1	0	0	28	0	90	0	180	0	365	Urgent	White	0	131.3053565	73.6363016	27.66864132	0	0	0	0	0	0	0	0	0	1	0	0	0	0	0	0	5	2	31.4	10.8	31.5	34.3	92
16468462	28711673	91.37406516	0	2	2011 - 2013	2	0.666666667	0	0	5.075	0	0	0	28	0	90	0	180	0	365	Emergence	White	0	131.3053565	73.6363016	27.66864132	0	0	0	0	0	1	0	0	0	0	0	0	0	0	0	0	5	2	24.1	7.7	29.4	31.9	92
12839361	22814990	91.37223608	0	2	2020 - 2022	2	2	0	0	7.645833333	0	0	0	28	0	90	0	180	0	365	Emergence	White	0	131.3053565	73.6363016	27.66864132	0	1	0	1	1	0	0	1	0	1	0	1	0	0	0	0	12	2	32.6	10.8	37.4	33.1	113
14365853	25877958	91.37180258	0	2	2008 - 2010	4	1.5	0	0	6.709722222	0	0	0	28	0	90	0	180	0	365	Emergence	White	0	131.3053565	73.6363016	27.66864132	0	0	0	0	0	1	0	0	0	1	0	1	0	0	0	0	8	2	27.7	8.9	29.4	32.1	92
14810232	20582676	91.3699716	0	2	2008 - 2010	2	1.5	0	0	5.6625	0	0	0	28	0	90	0	180	0	365	Emergence	White	0	131.3053565	73.6363016	27.66864132	0	0	0	0	0	0	0	0	0	0	0	0	0	0	0	0	4	1	32.2	11	28.2	34.1	83
17550865	28682691	91.36931374	0	2	2008 - 2010	2	2	0	0	5.5625	0	0	0	28	0	90	0	180	0	365	Emergence	White	0	131.3053565	73.6363016	27.66864132	0	0	1	0	0	1	0	0	0	0	0	0	0	0	0	0	6	2	22.3	7.4	32.4	33.3	97
14376455	24433364	91.36744283	0	1	2020 - 2022	2	2	0	0	5.626388889	0	0	0	28	0	90	0	180	0	365	Emergence	White	0	117	47	27.66864132	0	1	0	0	0	0	0	0	0	0	0	1	0	0	0	0	7	2	26.9	8.4	31.1	31.2	100
18538712	22219317	91.3653913	0	2	2017 - 2019	1	0	0	0	3.21875	0	0	0	28	0	90	0	180	0	365	Emergence	White	0	164	74	22.6	0	0	0	0	0	0	0	0	0	0	0	0	0	0	0	0	4	1	26.5	8.7	30	32.8	91
13465869	20346211	91.36271233	0	2	2011 - 2013	2	1	0	0	7.290277778	0	0	0	28	0	90	0	180	0	365	Emergence	White	0	131.3053565	73.6363016	27.66864132	0	1	0	0	0	0	0	0	0	0	0	0	0	0	0	0	5	2	32.7	10.68288195	30.34233562	32.89850653
19419287	26006025	91.360946	0	2	2014 - 2016	3	1	0	0	5.823611111	0	0	0	28	0	90	0	180	0	365	Emergence	White	0	131.3053565	73.6363016	33.2	0	0	0	0	0	0	0	0	0	1	0	1	0	0	0	0	8	2	22	7.5	31.3	34.1	92
10686469	25392859	91.36046496	0	2	2020 - 2022	4	1.375	0	0	4.957638889	1	0	1	20	1	20	1	20	1	20	Emergence	White	0	130	72	27.66864132	0	0	0	0	1	0	0	0	0	1	0	1	0	0	0	0	9	2	29.7	9.2	30.7	31	99
15110729	24487821	91.35903707	0	2	2011 - 2013	4	3	0	0	3.565972222	0	0	0	28	0	90	0	180	0	365	Emergence	White	0	131.3053565	73.6363016	27.66864132	0	0	0	0	1	1	0	0	0	0	0	0	0	0	0	0	6	2	30.3	10.2	33.5	33.7	99
11079475	26471315	91.3579381	0	2	2020 - 2022	2	2	0	0	6.022916667	0	0	0	28	0	90	0	180	0	365	Observation	Others	0	131.3053565	73.6363016	27.66864132	0	0	0	0	0	0	0	0	0	0	0	0	0	0	0	0	4	1	25.2	8.3	29.1	32.9	88
14064056	28267335	91.35763769	0	2	2014 - 2016	4	2.5	0	0	3.104861111	1	0	0	28	0	90	0	180	0	365	Observation	White	0	148	86	26.3	0	0	0	0	1	0	0	0	0	0	0	0	0	0	0	0	5	2	32.3	10.6	30.5	32.8	93
17399434	21885936	91.35055715	0	2	2020 - 2022	2	3	1	1	9.347916667	1	1	1	7	1	7	1	7	1	7	Emergence	White	1	131.3053565	73.6363016	27.66864132	0	0	0	0	1	0	0	0	0	0	0	0	0	0	0	0	5	2	33	10.3	30.1	31.2	97
16074751	27212550	91.35006471	0	2	2008 - 2010	2	0.666666667	0	0	3.843055556	0	0	0	28	0	90	0	180	0	365	Emergence	White	0	131.3053565	73.6363016	27.66864132	0	0	0	0	0	0	0	0	0	0	0	0	0	0	0	0	4	1	26.1	8.6	28.8	33	87
14583843	27381731	91.34982514	0	1	2008 - 2010	1	0	0	0	8.936805556	1	0	0	28	1	50	1	50	1	50	Emergence	White	0	131.3053565	73.6363016	27.66864132	0	1	0	0	0	0	0	0	0	0	0	0	0	0	0	0	5	2	29.4	8.8	20.3	29.8	68
15326733	25142782	91.34737433	0	2	2008 - 2010	1	0	0	0	3.718055556	0	0	0	28	0	90	0	180	0	365	Emergence	White	0	131.3053565	73.6363016	27.66864132	0	0	0	0	1	1	0	0	0	0	0	0	0	0	0	0	6	2	29.9	10	30.6	33.4	92
14829828	21096280	91.34580383	0	1	2011 - 2013	2	2	0	1	4.340277778	1	0	0	28	0	90	0	180	0	365	Surgical same day	White	2	100	48	27.66864132	1	1	0	0	0	0	0	0	0	1	0	1	0	0	0	0	9	2	30.2	9.8	34	32.5	105
15430446	25931747	91.34507753	0	1	2017 - 2019	4	3.923850574	1	1	12.67083333	1	0	0	28	0	90	1	161	1	161	Emergence	White	2	131.3053565	73.6363016	26.7	1	1	0	1	0	0	0	0	0	0	0	0	0	0	0	0	7	2	27.6	8.7	23	31.5	73
12980210	27176976	91.3436078	0	2	2008 - 2010	2	1	0	0	4.121527778	0	0	0	28	0	90	0	180	0	365	Emergence	White	0	90	44	19.8	0	0	0	0	0	0	0	0	0	0	0	0	0	0	0	0	4	1	25.3	10.68288195	30.34233562	32.89850653
13762235	21350556	91.3421704	0	2	2014 - 2016	3	1.75	0	0	6.753472222	0	0	0	28	0	90	0	180	0	365	Emergence	White	0	140	70	23.2	0	0	0	0	0	0	0	0	0	0	0	0	0	0	0	0	4	1	32.3	10.68288195	30.34233562	32.89850653
11341893	26548324	91.34035843	0	2	2020 - 2022	1	0	0	1	5.339583333	0	0	0	28	0	90	0	180	0	365	Emergence	Others	0	131.3053565	73.6363016	27.66864132	0	0	1	0	0	0	0	0	1	0	0	0	0	0	0	0	6	2	32.6	10.2	29.2	31.3	93
11716863	28350250	91.33912447	0	2	2011 - 2013	4	3.333333333	0	0	4.795138889	0	0	0	28	0	90	0	180	0	365	Emergence	White	0	131.3053565	73.6363016	27.66864132	0	0	0	0	0	0	1	0	0	0	0	0	0	0	0	0	5	2	30.9	10	29.6	32.3	92
10936959	20807275	91.33911687	0	1	2008 - 2010	4	1.75	0	0	3.744444444	1	0	0	28	1	49	1	49	1	49	Emergence	White	0	147	65	27.66864132	0	0	0	0	0	0	0	0	0	1	0	1	0	0	0	0	7	2	29.3	9.3	26.4	31.6	83
11442654	26574724	91.33828979	0	2	2017 - 2019	2	2	0	0	3.956944444	0	0	0	28	0	90	0	180	0	365	Observation	Others	0	131.3053565	73.6363016	19.5	0	0	0	0	1	0	0	0	0	0	0	0	0	0	0	0	5	2	29.5	9.1	30.7	30.8	100
12999347	27196425	91.3346365	0	1	2011 - 2013	3	0.5	1	1	8.736805556	0	0	0	28	0	90	0	180	0	365	Emergence	White	3	137	85	22.3	0	1	0	0	0	0	0	0	0	0	0	1	0	0	0	0	7	2	25.1	8.4	34.5	33.7	102
15161118	25147556	91.33354788	0	2	2011 - 2013	4	3.5	0	0	5.840972222	0	0	0	28	0	90	0	180	0	365	Emergence	White	0	131.3053565	73.6363016	27.66864132	0	0	0	0	0	0	0	0	1	1	0	0	0	0	0	0	6	2	39.3	13.1	31.1	33.4	93
13774741	25620518	91.33354408	0	2	2014 - 2016	2	2	0	0	5.775	1	0	0	28	0	90	0	180	0	365	Emergence	Others	0	130	72	24.4	0	1	0	0	0	0	0	0	0	1	0	0	0	0	0	0	6	2	33.5	11.8	30.1	35.4	85
18407178	22193082	91.33234624	0	2	2011 - 2013	2	2	0	0	4.388888889	0	0	0	28	0	90	0	180	0	365	Emergence	White	0	131.3053565	73.6363016	27.66864132	0	0	0	0	0	0	0	0	0	0	0	0	0	0	0	0	4	1	34.2	11.2	29.9	32.7	91
10420050	27467266	91.33095827	0	2	2014 - 2016	2	2	0	0	3.859722222	0	0	0	28	0	90	0	180	0	365	Urgent	White	0	110	70	20.6	0	1	0	0	0	1	0	0	0	0	0	1	0	0	0	0	8	2	33.9	11	30.34233562	32.89850653
10927224	28977562	91.32253539	0	2	2017 - 2019	2	1.545454545	0	0	2.929166667	0	0	0	28	0	90	0	180	0	365	Urgent	White	0	131.3053565	73.6363016	22.3	0	0	0	0	0	1	1	0	0	0	0	0	0	0	0	0	6	2	40.4	13.4	31.8	33.2	96
15209133	25462820	91.31690176	0	2	2008 - 2010	2	2	0	0	4.836111111	0	0	0	28	0	90	0	180	0	365	Emergence	White	0	131.3053565	73.6363016	27.66864132	0	0	0	1	0	0	0	0	0	0	0	0	0	0	0	0	5	2	30.4	10.68288195	30.34233562	32.89850653
15710277	20112406	91.31619637	0	1	2008 - 2010	2	2	0	0	4.117361111	0	0	0	28	0	90	0	180	0	365	Emergence	White	0	131.3053565	73.6363016	27.66864132	0	0	0	0	0	0	0	0	0	0	0	0	0	0	0	0	4	1	27.6	9.1	34.6	33.2	105
14649877	29006299	91.31520958	0	1	2017 - 2019	2	2	0	0	2.434722222	0	0	0	28	0	90	0	180	0	365	Observation	White	0	131.3053565	73.6363016	23.6	0	0	0	0	0	0	0	0	0	0	0	0	0	0	0	0	4	1	36.2	11.8	30.6	32.6	94
19471493	20753445	91.31440722	0	2	2020 - 2022	2	2	0	0	0.956944444	0	0	0	28	0	90	0	180	0	365	Emergence	White	0	130	82	16.3	0	0	0	0	1	1	0	0	0	0	0	0	0	0	0	0	6	2	27.9	8.7	29.9	31.2	96
15004553	24304170	91.31183853	0	2	2014 - 2016	2	2	0	0	10.80347222	0	0	0	28	0	90	0	180	0	365	Urgent	White	0	131.3053565	73.6363016	23.6	0	1	0	0	0	0	0	0	0	0	0	1	0	0	0	0	7	2	34.6	11.3	29.5	32.7	90
12960885	25224705	91.31154192	0	2	2011 - 2013	2	1	0	0	4.708333333	1	0	0	28	0	90	0	180	0	365	Emergence	White	0	159	63	23.4	0	1	1	0	0	0	0	0	0	0	0	0	0	0	0	0	6	2	24.6	8.2	31.3	33.3	94
19247588	28459207	91.31006763	0	2	2017 - 2019	1	0	0	1	4.196527778	1	0	0	28	0	90	0	180	1	363	Emergence	White	0	126	66	22.5	0	0	1	0	0	1	0	0	0	0	0	1	0	0	0	0	8	2	36.8	11.3	29.6	30.7	96
12436547	24972972	91.30953982	0	2	2020 - 2022	3	1	0	0	11.66041667	0	0	0	28	0	90	0	180	0	365	Emergence	White	0	131.3053565	73.6363016	27.66864132	0	0	0	0	0	1	0	0	0	0	0	0	0	0	0	0	5	2	39.3	12.2	29.3	31	94
12741230	26951658	91.30375409	0	1	2017 - 2019	2	2.5	0	0	14.65694444	1	0	0	28	0	90	0	180	1	344	Observation	White	0	122	75	28.7	0	0	0	0	0	0	0	0	0	0	0	0	0	0	0	0	4	1	23.7	7.7	27.5	32.5	85
14065960	28932335	91.30329587	0	2	2008 - 2010	2	2	0	0	4.788194444	1	0	0	28	0	90	0	180	0	365	Emergence	White	0	130	66	40.1	0	0	0	0	0	1	0	0	0	0	0	0	0	0	0	0	5	2	30.3	11.2	32.3	36.9	88
15004416	28931623	91.30315707	0	2	2020 - 2022	4	3.333333333	0	0	4.805555556	1	0	0	28	1	53	1	53	1	53	Observation	Others	0	131.3053565	73.6363016	27.66864132	0	0	0	0	1	0	0	0	0	0	0	0	0	0	0	0	5	2	31.2	9.6	32	30.8	104
18457691	23249038	91.30129187	0	2	2014 - 2016	2	2.5	0	0	7.647916667	0	0	0	28	0	90	0	180	0	365	Emergence	White	0	131.3053565	73.6363016	31.3	0	0	0	1	0	0	0	0	0	0	0	1	0	0	0	0	7	2	45.4	14.3	31.2	31.5	99
13248230	21225630	91.30085646	0	2	2017 - 2019	1	0	0	0	7.811805556	0	0	0	28	0	90	0	180	0	365	Emergence	Others	0	131.3053565	73.6363016	31.9	0	0	0	0	0	0	0	0	0	0	0	0	0	0	0	0	4	1	29.5	9.5	27.7	32.2	86
19902293	28289207	91.2989038	0	2	2008 - 2010	3	1	0	0	4.354166667	0	0	0	28	0	90	0	180	0	365	Emergence	White	0	131.3053565	73.6363016	27.66864132	0	0	0	0	0	0	0	0	0	0	0	0	0	0	0	0	4	1	34.5	11.4	28.6	33.1	86
19845085	22998557	91.29849137	0	2	2008 - 2010	3	1.75	1	1	4.635416667	0	0	0	28	0	90	0	180	0	365	Emergence	White	3	131.3053565	73.6363016	27.66864132	0	0	0	0	0	1	0	0	0	0	0	0	0	0	0	0	5	2	42.8	13.8	28.4	32.2	89
19735545	29219658	91.29619821	0	2	2020 - 2022	2	0.5	0	0	16.43402778	0	0	0	28	0	90	0	180	0	365	Emergence	Others	0	131.3053565	73.6363016	27.66864132	0	1	0	0	1	0	0	0	0	1	0	0	0	0	0	0	7	2	32.9	10.6	31.1	32.2	97
18154459	27432715	91.28990292	0	2	2017 - 2019	2	2	0	0	3.917361111	0	0	0	28	0	90	0	180	0	365	Observation	White	0	156	64	19.8	0	0	0	0	0	0	0	0	0	0	0	0	0	0	0	0	4	1	40.8	13.4	29.1	32.8	89
19153239	25773427	91.28923746	0	1	2011 - 2013	2	1	0	0	4.9625	0	0	0	28	0	90	0	180	0	365	Emergence	Others	0	131.3053565	73.6363016	27.66864132	0	0	0	0	0	0	0	0	0	0	0	0	0	0	0	0	4	1	24.8	8.4	34	34	100
13203329	26646345	91.28803011	0	2	2011 - 2013	4	1.617647059	0	1	5.472916667	0	0	0	28	0	90	0	180	0	365	Emergence	White	2	131.3053565	73.6363016	27.66864132	1	0	0	0	0	1	0	0	0	0	0	0	0	0	0	0	6	2	38.1	11.9	29.1	31.3	93
16369685	29616123	91.28645011	0	1	2017 - 2019	2	1.333333333	0	0	2.966666667	0	0	0	28	0	90	0	180	0	365	Observation	White	0	131.3053565	73.6363016	23.6	0	1	0	0	0	1	0	0	0	0	0	1	0	0	0	0	8	2	26.9	8.6	33.1	32	104
18582738	27595071	91.28630774	0	2	2008 - 2010	2	2	0	0	3.507638889	1	0	0	28	0	90	0	180	0	365	Emergence	White	0	152	64	23.4	0	0	0	0	0	0	0	0	0	0	0	0	0	0	0	0	4	1	32.8	11.5	32.5	35	93
10089894	27964500	91.28419133	0	2	2011 - 2013	3	1	0	0	4.822916667	1	0	1	26	1	26	1	26	1	26	Emergence	Others	0	131.3053565	73.6363016	27.66864132	0	0	0	0	0	0	0	0	0	0	0	0	0	0	0	0	4	1	29.7	9.5	35.5	32.1	111
19033073	21885123	91.28136216	0	1	2014 - 2016	2	2.5	0	0	6.902777778	0	0	0	28	0	90	0	180	0	365	Urgent	Others	0	131.3053565	73.6363016	21.5	0	1	0	0	1	0	0	0	0	0	0	0	0	0	0	0	6	2	39.3	12.5	31.8	31.9	100
13494097	20514964	91.27963956	0	2	2008 - 2010	1	0	0	0	4.499305556	0	0	0	28	0	90	0	180	0	365	Emergence	White	0	131.3053565	73.6363016	27.66864132	0	0	0	0	0	0	0	0	0	0	0	0	0	0	0	0	4	1	35.8	12.1	29.8	33.7	88
11164886	22180156	91.27926119	0	2	2017 - 2019	2	2.5	0	0	4.759027778	0	0	0	28	0	90	0	180	0	365	Observation	White	0	131.3053565	73.6363016	25	1	0	0	0	1	0	0	0	0	1	0	0	0	0	0	0	7	2	31.6	10.8	32.1	34.2	94
11382324	23785715	91.27904444	0	1	2008 - 2010	2	1	0	0	3.83125	0	0	0	28	0	90	0	180	0	365	Emergence	White	0	130	60	27.66864132	0	0	0	0	0	1	0	0	0	0	0	0	0	0	0	0	5	2	38.5	12.9	32	33.5	96
12288772	24564039	91.27875354	0	1	2020 - 2022	2	2	0	0	3.715277778	1	0	0	28	1	70	1	70	1	70	Emergence	White	0	131.3053565	73.6363016	27.66864132	0	0	0	0	1	0	0	0	0	0	0	0	0	0	0	0	5	2	32.9	11.1	32.2	33.7	95
10009585	23010368	91.27856531	0	1	2011 - 2013	4	0.916666667	0	0	4.920138889	1	0	0	28	0	90	1	138	1	138	Emergence	White	0	149	61	27.66864132	1	0	0	0	0	0	0	0	0	0	0	1	0	0	0	0	7	2	28.2	9.6	32.2	34.2	94
12270767	28975466	91.27653469	0	2	2020 - 2022	4	2.5	0	0	9.539583333	0	0	0	28	0	90	0	180	0	365	Urgent	White	0	131.3053565	73.6363016	27.66864132	0	1	0	0	0	0	0	0	0	0	0	0	0	0	0	0	5	2	29	9.1	26.7	31.4	85
16152079	23078936	91.27647575	0	1	2008 - 2010	4	0.833333333	0	0	11.51944444	0	0	0	28	0	90	0	180	0	365	Emergence	White	0	131.3053565	73.6363016	27.66864132	0	1	0	0	0	0	0	0	0	0	0	1	0	0	0	0	7	2	29.6	9.9	33.1	33.4	99
15915483	23980797	91.27644343	0	1	2008 - 2010	2	1	0	0	5.589583333	0	0	0	28	0	90	0	180	0	365	Emergence	White	0	131.3053565	73.6363016	27.66864132	0	0	0	0	0	1	0	0	0	0	0	0	0	0	0	0	5	2	43.7	14.4	33	32.9	100
19071507	21911524	91.27577986	0	2	2014 - 2016	2	2	0	0	3.926388889	0	0	0	28	0	90	0	180	0	365	Urgent	White	0	131.3053565	73.6363016	20.1	0	0	0	0	0	0	0	0	0	0	0	0	0	0	0	0	4	1	35.4	11.4	28.7	32.2	89
17497790	29746549	91.27321132	0	2	2011 - 2013	4	4	0	0	4.077083333	1	0	0	28	0	90	1	115	1	115	Emergence	Others	0	134	68	21.3	0	0	0	0	1	0	0	0	0	0	0	0	0	0	0	0	5	2	27	8.6	28	31.9	88
19391563	27232493	91.27280239	0	2	2017 - 2019	2	1	0	0	3.996527778	0	0	0	28	0	90	0	180	0	365	Urgent	White	0	140	66	19.6	0	1	0	0	0	0	0	0	0	0	0	0	0	0	0	0	5	2	19.9	6.5	30.2	32.7	93
18642454	26172894	91.27194299	0	2	2017 - 2019	2	2	0	0	4.154166667	0	0	0	28	0	90	0	180	0	365	Observation	Others	0	131.3053565	73.6363016	23.5	0	0	0	0	1	0	0	0	0	0	0	1	0	0	0	0	7	2	42.3	14.1	31.9	33.3	96
10262504	24317130	91.26953591	0	2	2020 - 2022	2	2	0	1	5.971527778	0	0	0	28	0	90	0	180	0	365	Emergence	White	0	131.3053565	73.6363016	27.66864132	1	0	0	0	1	0	0	0	0	0	0	0	0	0	0	0	6	2	32.1	10.5	30.9	32.7	94
17526126	27268932	91.26801294	0	1	2020 - 2022	4	3.852327448	1	1	17.82291667	1	0	1	21	1	21	1	21	1	21	Observation	White	2	131.3053565	73.6363016	27.66864132	0	0	0	0	1	0	0	0	0	0	0	0	0	0	0	0	5	2	40	12.5	32.6	31.3	104
18159923	27118622	91.26768401	0	2	2008 - 2010	4	1.80952381	0	0	4.918055556	1	0	0	28	0	90	1	104	1	104	Emergence	White	0	131.3053565	73.6363016	27.66864132	0	1	0	0	0	0	0	0	0	0	0	0	0	0	0	0	5	2	37.6	12.8	30	34.1	88
15690135	24030713	91.26366651	0	2	2011 - 2013	4	2.5	1	1	4.319444444	0	0	0	28	0	90	0	180	0	365	Surgical same day	Others	2	150	75	27.66864132	0	0	0	0	0	0	0	0	0	0	0	0	0	0	0	0	4	1	24.7	8.4	30.6	34	90
15775701	24138342	91.26289647	0	2	2011 - 2013	3	2.338389968	0	0	6.657638889	1	0	0	28	0	90	0	180	1	300	Urgent	Others	0	131.3053565	73.6363016	27.66864132	0	1	0	0	1	0	0	0	0	0	0	1	0	0	0	0	8	2	35	11.3	30.9	32.4	96
10466834	25883185	91.25688258	0	2	2008 - 2010	4	1.5	0	0	5.759027778	0	0	0	28	0	90	0	180	0	365	Emergence	White	0	131.3053565	73.6363016	27.66864132	0	0	0	0	0	0	0	0	0	0	0	0	0	0	0	0	4	1	25	8.9	31.9	35.6	90
18060836	28246924	91.25494322	0	2	2014 - 2016	2	2	0	0	3.611805556	0	0	0	28	0	90	0	180	0	365	Emergence	White	0	131.3053565	73.6363016	20.5	0	0	0	0	0	0	0	0	0	0	0	0	0	0	0	0	4	1	24.3	8.6	32.8	35.4	93
15553237	24947775	91.25260276	0	2	2014 - 2016	1	0	0	0	4.782638889	1	0	0	28	0	90	0	180	0	365	Observation	White	0	143	89	19.9	0	0	0	0	0	0	0	0	0	0	0	0	0	0	0	0	4	1	32.2	10.4	30.1	32.3	93
19594197	25257283	91.25169576	0	2	2014 - 2016	2	2	0	0	3.757638889	0	0	0	28	0	90	0	180	0	365	Emergence	Others	0	159	72	33.8	0	0	0	0	0	0	0	0	0	0	0	0	0	0	0	0	4	1	42.4	13.5	29.9	31.8	94
12618317	27694497	91.2497602	0	2	2014 - 2016	4	2.5	1	1	6.611805556	1	0	0	28	0	90	0	180	1	311	Urgent	White	2	131.3053565	73.6363016	25.4	0	0	0	0	1	1	0	0	0	0	0	0	0	0	0	0	6	2	22.5	7.4	32.2	32.9	98
13165423	22032095	91.24939135	0	2	2020 - 2022	2	2	0	0	5.536805556	0	0	0	28	0	90	0	180	0	365	Emergence	White	0	131.3053565	73.6363016	27.66864132	0	0	0	0	0	0	0	0	0	0	0	1	0	0	0	0	6	2	33.8	10.5	29.4	31.1	95
19892539	25088002	91.24900348	0	2	2011 - 2013	2	1.833333333	0	1	13.65625	1	0	0	28	0	90	0	180	0	365	Emergence	White	0	126	78	23.4	0	0	0	1	0	1	0	1	0	0	0	1	0	0	0	0	9	2	30.2	10.3	30.5	34	90
15827557	23399178	91.24695575	0	2	2017 - 2019	2	2	0	0	3.641666667	0	0	0	28	0	90	0	180	0	365	Emergence	White	0	131.3053565	73.6363016	18.7	1	1	0	0	0	1	0	0	0	0	0	0	0	0	0	0	7	2	37	12.2	31.2	33	95
19214671	25753176	91.2445905	0	2	2017 - 2019	2	2	0	0	4.247222222	0	0	0	28	0	90	0	180	0	365	Observation	White	0	121	75	28.5	0	0	0	0	0	0	0	0	0	0	0	0	0	0	0	0	4	1	33.8	11.5	33	34	97
15927175	24087636	91.24142669	0	2	2017 - 2019	3	0.5	0	0	3.616666667	0	0	0	28	0	90	0	180	0	365	Observation	Others	0	131.3053565	73.6363016	22.7	0	0	0	0	1	0	0	0	0	0	0	0	0	0	0	0	5	2	34.7	11.1	30.3	32	95
17769055	20215705	91.23836365	0	2	2017 - 2019	2	2	0	0	5.682638889	1	0	0	28	0	90	0	180	1	333	Observation	White	0	131.3053565	73.6363016	29.7	0	0	1	0	0	0	0	0	0	0	0	0	0	0	0	0	5	2	32.9	10.7	31.2	32.5	96
11607063	26545413	91.23516752	0	2	2014 - 2016	4	2.75	0	0	10.88125	1	0	0	28	0	90	1	102	1	102	Emergence	White	0	131.3053565	73.6363016	31.6	0	1	0	0	1	0	1	0	0	0	0	0	0	0	0	0	7	2	27.6	8.3	29.4	30.1	98
16641898	20398147	91.23259503	0	1	2008 - 2010	4	1.083333333	0	0	9.734722222	1	0	0	28	0	90	0	180	0	365	Emergence	White	0	132	64	27.66864132	0	1	0	0	0	0	0	0	0	0	0	1	0	0	0	0	7	2	32.3	9.9	28.6	30.7	93
17809956	20778257	91.23243934	0	2	2008 - 2010	4	2.5	0	0	5.311111111	1	0	0	28	0	90	0	180	0	365	Emergence	White	0	130	70	25.5	0	0	0	0	0	0	0	0	0	1	0	0	0	0	0	0	6	2	26.4	8.2	27.6	31.2	88
17248377	28174923	91.2305473	0	1	2011 - 2013	2	2	0	0	6.401388889	0	0	0	28	0	90	0	180	0	365	Emergence	White	0	131.3053565	73.6363016	27.66864132	1	0	0	0	0	1	0	0	0	1	0	0	0	0	0	0	8	2	24.5	8.2	30.5	33.4	91
16761619	21340777	91.23041801	0	2	2008 - 2010	2	1	0	0	3.33125	0	0	0	28	0	90	0	180	0	365	Emergence	White	0	131.3053565	73.6363016	27.66864132	0	0	0	0	0	0	0	0	0	0	0	0	0	0	0	0	4	1	30.1	9.9	29.3	32.8	89
10932544	22878866	91.22978296	0	2	2020 - 2022	2	2	0	1	14.84791667	1	1	1	14	1	14	1	14	1	14	Emergence	White	0	131.3053565	73.6363016	27.66864132	0	1	0	0	0	1	0	0	0	0	0	1	0	0	0	0	8	2	35.5	11.3	29.2	31.8	92
19883803	25185308	91.22847295	0	2	2011 - 2013	2	2	0	0	4.146527778	0	0	0	28	0	90	0	180	0	365	Emergence	White	0	138	86	24.2	0	1	0	0	0	0	0	0	0	1	0	0	0	0	0	0	6	2	31.4	10.2	29.6	32.4	92
17715479	24168958	91.22735307	0	2	2011 - 2013	2	2	0	0	4.593055556	0	0	0	28	0	90	0	180	0	365	Emergence	White	0	131.3053565	73.6363016	27.66864132	0	1	0	0	0	0	0	0	0	0	0	0	0	0	0	0	5	2	32.7	11.3	34	34.5	98
19651112	27680226	91.22692337	0	2	2011 - 2013	4	2	0	0	2.892361111	0	0	0	28	0	90	0	180	0	365	Emergence	White	0	131.3053565	73.6363016	27.66864132	0	0	0	0	0	0	0	0	0	0	0	0	0	0	0	0	4	1	31.2	9.9	25.2	31.9	79
13385435	25160353	91.22683971	0	2	2017 - 2019	2	2	0	0	3.800694444	0	0	0	28	0	90	0	180	0	365	Observation	White	0	147	89	34.9	0	0	0	0	0	1	0	0	0	0	0	0	0	0	0	0	5	2	33.1	10.9	31.2	32.9	95
17080404	21425149	91.22554491	0	2	2017 - 2019	2	1.333333333	0	0	4.399305556	1	0	0	28	1	40	1	40	1	40	Emergence	White	0	131.3053565	73.6363016	21.6	0	0	0	0	0	0	0	0	1	0	0	1	1	0	0	0	9	2	33.4	10.7	31.5	32	98
18581527	29199494	91.22492888	0	2	2014 - 2016	2	2	0	0	4.3625	1	0	0	28	1	39	1	39	1	39	Emergence	White	0	131.3053565	73.6363016	17.6	0	0	0	0	1	0	0	0	0	0	0	0	0	0	0	0	5	2	22.7	7.3	31.6	32.2	98
18002697	28878929	91.21951199	0	2	2008 - 2010	2	0.333333333	0	0	4.342361111	1	0	0	28	0	90	0	180	0	365	Emergence	White	0	131.3053565	73.6363016	27.66864132	0	0	0	0	0	0	0	0	0	0	0	0	0	0	0	0	4	1	28.6	9.5	33.8	33.3	101
12208529	29732890	91.21916595	0	2	2008 - 2010	2	0.666666667	0	0	5.509027778	0	0	0	28	0	90	0	180	0	365	Emergence	White	0	131.3053565	73.6363016	27.66864132	0	0	0	1	0	0	0	0	0	0	0	0	0	0	0	0	5	2	26.9	9.1	29.6	33.8	88
17638140	23898451	91.21587476	0	2	2014 - 2016	2	2	0	0	3.792361111	1	0	0	28	1	64	1	64	1	64	Emergence	White	0	181	76	33.4	0	1	0	0	0	0	0	0	0	0	0	1	0	0	0	0	7	2	24.8	7.8	30.5	31.5	97
18464794	25882045	91.21341064	0	2	2017 - 2019	4	2.5	0	0	2.692361111	0	0	0	28	0	90	0	180	0	365	Emergence	White	0	116	70	17.9	1	1	0	0	0	0	0	0	0	0	0	0	0	0	0	0	6	2	27.5	9.1	31.3	33.1	95
15818725	21919732	91.21056625	0	2	2014 - 2016	4	2.5	0	0	7.842361111	1	0	1	28	1	28	1	28	1	28	Emergence	Others	0	131.3053565	73.6363016	18.7	0	0	0	0	1	0	0	0	0	0	0	0	0	0	0	0	5	2	26.8	9	30.8	33.5	92
14696966	20120980	91.21043316	0	1	2020 - 2022	4	1.453453453	0	0	10.76527778	1	0	0	28	0	90	1	92	1	92	Emergence	White	0	131.3053565	73.6363016	27.66864132	0	1	0	0	0	1	0	0	0	0	0	0	0	0	0	0	6	2	36.1	11.5	32.7	31.9	103
13008026	20252994	91.20516838	0	1	2014 - 2016	2	2	0	0	4.630555556	1	0	0	28	0	90	0	180	1	347	Observation	Black	0	114	53	22	0	0	0	0	1	0	0	0	0	0	0	0	1	0	1	0	11	2	37.5	12.5	28.2	33.3	85
18395423	21554724	91.20234796	0	2	2011 - 2013	2	2	0	0	4.484722222	0	0	0	28	0	90	0	180	0	365	Emergence	White	0	110	70	21.2	1	0	0	0	0	0	0	0	0	0	0	0	0	0	0	0	5	2	30.9	10.2	33.7	33	102
11650026	28081138	91.20214337	0	2	2017 - 2019	2	1	0	1	10.95694444	1	0	0	28	1	36	1	36	1	36	Observation	Others	1	131.3053565	73.6363016	19.5	0	1	0	0	1	1	0	0	0	0	0	0	0	0	0	0	7	2	26.1	8.1	32.7	31	105
15878632	26778767	91.19787109	0	2	2020 - 2022	4	2.5	0	0	3.416666667	0	0	0	28	0	90	0	180	0	365	Observation	White	0	131.3053565	73.6363016	27.66864132	1	1	0	0	0	0	0	0	0	0	0	0	0	0	0	0	6	2	21.9	6.7	29.9	30.6	98
18043146	29239212	91.19732351	0	2	2020 - 2022	2	2	0	0	2.659722222	0	0	0	28	0	90	0	180	0	365	Observation	White	0	131.3053565	73.6363016	27.66864132	0	0	0	0	0	0	0	0	0	0	0	0	0	0	0	0	4	1	33.4	10.8	30.2	32.3	93
19358143	21179226	91.19665234	0	1	2008 - 2010	3	1	0	0	4.685416667	1	0	0	28	0	90	0	180	0	365	Emergence	White	0	131.3053565	73.6363016	27.66864132	0	0	0	0	0	0	0	0	0	0	0	0	0	0	0	0	4	1	40.6	13.5	30.8	33.4	92
12526259	29732026	91.19627398	0	2	2014 - 2016	4	3.166666667	0	1	3.808333333	1	1	1	4	1	4	1	4	1	4	Observation	White	2	102	62	19.5	0	1	0	0	0	1	0	0	0	0	0	0	0	0	0	0	6	2	33.1	10	28.2	30.2	93
17310402	24170432	91.19422815	0	2	2020 - 2022	2	2	0	0	4.809722222	0	0	0	28	0	90	0	180	0	365	Emergence	White	0	131.3053565	73.6363016	27.66864132	0	0	0	0	0	0	0	0	0	0	0	0	0	0	0	0	4	1	33.2	10.7	29.7	32.2	92
12448661	28711116	91.19172981	0	2	2017 - 2019	2	2	0	0	3.584722222	1	0	0	28	0	90	0	180	0	365	Emergence	White	0	131.3053565	73.6363016	19.2	0	0	0	0	1	0	0	0	0	0	0	0	0	0	0	0	5	2	29.2	9.6	32.3	32.9	98
14615268	22698171	91.19036655	0	2	2008 - 2010	2	1	0	0	3.967361111	1	0	0	28	0	90	0	180	1	282	Emergence	White	0	131.3053565	73.6363016	27.66864132	0	0	0	0	1	0	0	0	0	0	0	0	0	0	0	0	5	2	25.6	10.68288195	30.34233562	32.89850653
15379156	20063548	91.18872761	0	2	2014 - 2016	4	3.80952381	1	1	13.86111111	1	0	0	28	0	90	1	145	1	145	Urgent	White	2	131.3053565	73.6363016	27.66864132	1	1	0	0	0	1	0	0	0	0	0	1	0	0	0	0	9	2	32.3	10.2	29.7	31.6	94
19343136	25285334	91.18405035	0	2	2020 - 2022	2	2	0	0	5.494444444	0	0	0	28	0	90	0	180	0	365	Emergence	White	0	131.3053565	73.6363016	25	0	0	0	0	0	0	0	0	0	0	0	0	0	0	0	0	4	1	27.5	10.68288195	30.34233562	32.89850653
15317829	27472233	91.18085802	0	2	2014 - 2016	2	1	0	0	6.561111111	0	0	0	28	0	90	0	180	0	365	Urgent	White	0	131.3053565	73.6363016	24.7	0	1	0	0	1	1	0	0	0	0	0	0	0	0	0	0	7	2	36	11.7	25.5	32.4	79
18691634	20498783	91.17778928	0	2	2014 - 2016	2	2	0	0	2.740972222	0	0	0	28	0	90	0	180	0	365	Observation	Others	0	140	98	25.1	0	0	0	0	0	0	0	0	0	1	0	0	1	0	0	0	7	2	34.2	10.9	26.6	31.9	83
18825392	22642823	91.17285723	0	1	2020 - 2022	2	2	0	0	5.344444444	1	0	1	21	1	21	1	21	1	21	Emergence	White	0	131.3053565	73.6363016	27	1	0	0	0	0	0	1	0	0	0	0	1	0	0	0	0	8	2	29.7	10	28.7	33.7	85
13165800	22054843	91.17257394	0	2	2011 - 2013	2	2.5	0	0	3.579861111	1	0	0	28	0	90	1	107	1	107	Emergence	White	0	131.3053565	73.6363016	27.66864132	0	0	0	0	1	0	0	0	0	0	0	0	0	0	0	0	5	2	35.4	12	30.1	33.9	89
11597448	25700496	91.17218987	0	2	2014 - 2016	2	2	0	0	4.848611111	0	0	0	28	0	90	0	180	0	365	Emergence	White	0	131.3053565	73.6363016	17.5	0	0	1	0	0	0	0	0	0	0	0	0	0	0	0	0	5	2	23.5	7.9	32.6	33.9	96
10357184	29941803	91.17214234	0	1	2017 - 2019	2	2	0	0	4.827083333	0	0	0	28	0	90	0	180	0	365	Observation	White	0	131.3053565	73.6363016	25	0	1	0	0	1	0	0	0	0	0	0	1	0	0	0	0	8	2	44.5	14.3	28.9	32.1	90
13068937	29014388	91.17053571	0	1	2014 - 2016	3	0.75	0	0	5.383333333	0	0	0	28	0	90	0	180	0	365	Urgent	White	0	131.3053565	73.6363016	30.4	1	1	0	0	0	1	0	0	0	1	0	1	0	0	1	0	16	2	27.7	8.6	31.5	31	102
13520919	23718160	91.16891769	0	2	2008 - 2010	2	1	0	0	4.820138889	0	0	0	28	0	90	0	180	0	365	Emergence	White	0	131.3053565	73.6363016	27.66864132	0	0	0	0	0	0	0	0	0	0	0	0	0	0	0	0	4	1	33.3	11.2	30.4	33.7	90
11618001	22556700	91.16368523	0	1	2017 - 2019	4	2.5	0	0	3.880555556	1	0	0	28	1	34	1	34	1	34	Observation	White	0	131.3053565	73.6363016	27.4	0	0	0	0	0	0	0	0	0	1	0	1	0	0	0	0	8	2	31.6	10.2	30.3	32.3	94
10708253	21065263	91.16059748	0	1	2014 - 2016	2	2	0	0	12.99097222	1	0	0	28	0	90	0	180	1	207	Emergence	White	0	131.3053565	73.6363016	19.4	0	0	0	1	0	1	0	0	0	1	0	0	1	0	1	0	13	2	27.5	8.6	29.6	31.3	95
13960396	25389707	91.15984265	0	1	2014 - 2016	2	2	0	0	6.340972222	0	0	0	28	0	90	0	180	0	365	Urgent	White	0	131.3053565	73.6363016	24.4	0	0	0	0	0	0	0	0	0	0	0	0	0	0	0	0	4	1	26.4	9	32.3	33.9	95
18112543	24331842	91.15864672	0	2	2011 - 2013	1	0	0	0	4.530555556	0	0	0	28	0	90	0	180	0	365	Emergence	White	0	131.3053565	73.6363016	27.66864132	0	0	0	0	0	0	1	0	0	0	0	0	0	0	0	0	5	2	27.9	9.7	34.2	34.6	99
18281533	27956899	91.15585937	0	2	2011 - 2013	4	1.666666667	0	0	10.54444444	0	0	0	28	0	90	0	180	0	365	Emergence	White	0	131.3053565	73.6363016	27.66864132	0	0	0	0	1	0	0	0	0	0	0	0	0	0	0	0	5	2	33	10.9	32.5	32.9	99
10789695	28784511	91.15319181	0	2	2014 - 2016	2	2	0	0	3.805555556	0	0	0	28	0	90	0	180	0	365	Emergence	White	0	120	92	22.5	0	0	0	0	0	0	0	0	0	0	0	0	0	0	0	0	4	1	34	11.1	31.2	32.6	96
13945948	24549265	91.15241417	0	2	2014 - 2016	2	2	1	1	13.98611111	0	0	0	28	0	90	0	180	0	365	Urgent	White	2	131.3053565	73.6363016	23.5	1	1	0	0	0	0	0	0	0	0	0	0	0	0	0	0	6	2	35.6	12.3	27.5	34.4	80
11101768	24060205	91.15064213	0	1	2008 - 2010	4	1.833333334	0	0	4.510416667	0	0	0	28	0	90	0	180	0	365	Emergence	White	0	125	56	27.66864132	0	0	0	0	1	0	0	0	0	1	0	1	0	0	0	0	9	2	32.1	10.8	31.1	33.5	93
17427992	26232814	91.14989871	0	2	2014 - 2016	2	2	0	0	3.028472222	0	0	0	28	0	90	0	180	0	365	Observation	White	0	131.3053565	73.6363016	17.4	0	1	0	0	0	0	0	0	0	0	0	0	0	0	0	0	5	2	34.7	11.2	32.8	32.3	102
19053342	27616876	91.14713152	0	2	2008 - 2010	4	2.5	0	0	3.776388889	0	0	0	28	0	90	0	180	0	365	Emergence	White	0	131.3053565	73.6363016	27.66864132	0	0	0	0	1	0	0	0	0	0	0	0	0	0	0	0	5	2	37	11.5	29.5	31.1	95
10169179	21839096	91.14619303	0	2	2008 - 2010	2	2	0	0	4.311805556	1	0	0	28	0	90	0	180	0	365	Surgical same day	White	0	158	70	33.9	0	0	0	0	0	0	0	0	0	0	0	0	0	0	0	0	4	1	27.8	9.1	28.1	32.7	86
10391213	23566310	91.14504082	0	2	2008 - 2010	2	0.666666667	0	0	3.753472222	0	0	0	28	0	90	0	180	0	365	Emergence	White	0	131.3053565	73.6363016	27.66864132	0	0	0	0	0	0	0	0	0	0	0	0	0	0	0	0	4	1	29.4	8.8	22	29.8	74
17006066	26692051	91.13989393	0	2	2017 - 2019	2	1.333333333	0	0	7.444444444	1	0	1	22	1	22	1	22	1	22	Emergence	White	0	131.3053565	73.6363016	26.2	0	0	0	0	1	0	0	0	0	0	0	1	0	0	0	0	7	2	23.7	7.1	28.4	30	95
16082784	27810938	91.13935776	0	1	2014 - 2016	4	2.5	0	0	2.719444444	1	0	0	28	1	77	1	77	1	77	Emergence	White	0	131.3053565	73.6363016	27.66864132	0	0	0	0	0	0	0	0	0	0	0	0	0	0	0	0	4	1	30.3	9.6	31.7	31.8	100
14535796	27771582	91.13727961	0	1	2017 - 2019	2	2	0	0	3.316666667	0	0	0	28	0	90	0	180	0	365	Observation	White	0	131.3053565	73.6363016	24.5	0	0	0	0	0	0	0	0	0	0	0	0	0	0	0	0	4	1	42.4	13.7	29.2	32.3	90
11558834	20115872	91.13630042	0	2	2014 - 2016	2	3.5	0	0	8.998611111	0	0	0	28	0	90	0	180	0	365	Emergence	White	0	131.3053565	73.6363016	23.4	0	0	0	0	1	0	0	0	0	0	0	0	0	0	0	0	5	2	30	10.3	30.3	34.4	88
15458309	21675438	91.13619395	0	2	2011 - 2013	1	0	0	0	4.835416667	0	0	0	28	0	90	0	180	0	365	Emergence	White	0	131.3053565	73.6363016	27.66864132	1	0	0	0	0	0	0	0	0	0	0	0	0	0	0	0	5	2	35.4	12	33.9	34	100
12127187	21654708	91.13528443	0	2	2011 - 2013	2	2.6875	0	0	19.38402778	1	0	0	28	1	72	1	72	1	72	Emergence	White	0	167	61	22.6	1	1	0	1	1	0	0	0	0	0	0	1	0	0	0	0	10	2	32	10.2	30.34233562	32.89850653
13828894	20360875	91.13360054	0	2	2008 - 2010	4	1.666666667	0	0	3.779861111	0	0	0	28	0	90	0	180	0	365	Emergence	White	0	153	69	20.7	0	0	0	0	0	0	0	0	0	1	0	1	0	0	0	0	7	2	25	8.3	30.2	33.1	91
15426525	22400056	91.12357484	0	2	2014 - 2016	3	0.5	0	0	4.567361111	0	0	0	28	0	90	0	180	0	365	Emergence	White	0	124	70	15	0	0	0	0	0	0	0	0	0	0	0	0	0	0	0	0	4	1	35.7	11.4	30.1	32	94
16869136	25402837	91.12255763	0	2	2017 - 2019	1	0	0	0	2.758333333	0	0	0	28	0	90	0	180	0	365	Observation	White	0	131.3053565	73.6363016	23	0	0	0	0	1	0	0	0	0	0	0	0	0	0	0	0	5	2	38.1	12.7	29.6	33.3	89
18868346	20082758	91.12230666	0	2	2008 - 2010	4	1.5	0	0	3.040972222	1	0	0	28	0	90	0	180	1	227	Emergence	White	0	131.3053565	73.6363016	27.66864132	0	0	0	0	0	0	0	0	0	0	0	0	0	0	0	0	4	1	34.7	10.68288195	30.34233562	32.89850653
10458614	26856542	91.12163929	0	2	2020 - 2022	4	3.25	1	1	8.109722222	1	1	1	1	1	1	1	1	1	1	Emergence	Others	1	131.3053565	73.6363016	27.66864132	1	1	1	0	0	0	0	0	0	0	0	0	0	0	0	0	7	2	30.7	9.7	29.1	31.6	92
14956335	20948840	91.11815036	0	2	2008 - 2010	4	3	1	1	7.650694444	1	0	1	28	1	28	1	28	1	28	Emergence	White	3	131.3053565	73.6363016	27.66864132	0	1	0	0	1	0	0	0	0	0	0	0	0	0	0	0	6	2	39.2	12.9	28.1	33	85
14500970	21465075	91.11473177	0	2	2011 - 2013	2	2	0	0	3.657638889	0	0	0	28	0	90	0	180	0	365	Emergence	White	0	131.3053565	73.6363016	27.66864132	0	0	1	0	0	0	0	0	0	0	0	0	0	0	0	0	5	2	23.7	7.3	23.8	30.9	77
19664531	24811812	91.11081146	0	1	2008 - 2010	2	2	0	0	6.813888889	1	0	0	28	0	90	0	180	0	365	Observation	White	0	126	70	26.9	0	1	0	0	0	0	0	0	0	0	0	1	1	0	0	0	9	2	31.2	9.5	26.9	30.4	88
13811658	20384106	91.10642297	0	1	2008 - 2010	4	1.5	1	1	2.76875	1	0	1	10	1	10	1	10	1	10	Emergence	White	2	131.3053565	73.6363016	27.66864132	0	1	0	0	1	0	0	0	0	0	0	0	0	0	0	0	6	2	37.8	12.5	32.4	33.1	98
17894518	26769328	91.10627277	0	2	2017 - 2019	2	2	0	0	4.934722222	1	0	1	13	1	13	1	13	1	13	Observation	White	0	131.3053565	73.6363016	24	0	0	0	0	1	0	0	0	0	1	0	0	0	0	0	0	6	2	25.9	8.5	28.8	32.8	88
10679509	22576950	91.10268686	0	2	2017 - 2019	4	3.5	0	0	6.143055556	1	0	0	28	0	90	0	180	1	309	Emergence	White	0	131.3053565	73.6363016	24	0	1	0	1	1	1	1	0	0	0	0	0	1	0	1	0	15	2	25.4	7.7	30.7	30.3	101
16852221	22774870	91.10212027	0	1	2014 - 2016	4	1.490924093	1	1	13.27430556	1	0	1	10	1	10	1	10	1	10	Urgent	White	3	101	66	23.6	0	1	0	0	0	0	0	0	0	0	0	1	0	0	0	0	7	2	38.1	12.4	32.1	32.5	99
10015625	22068925	91.10134453	0	1	2020 - 2022	4	4.140178654	1	1	18.63055556	0	0	0	28	0	90	0	180	0	365	Emergence	White	1	131.3053565	73.6363016	27.66864132	0	1	0	0	0	0	0	0	0	0	0	0	0	0	0	0	5	2	29.8	9.9	33.9	33.2	102
18412657	29701673	91.10119622	0	2	2020 - 2022	4	5.125	0	0	9.738194444	0	0	0	28	0	90	0	180	0	365	Emergence	White	0	131.3053565	73.6363016	27.66864132	0	0	0	0	1	0	0	0	0	0	0	0	0	0	0	0	5	2	25.6	8.5	31	33.2	93
19899954	28627517	91.09949263	0	1	2011 - 2013	4	6.375	0	1	11.40416667	1	0	0	28	1	72	1	72	1	72	Emergence	White	2	131.3053565	73.6363016	27.66864132	0	0	0	0	0	0	0	0	0	0	0	0	0	0	0	0	4	1	29.9	9.9	31.9	33.2	96
11206761	24733541	91.09813509	0	2	2014 - 2016	2	2	0	0	7.861805556	0	0	0	28	0	90	0	180	0	365	Emergence	White	0	131.3053565	73.6363016	27.4	0	0	0	0	0	1	0	0	0	0	0	1	0	0	0	0	7	2	37	11.6	30.6	31.2	98
10129052	26352938	91.09710404	0	2	2008 - 2010	2	2	0	0	5.677083333	0	0	0	28	0	90	0	180	0	365	Observation	Black	0	140	80	35.3	0	0	1	0	1	0	1	0	0	0	0	0	0	0	0	0	7	2	37.1	12.5	31.5	33.7	94
17059535	24052846	91.09624707	0	2	2017 - 2019	2	1.682539682	0	0	3.440277778	1	0	0	28	0	90	0	180	1	229	Emergence	White	0	131.3053565	73.6363016	21.6	0	0	0	0	1	0	0	0	0	1	0	0	1	0	0	0	8	2	36.2	12.2	33.8	33.7	100
19178672	23925680	91.09603983	0	2	2008 - 2010	2	2	0	1	8.568055556	0	0	0	28	0	90	0	180	0	365	Emergence	White	2	131.3053565	73.6363016	27.66864132	1	1	0	0	0	0	0	0	0	0	0	0	0	0	0	0	6	2	32.5	10.5	31.1	32.2	97
14884831	22845771	91.09489142	0	2	2020 - 2022	2	2	0	0	6.049305556	0	0	0	28	0	90	0	180	0	365	Observation	White	0	131.3053565	73.6363016	27.66864132	1	0	0	1	1	0	0	0	0	0	0	1	0	0	0	0	9	2	29.1	9	27.8	30.9	90
16554477	23806712	91.09066858	0	2	2017 - 2019	2	2	0	0	6.295138889	1	0	0	28	1	35	1	35	1	35	Emergence	White	0	131.3053565	73.6363016	28.3	0	0	0	0	0	0	0	0	0	0	0	0	0	0	0	0	4	1	28.6	9.2	29.1	32.2	91
11297319	29536825	91.08825009	0	2	2011 - 2013	4	2.5	0	0	10.70555556	0	0	0	28	0	90	0	180	0	365	Emergence	White	0	131.3053565	73.6363016	27.66864132	0	1	0	0	0	0	0	0	0	0	0	0	0	0	0	0	5	2	37.1	12.5	30.1	33.6	90
14411832	27522061	91.08237119	0	2	2017 - 2019	2	1	0	0	4.58125	0	0	0	28	0	90	0	180	0	365	Observation	White	0	131.3053565	73.6363016	23.6	1	0	0	0	0	0	0	0	0	1	0	0	0	0	0	0	6	2	21.7	6.9	37.5	31.8	118
19594838	20505610	91.08177037	0	2	2008 - 2010	4	2.5	0	0	2.688888889	0	0	0	28	0	90	0	180	0	365	Emergence	White	0	131.3053565	73.6363016	27.66864132	0	0	0	0	0	0	0	0	0	0	0	0	0	0	0	0	4	1	33.7	11.7	31.3	34.7	90
12986118	27196416	91.08015424	0	2	2014 - 2016	4	1.5	0	0	4.349305556	0	0	0	28	0	90	0	180	0	365	Urgent	White	0	131.3053565	73.6363016	32.9	0	1	0	0	0	1	0	0	0	0	0	0	0	0	0	0	6	2	29.1	9.3	32.5	32	102
19424159	28729812	91.07792588	0	2	2008 - 2010	2	0.453703704	0	0	5.30625	1	0	0	28	0	90	0	180	0	365	Emergence	White	0	131.3053565	73.6363016	27.66864132	0	0	0	0	0	0	0	0	0	0	0	0	0	0	0	0	4	1	29	9.5	29.7	32.7	91
12182168	26983664	91.07771484	0	2	2008 - 2010	3	0.5	0	0	4.261111111	1	0	0	28	0	90	0	180	1	336	Emergence	White	0	131.3053565	73.6363016	27.66864132	0	0	0	0	0	0	0	0	0	0	0	0	0	0	1	0	10	2	30.3	10.6	31.9	35	91
18688402	20675352	91.0754534	0	2	2008 - 2010	4	0.889423077	1	1	17	1	0	1	14	1	14	1	14	1	14	Emergence	Asian	2	150	80	22.3	0	1	0	0	0	1	0	0	0	0	0	0	0	0	0	0	6	2	32.7	9.6	23.2	29.4	79
19674288	20813026	91.07518417	0	2	2008 - 2010	2	0.972222222	0	0	4.145138889	1	0	0	28	1	67	1	67	1	67	Emergence	White	0	130	80	17.4	0	0	0	0	1	1	0	0	0	0	0	0	0	0	0	0	6	2	28.1	8.5	28.3	30.3	93
12369744	26582992	91.07411372	0	1	2014 - 2016	4	5.33529028	0	0	12.64722222	1	1	1	12	1	12	1	12	1	12	Emergence	Others	0	131.3053565	73.6363016	29	0	0	0	0	0	0	0	0	0	0	0	0	0	0	0	0	4	1	28	9.4	33.1	33.7	98
11297035	20391395	91.07109632	0	2	2014 - 2016	2	1.5	0	0	3.636111111	0	0	0	28	0	90	0	180	0	365	Emergence	White	0	131.3053565	73.6363016	20.1	0	0	0	0	0	0	0	0	0	0	0	0	0	0	0	0	4	1	31.5	9.8	30.1	31.2	97
14254154	21988918	91.06902767	0	2	2017 - 2019	2	1	0	0	8.446527778	1	0	0	28	1	82	1	82	1	82	Emergence	White	0	131.3053565	73.6363016	20.8	0	0	0	1	1	0	0	0	0	0	0	0	0	0	0	0	6	2	34.3	10.6	32.9	30.9	107
16032904	25122570	91.06811694	0	1	2020 - 2022	2	2	0	0	1.870833333	0	0	0	28	0	90	0	180	0	365	Emergence	White	0	131.3053565	73.6363016	27.66864132	0	0	0	0	0	0	0	0	0	0	0	0	0	0	0	0	4	1	34.6	10.6	27.7	30.6	90
11430034	27440355	91.06803328	0	2	2014 - 2016	2	0.811320755	0	0	7.703472222	1	0	1	22	1	22	1	22	1	22	Observation	White	0	131.3053565	73.6363016	21	0	1	0	0	1	0	0	0	0	0	0	1	0	0	0	0	8	2	32.2	9.9	32.6	30.7	106
18725244	20617376	91.06797632	0	1	2008 - 2010	4	2.419727892	0	0	6.382638889	1	0	0	28	0	90	0	180	0	365	Emergence	White	0	120	69	22	0	0	0	0	0	0	1	0	0	0	0	0	1	0	0	0	7	2	21.7	7.3	30.5	33.4	91
11090661	24865896	91.06640194	0	1	2011 - 2013	1	0	0	0	5.485416667	0	0	0	28	0	90	0	180	0	365	Emergence	White	0	131.3053565	73.6363016	27.66864132	0	1	0	0	0	0	0	0	0	0	0	1	0	0	0	0	7	2	25.3	8	30.8	31.5	98
12879899	21659963	91.0639074	0	2	2017 - 2019	2	2.5	0	0	3.189583333	0	0	0	28	0	90	0	180	0	365	Emergence	White	0	131.3053565	73.6363016	25.6	0	0	0	0	0	0	0	0	0	0	0	0	0	0	0	0	4	1	34.3	10.8	30.9	31.5	98
18341526	26491493	91.06295293	0	2	2017 - 2019	2	2	0	0	5.61875	0	0	0	28	0	90	0	180	0	365	Observation	White	0	131.3053565	73.6363016	17	0	0	0	0	0	0	0	0	0	0	0	0	0	0	0	0	4	1	33.8	11	32.2	32.5	99
15206213	26314123	91.06228557	0	2	2020 - 2022	2	2	0	0	4.853472222	0	0	0	28	0	90	0	180	0	365	Observation	White	0	131.3053565	73.6363016	27.66864132	0	1	0	0	0	0	0	0	0	0	0	0	0	0	0	0	5	2	31.3	10.4	30.3	33.2	91
17715965	26084812	91.06040325	0	2	2020 - 2022	2	2	0	0	3.663888889	0	0	0	28	0	90	0	180	0	365	Observation	White	0	131.3053565	73.6363016	27.66864132	0	0	0	0	1	0	0	0	0	0	0	0	0	0	0	0	5	2	33	10.4	30	31.5	95
19071346	24173946	91.05681735	0	2	2014 - 2016	4	3	0	1	17.90416667	0	0	0	28	0	90	0	180	0	365	Observation	Others	2	112	64	27.66864132	0	0	0	0	0	0	0	0	0	0	0	0	0	0	0	0	4	1	31.8	10.7	30	33.6	89
17573692	29178164	91.05441978	0	2	2020 - 2022	4	4.5	0	0	14.12361111	1	0	0	28	1	89	1	89	1	89	Observation	White	0	131.3053565	73.6363016	27.66864132	0	1	0	0	0	0	0	0	0	0	0	0	0	0	0	0	5	2	32.6	10.7	31.8	32.8	97
19943501	25880404	91.05436654	0	2	2008 - 2010	2	0.666666667	0	0	3.738888889	0	0	0	28	0	90	0	180	0	365	Emergence	Black	0	131.3053565	73.6363016	27.66864132	0	0	0	0	1	1	0	0	0	0	0	0	0	0	0	0	6	2	32.6	10.5	26.9	32.1	84
19241675	24080017	91.05407374	0	2	2008 - 2010	1	0	0	1	8.825694444	1	0	1	16	1	16	1	16	1	16	Urgent	White	0	131.3053565	73.6363016	27.66864132	0	0	1	1	1	0	0	0	0	0	0	0	0	0	0	0	7	2	33.6	11	28.1	32.8	86
10638129	23271358	91.05328849	0	2	2017 - 2019	2	2	0	0	3.065972222	1	0	0	28	1	33	1	33	1	33	Emergence	White	0	131.3053565	73.6363016	16.5	0	1	0	0	1	0	0	0	0	0	0	0	0	0	0	0	6	2	24.3	7.9	34.2	32.5	105
18106761	29547975	91.05298618	0	2	2011 - 2013	2	1	0	0	3.172916667	0	0	0	28	0	90	0	180	0	365	Emergence	White	0	131.3053565	73.6363016	27.66864132	0	0	0	0	0	0	0	0	0	0	0	0	0	0	0	0	4	1	26.9	10.68288195	30.34233562	32.89850653
11583679	27229870	91.05198068	0	2	2011 - 2013	2	2	0	0	4.648611111	0	0	0	28	0	90	0	180	0	365	Emergence	White	0	113	68	22.3	0	0	0	0	0	0	0	0	0	0	0	0	0	0	0	0	4	1	26.7	8.9	32.6	33.3	98
16503189	29252991	91.05138526	0	2	2014 - 2016	4	3	0	0	5.808333333	0	0	0	28	0	90	0	180	0	365	Urgent	White	0	131.3053565	73.6363016	28.3	0	0	0	0	1	0	0	0	0	0	0	0	0	0	0	0	5	2	21.3	7.1	31.1	33.5	93
10410328	20469096	91.04905043	0	1	2011 - 2013	3	5.5	0	0	5.663888889	0	0	0	28	0	90	0	180	0	365	Emergence	White	0	131.3053565	73.6363016	27.66864132	0	0	0	0	0	0	0	0	0	0	0	0	0	0	0	0	4	1	26.7	10.68288195	30.34233562	32.89850653
17662779	24051067	91.04883938	0	2	2020 - 2022	2	2	0	0	4.659027778	1	0	0	28	0	90	0	180	1	245	Observation	White	0	131.3053565	73.6363016	27.66864132	0	0	0	1	1	0	0	0	0	0	0	1	0	0	0	0	8	2	30.8	9.2	28.8	29.9	96
13904026	20119710	91.04770049	0	1	2008 - 2010	4	1.166666667	0	0	3.336111111	1	0	0	28	1	47	1	47	1	47	Emergence	White	0	131.3053565	73.6363016	27.66864132	0	0	0	0	1	0	0	0	0	0	0	0	0	0	0	0	5	2	38.8	13.2	31.5	34.2	92
12899680	23161180	91.04649315	0	1	2008 - 2010	2	1	0	0	3.749305556	1	0	1	17	1	17	1	17	1	17	Emergence	White	0	131.3053565	73.6363016	27.66864132	0	0	0	0	0	1	0	0	0	0	0	0	0	0	0	0	5	2	33	10.5	33.5	31.9	105
10256360	22434515	91.04463365	0	2	2014 - 2016	4	2.25	0	0	3.354166667	1	0	0	28	0	90	0	180	0	365	Surgical same day	Hispanic	0	161	70	24.9	0	1	0	0	0	0	0	0	0	0	0	1	0	0	0	0	7	2	26.5	8.7	34.1	32.9	103
14506552	22660684	91.04404234	0	2	2008 - 2010	2	2	0	0	4.372222222	0	0	0	28	0	90	0	180	0	365	Emergence	White	0	131.3053565	73.6363016	27.66864132	0	0	0	0	0	0	0	0	0	0	0	1	0	0	0	0	6	2	31	10.6	30.2	34.2	88
11433414	23502444	91.04180402	0	2	2008 - 2010	2	2	0	0	0.35	0	0	0	28	0	90	0	180	0	365	Observation	White	0	120	80	18.5	0	1	0	0	0	1	0	0	0	0	0	0	0	0	0	0	6	2	32.39692553	10.68288195	30.34233562	32.89850653
16562955	25324815	91.03530954	0	2	2014 - 2016	2	2	0	1	5.2	1	1	1	5	1	5	1	5	1	5	Urgent	Others	3	131.3053565	73.6363016	21.1	0	1	0	1	0	1	0	0	0	0	0	1	0	0	0	0	9	2	26.8	8.5	28.3	31.6	90
14499443	23262114	91.03264198	0	2	2008 - 2010	3	1	1	1	4.736805556	1	0	0	28	0	90	1	118	1	118	Emergence	White	3	131.3053565	73.6363016	27.66864132	0	0	0	0	0	0	0	0	0	0	0	0	0	0	0	0	4	1	39.9	13	29.1	32.6	89
18965644	26840530	91.03141943	0	2	2008 - 2010	2	2	0	0	6.094444444	0	0	0	28	0	90	0	180	0	365	Emergence	White	0	131.3053565	73.6363016	27.66864132	0	0	0	0	0	0	0	0	0	0	0	0	0	0	0	0	4	1	31.8	11.5	31.4	36	87
13633772	28595523	91.0309441	0	1	2008 - 2010	2	2	0	0	4.15625	1	0	1	13	1	13	1	13	1	13	Surgical same day	White	0	131.3053565	73.6363016	27.66864132	0	0	0	0	0	0	1	0	0	0	0	0	0	0	0	0	5	2	32.6	10.5	27.9	32.3	87
13327913	28693126	91.02877468	0	2	2008 - 2010	3	0.5	0	0	4.156944444	0	0	0	28	0	90	0	180	0	365	Emergence	White	0	131.3053565	73.6363016	27.66864132	0	0	0	0	0	1	0	0	0	0	0	0	0	0	0	0	5	2	27.9	10.68288195	30.34233562	32.89850653
16351446	20845012	91.02717376	0	2	2020 - 2022	2	2	0	0	6.693055556	0	0	0	28	0	90	0	180	0	365	Observation	Others	0	121	63	27.66864132	0	0	0	0	0	0	0	0	0	0	0	0	0	0	0	0	4	1	32.8	10.6	29.3	32.3	91
19907425	24175676	91.02680301	0	2	2020 - 2022	2	2	0	0	4.835416667	0	0	0	28	0	90	0	180	0	365	Observation	White	0	131.3053565	73.6363016	27.66864132	0	0	0	0	0	0	0	0	0	0	0	0	0	0	0	0	4	1	35.8	11.5	28.2	32.1	88
17303796	20158888	91.02405749	0	2	2008 - 2010	2	1	0	0	3.897222222	0	0	0	28	0	90	0	180	0	365	Emergence	White	0	131.3053565	73.6363016	27.66864132	0	0	0	0	0	0	0	0	0	0	0	0	0	0	0	0	4	1	27.7	9.5	31.5	34.4	92
13144785	23665845	91.02068644	0	2	2020 - 2022	4	2.875	0	0	9.026388889	0	0	0	28	0	90	0	180	0	365	Observation	White	0	131.3053565	73.6363016	27.66864132	0	1	0	0	0	0	0	0	0	0	0	0	0	0	0	0	5	2	32.5	10.4	33.7	32	105
12584779	27387568	91.01871476	0	2	2017 - 2019	2	0.5	0	0	5.86875	1	0	0	28	0	90	0	180	1	256	Observation	White	0	131.3053565	73.6363016	27.66864132	0	0	0	0	1	0	0	0	0	0	0	1	0	0	0	0	7	2	33.9	11.1	29.9	32.7	91
12588358	23232811	91.01841245	0	2	2017 - 2019	4	3.739010989	0	0	9.025	0	0	0	28	0	90	0	180	0	365	Observation	Others	0	131.3053565	73.6363016	27	0	0	0	0	0	0	0	0	0	1	0	1	0	0	0	0	8	2	25.4	8.5	29.7	33.5	89
10029429	22981727	91.01346139	0	2	2017 - 2019	4	2.75	0	0	8.736111111	0	0	0	28	0	90	0	180	0	365	Observation	White	0	131.3053565	73.6363016	30.9	0	1	0	0	0	1	0	0	0	1	0	0	0	0	0	0	7	2	29.2	9.2	28.4	31.5	90
18196492	23545369	91.01291571	0	2	2011 - 2013	4	3.5	0	0	7.932638889	0	0	0	28	0	90	0	180	0	365	Emergence	White	0	131.3053565	73.6363016	27.66864132	0	0	0	0	0	0	1	0	0	0	0	0	0	0	0	0	5	2	27	9.2	33.2	34.1	97
15453408	22945461	91.0073106	0	2	2014 - 2016	2	1	0	0	5.09375	0	0	0	28	0	90	0	180	0	365	Emergence	White	0	131.3053565	73.6363016	18.4	0	0	0	0	0	0	0	0	0	0	0	0	0	0	0	0	4	1	29.3	9.3	27.3	31.7	86
11710342	27434104	91.0067402	0	2	2008 - 2010	2	1	0	0	5.151388889	0	0	0	28	0	90	0	180	0	365	Emergence	White	0	130	70	27.66864132	0	0	0	0	0	0	0	0	0	0	0	0	0	0	0	0	4	1	33.1	10.68288195	30.34233562	32.89850653
16041273	24101954	91.00453657	0	2	2020 - 2022	1	0	1	1	7.807638889	1	0	0	28	0	90	0	180	1	208	Emergence	White	2	131.3053565	73.6363016	27.66864132	0	0	0	0	0	0	0	0	0	0	0	0	0	0	0	0	4	1	29.9	9.4	32.3	31.4	103
14049190	21802223	91.00296417	0	2	2008 - 2010	2	0.333333333	0	0	4.660416667	1	0	0	28	1	86	1	86	1	86	Emergence	White	0	131.3053565	73.6363016	27.66864132	0	0	0	0	0	0	0	0	0	0	0	0	0	0	0	0	4	1	29.3	10.3	32	35.2	91
13427980	23765962	91.00251355	0	2	2008 - 2010	4	2	0	0	5.741666667	1	0	0	28	1	52	1	52	1	52	Urgent	White	0	131.3053565	73.6363016	27.66864132	0	0	0	1	1	0	0	0	0	0	0	0	0	0	0	0	6	2	30.7	10.2	31.4	33.4	94
11245438	25244717	91.00066364	0	1	2011 - 2013	4	1	0	0	2.909722222	0	0	0	28	0	90	0	180	0	365	Emergence	White	0	131.3053565	73.6363016	27.66864132	0	0	0	0	0	0	0	0	0	0	0	0	0	0	0	0	4	1	35.5	11.1	29.6	31.2	95
13429103	28102320	91.00007225	0	2	2014 - 2016	4	3.12601626	0	1	6.681944444	1	0	0	28	0	90	1	93	1	93	Urgent	Others	2	131.3053565	73.6363016	20.9	0	1	0	0	0	1	0	0	0	0	0	0	0	0	0	0	6	2	39.6	12.9	31.9	32.5	98
14831897	29844548	90.96464992	0	2	2011 - 2013	2	2	0	0	6.3125	1	0	1	24	1	24	1	24	1	24	Observation	Black	0	122	74	17.6	0	0	0	1	1	0	0	0	0	0	0	1	0	0	0	0	8	2	27.8	8.9	31.4	32	98
15894430	29437146	90.95448337	0	2	2008 - 2010	1	0	0	0	5.040972222	0	0	0	28	0	90	0	180	0	365	Emergence	White	0	120	60	24.2	0	0	0	0	0	0	0	0	0	0	0	0	0	0	0	0	4	1	24.6	8.2	30.8	33.3	93
12812039	20312306	90.93973372	0	2	2017 - 2019	3	0.625	0	0	6.256944444	0	0	0	28	0	90	0	180	0	365	Emergence	White	0	131.3053565	73.6363016	27.4	0	0	0	0	0	0	0	0	0	1	0	0	0	0	0	0	5	2	36.6	11.7	29	32	91
16893353	21080850	90.92534014	0	1	2008 - 2010	2	2	0	0	7.858333333	1	0	1	12	1	12	1	12	1	12	Observation	White	0	90	60	29	0	1	1	0	0	1	0	0	0	1	0	0	0	0	0	0	9	2	25	7.7	25.5	30.8	83
14021732	25957312	90.92268186	0	2	2008 - 2010	3	0.5	0	0	6.224305556	1	0	0	28	0	90	1	174	1	174	Emergence	White	0	140	80	19.7	0	0	0	0	0	0	0	0	0	0	0	0	0	0	0	0	4	1	31.5	10.2	31	32.4	96
15079944	27111806	90.91919399	0	1	2008 - 2010	2	2.5	0	1	5.822222222	1	0	0	28	1	89	1	89	1	89	Observation	White	1	137	76	23.7	0	1	0	0	1	0	0	0	0	0	0	0	0	0	0	0	6	2	25.8	8.2	29.1	31.8	92
12921405	29954638	90.82891693	0	2	2008 - 2010	2	2	0	0	9.784722222	1	0	0	28	0	90	1	145	1	145	Emergence	Black	0	120	60	24	1	0	0	1	1	0	0	0	0	0	0	1	0	0	0	0	9	2	35.5	10.6	28.8	29.8	97
19400855	21383264	90.78678086	0	2	2008 - 2010	2	2	0	0	4.742361111	1	0	0	28	0	90	0	180	0	365	Observation	White	0	136	71	26.8	0	0	0	0	0	0	0	0	0	0	0	0	0	0	0	0	4	1	33.4	10.9	33.6	32.6	103
13860725	21981304	90.77541724	0	2	2008 - 2010	2	2	0	0	6.018055556	1	0	0	28	0	90	0	180	1	183	Emergence	White	0	116	70	27.66864132	0	1	0	0	1	0	0	0	0	0	0	0	0	0	0	0	6	2	35.9	12.3	29.6	34.2	87
10125966	27298315	90.71003358	0	1	2008 - 2010	2	2	0	0	4.209722222	0	0	0	28	0	90	0	180	0	365	Surgical same day	White	0	127	59	26.2	0	0	0	0	0	0	0	0	0	0	0	1	0	0	0	0	6	2	33.1	11.1	32	33.5	96
13859242	26891695	90.69671759	0	2	2011 - 2013	4	2.5	0	0	5.479861111	1	0	0	28	0	90	0	180	0	365	Observation	White	0	152	75	22.8	0	0	0	0	1	1	0	0	0	0	0	0	0	0	0	0	6	2	36.5	11.7	28.6	32.1	89
11579251	26931324	90.64175693	0	1	2014 - 2016	1	0	0	0	6.359722222	0	0	0	28	0	90	0	180	0	365	Observation	White	0	142	83	25.3	0	0	0	0	0	0	0	0	0	0	0	1	1	0	0	0	8	2	27.7	9.2	36.7	33.2	110
19383591	27614230	90.60926051	0	2	2014 - 2016	2	2	0	0	8.331944444	0	0	0	28	0	90	0	180	0	365	Emergence	White	0	110	82	19.6	0	0	0	0	0	0	0	0	0	0	0	0	0	0	0	0	4	1	19	6.4	35	33.7	104
19465941	27936631	90.58349168	0	2	2011 - 2013	4	1.5	0	0	3.852777778	1	0	0	28	0	90	0	180	0	365	Emergence	White	0	151	67	22.5	0	0	0	0	0	0	1	0	0	0	0	0	0	0	0	0	5	2	34.3	11.1	29.4	32.4	91
10103150	27314187	90.5627263	0	2	2008 - 2010	4	1.666666667	0	0	4.613194444	0	0	0	28	0	90	0	180	0	365	Emergence	White	0	131.3053565	73.6363016	27.66864132	0	0	0	0	0	0	0	0	0	1	0	0	0	0	0	0	5	2	37.4	12.9	31.5	34.6	91
12219497	21640159	90.54540817	0	2	2011 - 2013	2	2.5	0	0	3.20625	0	0	0	28	0	90	0	180	0	365	Emergence	White	0	140	60	717.6	0	0	0	0	0	0	0	0	0	0	0	1	0	0	0	0	6	2	35.5	11.5	29.4	32.4	91
19394671	21122702	90.53904998	0	2	2008 - 2010	4	2.5	0	0	7.489583333	1	0	0	28	0	90	0	180	0	365	Emergence	White	0	131.3053565	73.6363016	27.66864132	0	1	0	0	0	0	0	0	0	1	0	0	0	0	0	0	6	2	29.6	9.6	26.7	32.6	82
18049382	28883529	90.51199638	0	2	2008 - 2010	4	3.395061728	0	0	28.09097222	0	0	0	28	0	90	0	180	0	365	Emergence	White	0	130	45	27.66864132	0	0	0	1	1	1	0	0	0	0	0	1	0	0	0	0	9	2	41.4	13.5	28.5	32.6	87
13949900	23715076	90.50927901	0	1	2008 - 2010	4	2.5	0	0	15.57291667	1	0	0	28	0	90	0	180	0	365	Emergence	White	0	146	76	27.66864132	0	0	0	1	0	0	0	0	0	1	0	1	0	0	0	0	8	2	31.8	10.1	27.7	31.7	87
17859848	22118202	90.50894939	0	2	2011 - 2013	2	2	0	0	5.018055556	0	0	0	28	0	90	0	180	0	365	Observation	Hispanic	0	140	82	34.7	0	0	0	0	0	0	0	0	0	0	0	1	0	0	0	0	6	2	22.9	6.8	22.4	29.7	76
17497699	28450571	90.49803197	0	2	2011 - 2013	2	2	0	0	12.61944444	0	0	0	28	0	90	0	180	0	365	Emergence	White	0	146	74	19.1	0	0	0	0	0	0	0	0	0	0	0	0	0	0	0	0	4	1	28.9	9.1	31.9	31.5	101
13748490	26261739	90.47285247	0	2	2014 - 2016	4	3.406666667	0	1	17.49097222	1	0	0	28	0	90	0	180	1	186	Emergence	White	1	131.3053565	73.6363016	23.2	1	1	1	1	0	1	0	0	0	0	0	1	0	0	0	0	11	2	30.2	9.3	30.7	30.8	100
15485891	25295050	90.46406165	0	2	2008 - 2010	3	0.25	0	0	5.825694444	0	0	0	28	0	90	0	180	0	365	Emergence	White	0	131.3053565	73.6363016	27.66864132	0	1	0	0	0	0	0	0	1	0	0	0	0	0	0	0	6	2	33	10.6	30	32.2	93
18362183	28551727	90.4330037	0	2	2014 - 2016	2	2	0	0	3.772916667	0	0	0	28	0	90	0	180	0	365	Observation	White	0	131.3053565	73.6363016	19	0	0	0	0	0	0	0	0	0	0	0	0	0	0	0	0	4	1	26.4	8.2	28.1	31.1	90
14797284	27802783	90.42384288	0	2	2011 - 2013	2	2.5	0	0	5.653472222	1	0	0	28	0	90	0	180	0	365	Emergence	White	0	124	80	17.7	0	0	0	0	1	0	0	0	0	0	0	1	0	0	0	0	7	2	26.6	9	33	34	97
14361316	27238227	90.42039327	0	2	2008 - 2010	2	2.5	0	0	5.711805556	1	0	0	28	0	90	0	180	0	365	Emergence	White	0	140	70	27.5	0	0	0	1	0	0	0	0	0	0	0	0	0	0	0	0	5	2	25.4	8	30.4	31.5	97
11738594	27551262	90.40948916	0	1	2011 - 2013	2	2	0	0	2.813194444	0	0	0	28	0	90	0	180	0	365	Emergence	White	0	150	70	26.7	0	0	0	0	0	0	0	0	0	1	0	1	0	0	0	0	8	2	23.9	7.8	32.1	32.6	98
16030932	20513856	90.40337244	0	2	2011 - 2013	1	0	0	0	3.070833333	1	0	0	28	0	90	0	180	0	365	Observation	Asian	0	130	62	24	0	0	0	0	0	0	0	0	0	1	0	1	0	0	0	0	8	2	28.5	9	32	31.6	101
14517284	23876240	90.39088718	0	2	2008 - 2010	2	0.521505376	0	0	6.677083333	1	0	0	28	0	90	0	180	0	365	Emergence	White	0	140	70	22.3	0	1	0	0	0	0	0	0	0	0	0	1	0	0	0	0	7	2	39.2	12.6	32.2	32.2	100
13247334	24974950	90.38623007	0	2	2014 - 2016	2	1.8125	0	0	38.99166667	1	0	0	28	0	90	0	180	1	359	Emergence	White	0	138	80	25.6	0	0	0	0	1	1	0	0	0	0	0	0	0	0	0	0	6	2	38.5	12.4	29.4	32.2	91
12758257	20873984	90.35951149	0	2	2014 - 2016	2	2	0	0	4.077777778	1	0	1	8	1	8	1	8	1	8	Observation	White	0	131.3053565	73.6363016	23.2	0	0	0	0	1	0	0	0	0	0	0	0	0	0	0	0	5	2	24.2	7.4	29.6	30.6	97
17280525	22533901	90.35735561	0	1	2011 - 2013	4	5.5	0	0	26.49166667	1	0	0	28	0	90	0	180	1	246	Observation	White	0	131.3053565	73.6363016	28.2	0	1	1	0	0	0	0	0	0	0	0	0	0	0	0	0	6	2	40.9	13.7	32.2	33.5	96
16645186	25969210	90.34995283	0	1	2014 - 2016	2	2	0	0	6.982638889	1	0	0	28	1	42	1	42	1	42	Emergence	White	0	131.3053565	73.6363016	30.1	1	1	1	0	1	0	0	0	0	0	0	1	0	0	0	0	10	2	33.1	10.6	29.9	32	93
14844371	23999993	90.32861127	0	2	2011 - 2013	3	0.5	0	0	4.476388889	0	0	0	28	0	90	0	180	0	365	Emergence	White	0	129	56	18.6	0	0	0	0	0	0	0	0	0	1	0	0	0	0	0	0	6	2	24.5	8.2	33.6	33.5	100
19906635	22047399	90.28612597	0	1	2008 - 2010	2	0.333333333	0	0	6.934722222	0	0	0	28	0	90	0	180	0	365	Emergence	White	0	142	78	27.66864132	0	0	1	0	0	0	0	0	0	0	0	1	0	0	0	0	7	2	34.8	12.4	30	35.5	85
16159370	21442528	90.26963333	0	2	2008 - 2010	1	0	0	1	13.23125	0	0	0	28	0	90	0	180	0	365	Observation	White	0	118	70	31	0	1	0	0	1	1	0	0	0	1	0	0	0	0	0	0	8	2	39.9	12.7	30.6	31.8	96
13376607	22782126	90.24290531	0	2	2008 - 2010	2	1.25	0	0	4.651388889	0	0	0	28	0	90	0	180	0	365	Observation	White	0	110	72	23.2	0	0	0	0	0	0	0	0	0	0	0	0	0	0	0	0	4	1	24.6	8	30.4	32.5	94
16691318	23568585	90.17973745	0	2	2011 - 2013	4	6.666666667	0	1	8.102777778	1	1	1	6	1	6	1	6	1	6	Urgent	White	3	131.3053565	73.6363016	27.66864132	0	1	0	0	1	0	0	0	0	1	0	0	0	0	0	0	7	2	33.5	10.3	28.6	30.7	93
12995003	23048360	90.17251895	0	2	2014 - 2016	2	1	0	0	7.682638889	1	0	1	27	1	27	1	27	1	27	Emergence	White	0	131.3053565	73.6363016	0.1	0	0	0	0	1	0	0	0	0	0	0	0	0	0	0	0	5	2	35.8	11.9	34.4	33.2	104
13114880	24040393	90.16314625	0	1	2008 - 2010	2	0.333333333	0	0	5.820138889	1	0	0	28	0	90	1	95	1	95	Emergence	White	0	131.3053565	73.6363016	27.66864132	1	1	1	0	0	1	0	0	0	0	0	1	0	0	0	0	10	2	35.6	10.68288195	30.34233562	32.89850653
10488066	26937521	90.15614564	0	2	2014 - 2016	2	2.5	0	0	4.813888889	0	0	0	28	0	90	0	180	0	365	Observation	White	0	131.3053565	73.6363016	28.7	0	0	0	0	1	0	0	0	0	0	0	0	0	0	0	0	5	2	29.7	9.2	30.4	31	98
17284779	21181291	90.14666083	0	2	2014 - 2016	4	3	0	0	4.505555556	0	0	0	28	0	90	0	180	0	365	Emergence	Others	0	131.3053565	73.6363016	20.8	0	0	0	0	1	0	0	0	0	0	0	0	0	0	0	0	5	2	37.2	12.3	31.4	33.1	95
16204401	22091016	90.12116411	0	1	2011 - 2013	4	1.492937853	1	1	6.315972222	1	1	1	4	1	4	1	4	1	4	Emergence	White	3	151	91	29	1	1	0	1	0	1	0	0	0	0	0	0	0	0	0	0	8	2	32.2	9.5	26.1	29.6	88
11324898	20996323	90.11626272	0	2	2008 - 2010	2	2	0	0	3.675694444	1	0	0	28	0	90	0	180	0	365	Emergence	White	0	130	80	31.2	0	1	0	0	0	0	0	0	0	0	0	0	0	0	0	0	5	2	27.9	8.8	28.8	31.5	91
11207278	23494044	90.08899358	0	2	2008 - 2010	4	2.862244898	0	0	8.713194444	1	0	0	28	0	90	0	180	0	365	Emergence	White	0	170	101	29.2	1	1	0	0	0	1	0	0	0	0	0	1	0	0	0	0	9	2	24.1	7.9	27.1	32.7	83
11083879	29127533	90.04939853	0	2	2011 - 2013	2	2	0	0	3.770833333	0	0	0	28	0	90	0	180	0	365	Observation	White	0	134	74	22	0	0	0	0	1	0	0	0	0	0	0	0	0	0	0	0	5	2	31.4	9.9	30.3	31.5	96
10676001	24521973	90.04547434	0	1	2011 - 2013	2	2	0	0	3.107638889	0	0	0	28	0	90	0	180	0	365	Emergence	White	0	120	90	25.4	1	0	0	0	1	0	0	0	0	0	0	1	0	0	0	0	8	2	41.7	14.4	36.5	34.5	106
12442121	26201547	90.02224659	0	1	2008 - 2010	2	2	0	0	3.713194444	1	0	0	28	0	90	0	180	0	365	Emergence	White	0	124	80	22.3	0	0	0	0	1	0	0	0	0	0	0	0	0	0	0	0	5	2	31.5	9.9	28.2	31.4	90
12434785	24919535	89.98989353	0	2	2020 - 2022	2	2	0	0	5.161111111	0	0	0	28	0	90	0	180	0	365	Observation	Asian	0	131.3053565	73.6363016	27.66864132	0	0	0	0	0	0	0	0	0	1	0	0	0	0	0	0	5	2	34.6	11.3	27.8	32.7	85
16556048	24934767	89.98448616	0	2	2014 - 2016	1	0	0	0	2.979861111	0	0	0	28	0	90	0	180	0	365	Observation	White	0	131.3053565	73.6363016	17	0	0	0	0	1	0	0	0	0	0	0	0	0	0	0	0	5	2	24.8	7.4	26.6	29.8	89
16473786	20194404	89.98446144	0	2	2008 - 2010	2	1.21399177	0	0	5.997222222	0	0	0	28	0	90	0	180	0	365	Emergence	White	0	131.3053565	73.6363016	27.66864132	0	0	0	0	0	0	0	0	0	0	0	0	0	0	0	0	4	1	31.3	10.2	28.7	32.7	88
18552995	27746474	89.97776497	0	2	2011 - 2013	2	2	0	0	3.472916667	0	0	0	28	0	90	0	180	0	365	Emergence	Others	0	131.3053565	73.6363016	27.66864132	0	0	0	0	0	0	0	0	0	0	0	0	0	0	0	0	4	1	36.8	12.5	32	33.9	94
14814724	29787486	89.97139743	0	2	2008 - 2010	2	1.833333333	0	0	5.790972222	0	0	0	28	0	90	0	180	0	365	Emergence	White	0	131.3053565	73.6363016	27.66864132	1	0	0	0	1	0	0	0	0	0	0	0	0	0	0	0	6	2	25.1	8.5	31.1	33.8	92
10514954	23468474	89.95823454	0	2	2008 - 2010	1	0	0	1	6.585416667	0	0	0	28	0	90	0	180	0	365	Emergence	Black	0	131.3053565	73.6363016	27.66864132	0	1	0	0	0	0	0	0	0	1	0	1	0	0	0	0	9	2	31.2	9.1	28.4	29.3	97
16037937	27162484	89.95728198	0	1	2008 - 2010	2	1	0	0	4.924305556	0	0	0	28	0	90	0	180	0	365	Emergence	White	0	131.3053565	73.6363016	27.66864132	0	0	1	0	0	0	0	0	0	0	0	0	0	0	0	0	5	2	31.6	10.8	31	34	91
11754067	21151409	89.93793917	0	2	2008 - 2010	2	2	0	0	5.952777778	1	0	0	28	0	90	0	180	0	365	Observation	White	0	120	60	18.9	0	0	0	0	1	0	0	0	0	0	0	0	0	0	0	0	5	2	33	10.5	32.8	31.8	103
18719225	25731046	89.93506307	0	2	2008 - 2010	2	0.666666667	0	0	2.958333333	0	0	0	28	0	90	0	180	0	365	Emergence	White	0	131.3053565	73.6363016	27.66864132	0	0	1	1	1	0	0	0	0	0	0	0	0	0	0	0	7	2	31.4	10.4	30.7	33.2	92
16447804	27704915	89.9316616	0	2	2020 - 2022	2	2	0	0	6.363888889	0	0	0	28	0	90	0	180	0	365	Emergence	White	0	131.3053565	73.6363016	27.66864132	0	0	0	0	0	0	1	0	0	0	0	0	0	0	0	0	5	2	25.5	7.9	27.1	31	87
17990811	28208328	89.93025461	0	2	2011 - 2013	2	1	0	0	3.872222222	1	0	0	28	0	90	0	180	0	365	Emergence	White	0	136	70	25.7	0	0	0	0	0	0	0	0	0	0	0	0	0	0	0	0	4	1	36.2	11.9	29.4	33	89
11722167	21833225	89.91415798	0	2	2020 - 2022	2	2	0	0	4.692361111	0	0	0	28	0	90	0	180	0	365	Emergence	Others	0	131.3053565	73.6363016	27.66864132	0	0	0	0	1	0	0	0	0	0	0	0	0	0	0	0	5	2	30.7	9.5	30.6	30.9	99
19728808	26763082	89.91302669	0	2	2020 - 2022	2	2.5	0	0	3.144444444	1	0	0	28	0	90	0	180	1	325	Emergence	White	0	131.3053565	73.6363016	27.66864132	0	1	0	0	0	0	0	0	0	0	0	0	0	0	0	0	5	2	36.3	11.5	27.1	31.7	85
15849338	24477632	89.89557867	0	1	2008 - 2010	4	3	0	0	13.70138889	1	0	0	28	0	90	0	180	1	202	Emergence	White	0	128	60	29.6	0	1	0	1	1	0	0	0	0	0	0	1	0	0	0	0	9	2	37.5	12.2	31.9	32.5	98
14788451	24852887	89.89279467	0	2	2008 - 2010	4	1.693333333	1	1	3.413888889	0	0	0	28	0	90	0	180	0	365	Emergence	White	1	131.3053565	73.6363016	27.66864132	0	0	0	0	0	0	0	0	1	0	0	0	0	0	0	0	5	2	37.6	13	32.7	34.5	95
14592578	20844181	89.88617927	0	2	2008 - 2010	4	3.533333333	0	1	9.371527778	0	0	0	28	0	90	0	180	0	365	Observation	White	0	120	76	25.3	0	0	0	0	0	1	0	0	0	0	0	1	0	0	0	0	7	2	32.1	10.7	31	33.3	93
18339445	29841881	89.87544734	0	2	2011 - 2013	2	2	0	0	12.31527778	0	0	0	28	0	90	0	180	0	365	Emergence	Black	0	144	60	34	0	0	0	0	0	0	0	0	0	1	0	1	0	0	0	0	8	2	33.5	10.4	24.4	31	79
12952223	23975676	89.85686446	0	2	2008 - 2010	1	0	0	1	5.040972222	1	0	0	28	0	90	0	180	0	365	Emergence	White	2	140	75	30.6	0	1	0	0	0	0	0	0	0	0	0	1	0	0	0	0	7	2	31.6	10.8	29.7	34.2	87
12073694	29260986	89.85317482	0	1	2017 - 2019	4	6.112412178	0	0	23.2	1	1	1	23	1	23	1	23	1	23	Emergence	White	0	131.3053565	73.6363016	20.6	0	0	0	0	1	0	0	0	0	0	0	0	0	0	0	0	5	2	34.4	11.3	30.5	32.8	93
16536539	27472578	89.83494322	0	2	2011 - 2013	2	2	0	0	3.157638889	1	0	0	28	0	90	1	102	1	102	Emergence	White	0	131.3053565	73.6363016	22.7	0	0	0	0	1	0	0	0	0	0	0	0	0	0	0	0	5	2	35.3	11.7	30.1	33.1	91
16475542	22683425	89.83182992	0	2	2011 - 2013	2	2	0	0	4.815277778	0	0	0	28	0	90	0	180	0	365	Emergence	White	0	162	84	27.66864132	0	1	0	0	0	0	0	0	0	1	0	1	0	0	0	0	9	2	31.3	10.1	31.7	32.3	98
18917665	22069490	89.81881404	0	1	2017 - 2019	2	2	0	0	4.497222222	0	0	0	28	0	90	0	180	0	365	Observation	White	0	131.3053565	73.6363016	23.3	0	0	0	0	0	1	0	0	0	0	0	0	0	0	0	0	5	2	38.6	12.7	33.2	32.9	101
10283216	27933824	89.81618359	0	2	2017 - 2019	4	4.084280303	0	0	9.2375	0	0	0	28	0	90	0	180	0	365	Emergence	White	0	99	68	23	1	1	0	0	0	0	0	0	0	0	0	0	0	0	0	0	6	2	32.4	10.7	31	33	94
14108375	20952988	89.81595635	0	1	2014 - 2016	2	2.5	0	0	9.645138889	1	0	0	28	1	87	1	87	1	87	Emergence	White	0	131.3053565	73.6363016	25.8	1	1	0	0	0	1	0	0	0	1	0	1	0	0	0	0	10	2	39.3	12.7	32.1	32.3	99
18088535	25947136	89.81488309	0	1	2014 - 2016	4	3	0	0	7.827777778	1	0	0	28	0	90	0	180	1	221	Emergence	White	0	131.3053565	73.6363016	23	0	1	0	0	0	1	0	0	0	0	0	0	1	0	1	0	12	2	32.2	10	31.3	31.1	101
16660138	28923904	89.81038166	0	1	2011 - 2013	4	3	1	1	12.68125	1	0	0	28	1	35	1	35	1	35	Emergence	White	2	131.3053565	73.6363016	27.66864132	1	0	0	0	0	1	0	0	0	1	0	0	0	0	0	0	7	2	32.3	10.5	32.4	32.4	100
11332071	22585866	89.80942278	0	2	2008 - 2010	2	2	0	0	3.950694444	0	0	0	28	0	90	0	180	0	365	Observation	White	0	120	64	28.1	0	0	0	0	0	0	0	0	0	0	0	1	0	0	0	0	6	2	42.6	13.6	31.1	31.9	97
16378755	22507384	89.79939389	0	2	2011 - 2013	2	1	0	1	8.813194444	1	0	0	28	0	90	0	180	0	365	Emergence	White	0	131.3053565	73.6363016	27.66864132	0	1	0	0	0	0	0	0	0	0	0	0	0	0	0	0	5	2	19.1	6.4	31.2	33.6	93
16710297	28613632	89.79182197	0	2	2011 - 2013	2	2	0	0	2.8625	0	0	0	28	0	90	0	180	0	365	Emergence	White	0	109	83	23.6	0	0	0	0	0	0	0	0	0	0	0	0	0	0	0	0	4	1	34.3	10.8	32	31.5	102
16291618	22095999	89.76675487	0	2	2014 - 2016	2	2	0	0	6.976388889	1	0	0	28	0	90	0	180	1	266	Observation	White	0	131.3053565	73.6363016	28.3	0	0	0	0	0	0	0	0	0	0	0	1	0	0	0	0	6	2	39.3	12.6	31.3	32.1	98
16080078	27974730	89.73796779	0	2	2008 - 2010	4	4.5	0	0	5.654861111	0	0	0	28	0	90	0	180	0	365	Emergence	White	0	130	70	24	0	0	0	0	0	1	0	0	0	1	0	0	0	0	0	0	6	2	36.6	12	29.4	32.8	90
10164277	28605704	89.73570544	0	2	2008 - 2010	2	2	0	0	3.860416667	0	0	0	28	0	90	0	180	0	365	Observation	White	0	170	70	26.5	0	0	0	0	1	0	0	0	0	1	0	0	0	0	0	0	6	2	33.4	11.2	32.6	33.5	97
16483496	26002309	89.73081683	0	2	2017 - 2019	4	3.5	0	0	5.683333333	0	0	0	28	0	90	0	180	0	365	Emergence	White	0	156	64	27.3	1	1	0	0	1	0	0	0	0	0	0	0	0	0	0	0	7	2	23.9	7.8	32.1	32.6	98
14135978	22675426	89.7201932	0	2	2008 - 2010	2	2	0	0	4.315277778	0	0	0	28	0	90	0	180	0	365	Emergence	White	0	136	80	21.7	0	0	0	0	0	0	0	0	0	0	0	0	0	0	0	0	4	1	27	9.1	32.5	33.6	97
18454110	23871844	89.7141574	0	2	2008 - 2010	4	0.995024876	0	0	10.75902778	1	0	0	28	0	90	0	180	0	365	Emergence	White	0	130	52	22.9	0	1	1	0	0	0	0	0	0	0	0	1	0	0	0	0	8	2	37.5	12.6	31.9	33.6	95
15368249	23255265	89.71155068	0	2	2014 - 2016	2	2	0	0	2.740277778	0	0	0	28	0	90	0	180	0	365	Observation	White	0	131.3053565	73.6363016	22.1	0	0	0	0	0	0	0	0	0	0	0	1	0	0	0	0	6	2	25.9	8.4	31	32.4	96
13320028	28650750	89.71067607	0	1	2017 - 2019	4	1.5625	0	0	5.501388889	1	0	0	28	1	38	1	38	1	38	Observation	White	0	112	52	24.3	0	1	0	0	1	0	0	0	0	0	0	1	0	0	0	0	8	2	24.3	7.4	31.9	30.5	105
16472468	29072599	89.70116754	0	2	2008 - 2010	4	2.272439585	0	1	9.413888889	0	0	0	28	0	90	0	180	0	365	Emergence	White	1	131.3053565	73.6363016	27.66864132	0	0	0	1	0	0	0	0	0	0	0	0	0	0	0	0	5	2	37.8	13	33.4	34.5	97
12612379	24765304	89.69316128	0	2	2008 - 2010	2	2	0	0	5.001388889	1	0	0	28	1	78	1	78	1	78	Emergence	White	0	140	69	22.1	0	1	0	0	0	1	0	0	0	0	0	0	0	0	0	0	6	2	28	8.8	30.6	31.5	97
17467103	23024991	89.69016456	0	2	2014 - 2016	2	2	0	0	3.481944444	0	0	0	28	0	90	0	180	0	365	Emergence	White	0	137	72	24.5	0	0	0	0	0	1	0	0	0	0	0	1	0	0	0	0	7	2	26.7	8.5	30.4	31.9	95
18837857	22436579	89.68132149	0	2	2014 - 2016	2	1	0	0	4.940277778	0	0	0	28	0	90	0	180	0	365	Emergence	White	0	140	80	26.4	0	0	0	0	1	0	0	0	0	0	0	0	0	0	0	0	5	2	36.2	11.6	30.7	32	96
13047370	23525157	89.67606051	0	1	2008 - 2010	1	0	0	0	2.805555556	0	0	0	28	0	90	0	180	0	365	Emergence	White	0	131.3053565	73.6363016	27.66864132	0	0	1	0	1	0	0	0	0	1	0	1	0	0	0	0	9	2	39.2	12.3	31.9	31.4	102
14280969	27100484	89.67122164	0	2	2008 - 2010	3	0.5	0	0	4.447222222	1	0	0	28	0	90	0	180	0	365	Emergence	White	0	150	70	23	0	0	0	0	0	1	0	0	0	0	0	0	0	0	0	0	5	2	32.5	11	30.2	33.9	89
11948014	26716559	89.64518114	0	2	2008 - 2010	4	2.78125	0	0	7.215972222	1	1	1	7	1	7	1	7	1	7	Emergence	White	0	146	98	39.6	0	0	0	0	0	0	0	0	0	0	0	0	0	0	1	0	10	2	25.6	8	28.9	31.3	92
18256572	20371228	89.63342919	0	2	2008 - 2010	2	2	1	1	9.933333333	0	0	0	28	0	90	0	180	0	365	Emergence	White	2	130	70	27.3	0	1	0	0	0	1	0	0	0	0	0	0	0	0	0	0	6	2	30.9	9.9	31	32	97
19476566	24814982	89.612425	0	2	2011 - 2013	3	2.714285714	0	0	6.010416667	0	0	0	28	0	90	0	180	0	365	Emergence	White	0	131.3053565	73.6363016	27.66864132	0	0	0	0	0	0	0	0	0	0	0	0	0	0	0	0	4	1	27.4	9.5	31.8	34.7	92
16144945	22644563	89.60977455	0	2	2011 - 2013	2	2	0	0	4.892361111	1	0	0	28	0	90	0	180	1	297	Emergence	White	0	131.3053565	73.6363016	27.66864132	0	1	0	0	0	1	0	0	0	0	0	0	0	0	0	0	6	2	49.5	16	29.6	32.4	91
13224214	29781371	89.59443374	0	2	2008 - 2010	2	2	0	0	4.326388889	0	0	0	28	0	90	0	180	0	365	Surgical same day	Black	0	170	86	27.66864132	0	0	0	0	1	0	0	0	0	0	0	0	0	0	0	0	5	2	30.3	10.1	30.3	33.4	91
11309947	25470351	89.59186786	0	2	2014 - 2016	2	2.5	1	1	6.391666667	0	0	0	28	0	90	0	180	0	365	Urgent	White	2	131.3053565	73.6363016	27.66864132	0	0	0	0	0	0	0	0	0	0	0	0	0	0	0	0	4	1	24.5	7.8	29.3	31.8	92
13378493	26964567	89.58520949	0	2	2008 - 2010	3	1	0	0	4.329861111	0	0	0	28	0	90	0	180	0	365	Emergence	White	0	122	74	27.66864132	0	0	0	0	0	1	0	0	0	0	0	0	0	0	0	0	5	2	26.4	8.8	31.1	33.5	93
13689737	29723048	89.58257516	0	2	2011 - 2013	4	3.666666667	0	0	3.539583333	1	0	0	28	0	90	0	180	1	274	Urgent	White	0	131.3053565	73.6363016	28	0	0	0	0	1	1	0	0	0	0	0	0	0	0	0	0	6	2	35.4	11.2	26.2	31.5	83
15155085	23428971	89.57675634	0	2	2008 - 2010	2	2	0	0	4.586805556	0	0	0	28	0	90	0	180	0	365	Emergence	White	0	106	52	34.6	1	1	0	0	0	0	0	0	0	1	0	0	0	0	0	0	7	2	34.6	11.1	28.3	32.1	88
17043686	27242946	89.56705174	0	2	2014 - 2016	2	2.5	0	0	3.576388889	1	0	0	28	0	90	0	180	0	365	Observation	White	0	106	58	27	0	1	0	0	0	0	0	0	0	1	0	0	0	0	0	0	6	2	29.3	9.8	31.9	33.4	95
13742713	25396020	89.5608325	0	2	2014 - 2016	3	2.5	0	0	10.72569444	1	0	0	28	0	90	0	180	0	365	Urgent	White	0	124	86	22.2	0	1	0	0	0	1	0	0	0	0	0	0	0	0	0	0	6	2	31.7	11.3	27.4	35.6	77
13386987	24267809	89.55797207	0	2	2011 - 2013	2	2	0	0	3.0625	0	0	0	28	0	90	0	180	0	365	Surgical same day	Others	0	118	70	31.9	0	1	0	0	0	1	0	0	0	0	0	1	0	0	0	0	8	2	31.3	10.2	31.9	32.6	98
13657389	21144177	89.55757743	0	2	2011 - 2013	4	1	0	0	6.807638889	1	0	0	28	0	90	0	180	0	365	Emergence	Others	0	118	66	22.8	0	0	0	0	0	0	0	0	0	0	0	0	1	0	0	0	6	2	29.2	9.5	32.4	32.4	100
12658197	28759172	89.53895203	0	2	2017 - 2019	2	2	0	0	8.763194444	0	0	0	28	0	90	0	180	0	365	Observation	White	0	131.3053565	73.6363016	27.3	0	0	0	0	0	0	0	0	0	0	0	0	0	0	0	0	4	1	14.9	4.6	28.8	30.9	93
15055697	22256365	89.51022108	0	1	2008 - 2010	1	0	0	0	4.257638889	1	0	0	28	1	58	1	58	1	58	Surgical same day	White	0	131.3053565	73.6363016	27.66864132	0	0	0	0	0	0	0	0	0	1	0	0	0	0	0	0	5	2	28.1	9.5	29.9	33.8	89
17377831	22834548	89.50022017	0	2	2011 - 2013	2	2.5	0	0	4.460416667	0	0	0	28	0	90	0	180	0	365	Urgent	White	0	131.3053565	73.6363016	25.4	0	0	0	1	1	0	1	0	0	0	0	1	0	0	0	0	9	2	31	9.9	29.8	31.9	93
17439137	24322540	89.49525976	0	1	2011 - 2013	4	3.333333333	0	0	10.30347222	1	0	1	6	1	6	1	6	1	6	Observation	White	0	120	70	25.8	0	1	0	0	1	1	0	0	0	0	0	1	0	0	0	0	9	2	32.3	10.1	29.8	31.3	95
12034477	26598565	89.49008603	0	2	2008 - 2010	2	2	0	0	5.618055556	0	0	0	28	0	90	0	180	0	365	Emergence	White	0	122	59	21.2	0	0	0	0	0	0	0	0	0	0	0	0	0	0	0	0	4	1	38.9	13.5	32.6	34.8	94
12906641	21121271	89.48394284	0	1	2020 - 2022	2	2	0	0	2.816666667	0	0	0	28	0	90	0	180	0	365	Observation	White	0	131.3053565	73.6363016	27.66864132	0	0	0	0	1	0	0	0	0	0	0	0	0	0	0	0	5	2	29.8	9.9	32.5	33.2	98
19473767	26768842	89.4688711	0	2	2008 - 2010	3	0.5	0	1	5.264583333	1	1	1	4	1	4	1	4	1	4	Emergence	White	1	107	33	27.66864132	1	1	1	0	0	1	0	0	0	1	0	0	0	0	0	0	10	2	30.3	9.8	35.3	32.4	109
10087981	20474591	89.45793938	0	2	2014 - 2016	3	1	0	0	4.1625	0	0	0	28	0	90	0	180	0	365	Emergence	White	0	200	47	19.7	0	0	0	0	0	0	0	0	0	0	0	0	0	0	0	0	4	1	17.8	5.5	33.3	30.9	108
15294429	26895228	89.44547329	0	2	2014 - 2016	4	2.75	0	0	5.060416667	1	0	0	28	0	90	0	180	1	209	Urgent	White	0	131.3053565	73.6363016	15.8	0	1	0	0	1	0	0	0	0	0	0	1	1	0	0	0	10	2	26.8	8.4	29.7	31.3	95
17668673	25327703	89.44317459	0	2	2008 - 2010	2	1	1	1	2.789583333	0	0	0	28	0	90	0	180	0	365	Emergence	White	2	131.3053565	73.6363016	27.66864132	0	1	0	0	0	0	0	0	0	0	0	0	0	0	0	0	5	2	31.5	10.4	32.9	33.1	100
16359346	28955643	89.4351681	0	2	2017 - 2019	2	2	0	0	6.759722222	0	0	0	28	0	90	0	180	0	365	Observation	White	0	120	76	28.7	0	0	0	0	0	0	0	0	0	0	0	0	0	0	0	0	4	1	31.5	10.5	32.5	33.3	98
13723460	29881327	89.43039394	0	1	2014 - 2016	4	4.25	0	1	8.047222222	1	0	0	28	0	90	0	180	0	365	Urgent	White	2	143	71	32.8	1	1	0	0	0	1	0	0	0	1	0	0	0	0	0	0	9	2	33.7	10.6	26.8	31.5	85
17547918	27586473	89.42936905	0	2	2014 - 2016	2	2	0	0	3.919444444	1	0	0	28	0	90	0	180	0	365	Emergence	White	0	154	72	19.7	0	0	0	0	0	1	0	0	0	0	0	0	1	0	0	0	7	2	35.3	11.3	28.8	32	90
16055567	24559623	89.42366887	0	2	2017 - 2019	2	2.5	0	0	4.859027778	1	0	0	28	1	70	1	70	1	70	Urgent	White	0	131.3053565	73.6363016	19.4	0	1	0	0	1	0	0	0	0	0	0	0	0	0	0	0	6	2	35	11.4	30.7	32.6	94
15323449	27950857	89.41747838	0	2	2008 - 2010	1	0	0	0	4.559027778	1	0	0	28	0	90	0	180	0	365	Emergence	White	0	130	60	16.6	0	0	0	0	0	0	0	0	0	0	0	0	0	0	0	0	4	1	33.3	11	30.6	33	93
13275857	29340739	89.4113844	0	2	2020 - 2022	2	2	0	0	5.263194444	1	0	0	28	0	90	0	180	1	332	Observation	White	0	131.3053565	73.6363016	25.4	0	0	0	0	1	0	0	0	0	0	0	0	0	0	0	0	5	2	27.1	8.5	30.9	31.4	99
14969198	21234141	89.40433725	0	2	2011 - 2013	2	2	0	0	6.117361111	0	0	0	28	0	90	0	180	0	365	Urgent	White	0	132	58	25.6	0	0	0	0	0	0	0	0	0	1	0	0	1	0	0	0	7	2	22.5	7.5	33.4	33.3	100
18132656	22776863	89.39091426	0	2	2008 - 2010	1	0	0	1	3.764583333	1	0	0	28	1	48	1	48	1	48	Observation	White	1	131.3053565	73.6363016	27.66864132	0	0	0	0	1	0	0	0	0	0	0	0	0	0	0	0	5	2	33.5	11.1	32.2	33.1	97
18467668	21694814	89.38282457	0	1	2011 - 2013	4	6.205128205	0	0	6.961805556	1	0	0	28	0	90	1	130	1	130	Urgent	White	0	131.3053565	73.6363016	27.66864132	0	1	0	0	0	0	0	0	0	1	0	1	0	0	0	0	8	2	31.9	10.8	29.5	33.9	87
16028834	22380186	89.37235442	0	1	2008 - 2010	2	2.5	0	0	8.702777778	1	0	0	28	0	90	0	180	1	356	Emergence	White	0	120	57	29.7	0	0	0	0	0	0	0	0	0	0	0	1	0	0	0	0	6	2	23.1	7.6	33.9	32.9	103
10143015	28502944	89.36506245	0	2	2008 - 2010	2	1	0	0	3.785416667	1	0	0	28	0	90	0	180	0	365	Emergence	White	0	118	80	23.5	0	0	0	0	0	0	0	0	0	0	0	0	0	0	0	0	4	1	20.7	6.6	32.7	32	102
15177955	27882895	89.3599364	0	2	2017 - 2019	2	2	0	0	2.180555556	1	0	0	28	0	90	0	180	0	365	Observation	White	0	140	60	24.1	0	0	0	0	0	0	0	0	0	0	0	0	0	0	0	0	4	1	42.3	13.9	30.6	32.9	93
15932768	28413756	89.35404616	0	1	2011 - 2013	2	2	0	0	6.961805556	1	0	0	28	0	90	1	137	1	137	Emergence	White	0	120	70	22	1	0	0	0	0	1	0	0	0	0	0	0	0	0	0	0	6	2	29.3	10.1	35.1	34.5	102
16871681	26896019	89.35040885	0	1	2014 - 2016	2	1.766666667	0	0	5.538194444	0	0	0	28	0	90	0	180	0	365	Observation	White	0	131.3053565	73.6363016	27.3	0	0	0	1	0	0	0	0	0	1	0	0	0	0	0	0	6	2	24.9	7.9	29.5	31.7	93
16198944	28877466	89.34894809	0	2	2008 - 2010	4	3	0	0	3.650694444	0	0	0	28	0	90	0	180	0	365	Emergence	White	0	156	67	33.3	0	0	0	0	0	0	0	0	0	1	0	0	0	0	0	0	5	2	27.6	8.7	28.5	31.5	91
13761152	20651738	89.3284257	0	2	2014 - 2016	3	0.666666667	0	0	4.65	0	0	0	28	0	90	0	180	0	365	Emergence	Others	0	131.3053565	73.6363016	18.3	0	0	0	0	0	0	0	0	0	0	0	1	0	0	0	0	6	2	26.3	9	31.8	34.2	93
11398728	26438397	89.32575624	0	1	2014 - 2016	4	3.5	1	1	6.786805556	0	0	0	28	0	90	0	180	0	365	Urgent	White	0	131.3053565	73.6363016	21.7	0	0	0	0	1	0	0	0	0	0	0	0	0	0	0	0	5	2	39	13.4	34.5	34.4	101
16103111	23244790	89.30590738	0	2	2017 - 2019	2	2	0	0	5.89375	1	0	0	28	1	46	1	46	1	46	Emergence	White	0	131.3053565	73.6363016	14.4	0	1	0	0	1	0	1	0	0	1	0	1	0	0	0	0	11	2	30.7	9.4	27.4	30.6	90
13723456	24303676	89.30312574	0	1	2011 - 2013	2	1.192982456	0	0	2.711111111	1	0	0	28	0	90	1	134	1	134	Urgent	White	0	131.3053565	73.6363016	27.66864132	1	1	0	0	0	0	0	0	0	0	0	1	0	0	0	0	8	2	33.9	10.4	30.6	30.6	100
18030158	29204755	89.29545289	0	2	2011 - 2013	4	2.5	0	0	5.665972222	0	0	0	28	0	90	0	180	0	365	Emergence	White	0	131.3053565	73.6363016	27.66864132	0	0	0	0	0	0	0	0	0	0	0	0	0	0	0	0	4	1	31	10.2	28.5	32.9	87
14991936	21304905	89.29447774	0	2	2011 - 2013	3	1	0	0	3.777083333	0	0	0	28	0	90	0	180	0	365	Emergence	White	0	98	56	19.7	0	0	0	0	0	0	0	0	0	0	0	0	0	0	0	0	4	1	41.6	13.7	29.6	32.9	90
18313392	24776663	89.28470408	0	2	2008 - 2010	2	2	0	0	8.654166667	0	0	0	28	0	90	0	180	0	365	Observation	White	0	131.3053565	73.6363016	28.4	0	0	0	0	1	0	0	0	0	0	0	0	0	0	0	0	5	2	40.1	12.8	28.7	31.9	90
19320058	24693814	89.27355151	0	2	2011 - 2013	2	2	0	0	5.702777778	0	0	0	28	0	90	0	180	0	365	Emergence	White	0	131.3053565	73.6363016	27.66864132	0	0	0	0	1	0	0	0	0	0	0	0	0	0	0	0	5	2	31.9	10.7	30	33.4	90
15940198	29169423	89.27149617	0	1	2017 - 2019	2	2	0	0	3.564583333	0	0	0	28	0	90	0	180	0	365	Emergence	Black	0	131.3053565	73.6363016	27.3	0	0	0	0	1	0	0	0	0	1	0	0	1	0	1	0	12	2	33.5	12	30.2	35.8	84
15227491	24197271	89.27109697	0	2	2014 - 2016	4	2.0625	0	0	7.206944444	1	0	0	28	0	90	0	180	0	365	Emergence	White	0	120	80	20.8	0	0	0	0	0	0	0	0	0	1	0	0	0	0	0	0	5	2	26.5	8.2	31.2	30.9	101
11500050	29143371	89.2685301	0	2	2011 - 2013	4	3.5	0	0	6.479861111	0	0	0	28	0	90	0	180	0	365	Emergence	Others	0	131.3053565	73.6363016	27.66864132	0	0	0	0	0	1	0	0	0	0	0	0	0	0	0	0	5	2	37.2	12.1	31.1	32.6	95
15290047	25985544	89.26800724	0	2	2011 - 2013	2	1	0	0	2.7375	1	0	0	28	0	90	0	180	0	365	Emergence	White	0	160	89	24.9	0	0	0	0	0	0	0	0	0	0	0	0	0	0	0	0	4	1	25	8.4	28.6	33.8	84
16437683	22713014	89.25149247	0	1	2008 - 2010	3	1.333333333	0	1	3.834722222	1	0	1	10	1	10	1	10	1	10	Emergence	White	1	131.3053565	73.6363016	27.66864132	1	0	0	0	1	0	0	0	0	0	0	0	0	0	0	0	6	2	32.3	10.8	32.4	33.6	97
14696467	20250730	89.24381285	0	1	2017 - 2019	2	0.666666667	0	0	7.523611111	1	0	0	28	0	90	0	180	1	182	Urgent	Black	0	117	51	29.5	0	1	0	0	1	1	0	0	0	0	0	1	0	0	0	0	9	2	23.9	7.5	30.1	31.4	96
13602745	29753654	89.23228131	0	2	2020 - 2022	2	2	0	0	5.827777778	0	0	0	28	0	90	0	180	0	365	Observation	White	0	131.3053565	73.6363016	23.4	0	0	0	0	1	0	0	0	0	0	0	0	0	0	0	0	5	2	25.1	7	27.9	27.9	100
16161287	29584963	89.22892546	0	2	2014 - 2016	3	0.160714286	0	1	3.040277778	0	0	0	28	0	90	0	180	0	365	Emergence	White	0	150	71	23.8	0	0	0	0	0	0	0	0	0	0	0	0	0	0	0	0	4	1	29.6	10.68288195	30.34233562	32.89850653
10809830	27831894	89.2229375	0	1	2008 - 2010	2	2	0	0	6.515277778	0	0	0	28	0	90	0	180	0	365	Emergence	White	0	90	60	26.6	1	1	0	0	0	0	0	0	0	1	0	0	0	0	0	0	7	2	28.5	8.8	29.7	30.9	96
18225929	22126843	89.22112242	0	2	2017 - 2019	2	2	0	0	7.954166667	1	0	0	28	1	51	1	51	1	51	Observation	White	0	131.3053565	73.6363016	22.7	0	1	0	0	1	0	0	0	0	0	0	0	0	0	0	0	6	2	25.5	8.5	33.6	33.3	101
14732515	27795407	89.21286115	0	2	2011 - 2013	2	1.166666667	1	1	2.945138889	1	0	1	12	1	12	1	12	1	12	Emergence	White	2	131.3053565	73.6363016	27.66864132	0	1	0	0	0	0	0	0	0	1	0	0	0	0	0	0	7	2	43	14.1	30.6	32.7	94
13285677	20847989	89.21144276	0	2	2020 - 2022	4	4.223252688	0	0	12.5125	1	0	1	13	1	13	1	13	1	13	Emergence	White	0	131.3053565	73.6363016	19.7	0	0	0	0	0	0	0	0	0	0	0	0	0	0	0	0	4	1	20.4	6.6	32.8	32.4	102
10817278	26237557	89.20935511	0	2	2017 - 2019	4	3	0	0	4.232638889	0	0	0	28	0	90	0	180	0	365	Observation	White	0	131.3053565	73.6363016	2.3	0	0	0	0	1	0	0	0	0	0	0	0	0	0	0	0	5	2	35.7	11.7	30.2	32.8	92
17653099	28780779	89.19486334	0	1	2008 - 2010	4	2.75	0	0	15.6875	1	0	0	28	1	39	1	39	1	39	Emergence	White	0	120	82	33.7	1	0	0	0	0	1	0	0	0	0	0	0	1	0	0	0	8	2	26.4	8.8	33.1	33.4	99
10410482	28433567	89.19159101	0	2	2020 - 2022	2	2	0	0	15.76180556	0	0	0	28	0	90	0	180	0	365	Observation	White	0	131.3053565	73.6363016	27.66864132	0	0	0	0	0	0	0	0	0	0	0	0	0	0	0	0	4	1	35	11.8	31.6	33.7	94
16503608	26911056	89.17627019	0	1	2008 - 2010	2	2	0	0	3.7375	1	0	0	28	0	90	0	180	0	365	Emergence	White	0	131.3053565	73.6363016	18.2	1	1	0	0	0	0	0	0	0	1	0	1	0	0	0	0	9	2	25.5	8.4	30.8	32.9	94
10444558	21140490	89.15747078	0	2	2020 - 2022	2	2	0	0	8.884027778	1	0	1	23	1	23	1	23	1	23	Urgent	White	0	131.3053565	73.6363016	27.66864132	0	1	0	1	1	0	0	0	0	1	1	0	0	0	0	0	10	2	29	8.7	23.3	30	78
16806489	27819103	89.13095579	0	2	2011 - 2013	3	1	0	0	5.764583333	0	0	0	28	0	90	0	180	0	365	Emergence	White	0	131.3053565	73.6363016	27.66864132	0	0	0	0	0	0	0	0	0	1	0	0	0	0	0	0	5	2	33.6	10.68288195	30.34233562	32.89850653
10968773	29131430	89.12514648	0	1	2008 - 2010	2	2	0	0	5.684027778	0	0	0	28	0	90	0	180	0	365	Emergence	White	0	138	74	31.9	0	0	0	0	0	0	0	0	0	0	0	0	1	0	0	0	6	2	31	11	33.9	35.6	95
18188109	23493188	89.1212591	0	2	2020 - 2022	2	2	0	0	6.838888889	0	0	0	28	0	90	0	180	0	365	Observation	White	0	153	74	27.66864132	0	0	0	0	1	0	0	0	0	1	0	1	0	0	0	0	9	2	37.5	11.6	31.3	30.9	101
18598110	22866774	89.10367274	0	2	2008 - 2010	2	1	0	0	4.590277778	0	0	0	28	0	90	0	180	0	365	Emergence	White	0	131.3053565	73.6363016	27.66864132	1	0	0	1	0	0	1	0	0	1	0	0	0	0	0	0	8	2	34.6	11.9	32.2	34.5	93
12533192	20165426	89.09672742	0	1	2008 - 2010	3	1.375	0	0	21.57083333	1	1	1	21	1	21	1	21	1	21	Observation	White	0	143	62	25.6	0	0	0	0	1	0	1	0	0	0	0	1	0	0	0	0	8	2	43.7	13.5	29.2	30.9	95
16765346	23011835	89.07573479	0	2	2008 - 2010	2	2	0	0	3.711805556	0	0	0	28	0	90	0	180	0	365	Emergence	White	0	130	70	26.8	1	0	0	1	1	0	0	0	0	0	0	0	0	0	0	0	7	2	28.7	9.3	26.1	32.3	81
13537350	20497743	89.0682044	0	2	2017 - 2019	3	1	0	0	3.853472222	0	0	0	28	0	90	0	180	0	365	Emergence	White	0	131.3053565	73.6363016	19.5	1	1	0	0	0	0	0	0	0	0	0	0	0	0	0	0	6	2	35.3	11.7	28.6	33.1	86
19031225	21847568	89.05861722	0	1	2008 - 2010	2	2.5	0	0	5.577083333	1	0	0	28	0	90	0	180	0	365	Emergence	White	0	118	64	26.6	0	0	1	0	0	0	0	0	0	1	0	1	1	0	0	0	11	2	33.4	11.4	28.8	34.1	84
11023543	20707204	89.0243579	0	2	2011 - 2013	3	1.370967742	0	0	4.788194444	1	0	0	28	0	90	0	180	0	365	Emergence	White	0	140	80	27	0	0	1	0	0	0	0	0	0	0	0	0	0	0	0	0	5	2	31.6	10.1	29.5	32	92
17010260	24778833	89.01725371	0	2	2017 - 2019	2	2	0	0	3.357638889	1	0	0	28	1	78	1	78	1	78	Emergence	White	0	124	62	23.9	0	0	0	0	1	0	0	0	0	0	0	0	0	0	0	0	5	2	40.5	13.5	32.1	33.3	96
18899129	20120226	88.99540358	0	2	2014 - 2016	2	3.5	0	0	5.096527778	0	0	0	28	0	90	0	180	0	365	Emergence	White	0	147	62	28	0	0	0	0	0	0	1	0	0	0	0	0	0	0	0	0	5	2	33.3	11	31	33.1	94
15903977	23636243	88.97698923	0	2	2014 - 2016	2	2	0	0	4.827083333	1	0	0	28	0	90	0	180	0	365	Observation	White	0	145	69	27	0	1	0	0	0	0	0	0	0	0	0	0	0	0	0	0	5	2	37.6	11.6	28.9	30.9	94
14913896	29575200	88.96192137	0	2	2008 - 2010	2	2	0	0	3.166666667	0	0	0	28	0	90	0	180	0	365	Surgical same day	White	0	130	60	22.7	0	0	0	0	0	1	0	0	0	0	0	0	0	0	0	0	5	2	29.1	9.7	30.7	33.2	93
13484687	29463430	88.95304498	0	2	2008 - 2010	3	0.5	0	0	6.751388889	1	0	0	28	1	33	1	33	1	33	Urgent	White	0	130	60	37.2	0	0	0	1	1	0	0	0	0	0	0	0	0	0	0	0	6	2	36.9	11.6	27.4	31.4	87
16679881	26847109	88.92471514	0	1	2020 - 2022	4	3.934782609	0	1	10.83263889	0	0	0	28	0	90	0	180	0	365	Emergence	White	3	186	100	33.4	1	0	0	0	0	0	0	0	0	0	0	0	0	0	0	0	5	2	32.39692553	10.68288195	30.34233562	32.89850653
14813528	23171242	88.92194962	0	2	2014 - 2016	2	2	0	0	9.047222222	0	0	0	28	0	90	0	180	0	365	Emergence	Others	0	141	74	29.3	0	0	0	0	0	0	0	0	0	0	0	0	1	0	0	0	6	2	34.1	11.3	30.9	33.1	93
12796306	29811196	88.91549773	0	2	2008 - 2010	2	2	0	0	3.506944444	1	0	0	28	0	90	0	180	1	274	Emergence	White	0	140	80	30.6	0	0	0	0	0	0	0	0	0	0	0	0	0	0	0	0	4	1	27.2	8.7	31	32	97
13391979	27785266	88.91463263	0	2	2008 - 2010	2	1	0	0	2.877777778	1	0	0	28	0	90	1	148	1	148	Emergence	White	0	138	62	26.8	0	0	0	0	0	0	0	0	0	1	0	0	0	0	0	0	5	2	36.6	12.2	30.4	33.3	91
12672425	29131961	88.90651274	0	2	2017 - 2019	1	0	0	0	6.597916667	0	0	0	28	0	90	0	180	0	365	Observation	White	0	102	60	28.3	0	1	1	0	0	0	0	0	0	1	0	0	0	0	0	0	8	2	31.8	10.9	33.9	34.3	99
18264849	20922317	88.90039618	0	1	2017 - 2019	2	2	0	0	5.680555556	1	0	0	28	0	90	1	135	1	135	Observation	White	0	131.3053565	73.6363016	26.9	0	0	0	0	1	0	0	0	0	0	0	0	0	0	0	0	5	2	32.9	10.6	30.6	32.2	95
18018821	21896996	88.89545843	0	2	2014 - 2016	2	2.5	0	0	5.579861111	0	0	0	28	0	90	0	180	0	365	Emergence	White	0	131.3053565	73.6363016	27.66864132	1	0	0	0	0	1	0	0	0	0	0	0	0	0	0	0	6	2	41	13.4	31.4	32.6	96
18642944	25973826	88.88620467	0	2	2017 - 2019	1	0	0	1	9.827777778	1	0	0	28	1	61	1	61	1	61	Observation	Others	2	131.3053565	73.6363016	27.66864132	0	0	0	0	0	1	0	0	0	0	0	0	0	0	1	0	11	2	30.9	10.7	34.4	34.6	99
17009014	28147882	88.88509643	0	1	2008 - 2010	2	2	0	0	6.836111111	1	0	0	28	0	90	1	177	1	177	Emergence	White	0	131	83	24.9	0	1	0	0	1	0	0	0	0	1	0	1	1	0	0	0	11	2	42.2	14.4	29.1	34.1	85
11689905	28022233	88.88155783	0	1	2017 - 2019	2	2	0	0	4.615277778	0	0	0	28	0	90	0	180	0	365	Emergence	White	0	125	58	24.6	0	0	0	0	0	1	0	0	0	0	0	1	0	0	0	0	7	2	34.5	11.1	31.3	32.2	97
13476195	25745264	88.880938	0	2	2017 - 2019	2	2	0	0	7.05	1	0	0	28	1	34	1	34	1	34	Observation	White	0	131.3053565	73.6363016	18.4	0	1	0	0	0	1	0	0	0	0	0	1	0	0	0	0	8	2	25.3	8.3	31	32.8	94
13104650	23862821	88.87665431	0	2	2011 - 2013	4	1.389423077	0	0	4.4625	1	0	0	28	0	90	0	180	0	365	Surgical same day	White	0	130	74	32	0	0	0	0	0	0	1	0	0	1	0	1	0	0	0	0	9	2	27.1	8.5	32.5	31.4	104
13098385	21366000	88.87241929	0	2	2011 - 2013	2	2	0	0	2.836111111	0	0	0	28	0	90	0	180	0	365	Emergence	White	0	140	60	22.8	0	1	0	0	0	0	0	0	0	0	0	0	0	0	0	0	5	2	33.3	10.6	29.9	31.8	94
19895619	21953695	88.86025932	0	2	2008 - 2010	4	2	0	0	6.434722222	0	0	0	28	0	90	0	180	0	365	Emergence	White	0	130	70	28.3	0	0	0	0	0	0	0	0	1	0	0	0	0	0	0	0	5	2	30.9	10.4	32.2	33.5	96
14493270	20316856	88.85626638	0	2	2008 - 2010	2	1	0	0	6.852777778	1	0	0	28	1	57	1	57	1	57	Emergence	White	0	131.3053565	73.6363016	27.66864132	0	0	0	0	0	0	0	0	0	0	0	0	0	0	0	0	4	1	34.7	11.7	30.6	33.8	91
10755387	24468906	88.8392695	0	1	2008 - 2010	4	1.126726519	1	1	7.863888889	1	0	1	24	1	24	1	24	1	24	Emergence	White	3	130	72	33.3	0	1	1	0	0	1	0	0	0	0	0	1	0	0	0	0	9	2	22.8	7.8	29.8	34.1	87
10455855	21636049	88.83158639	0	2	2008 - 2010	2	2.5	0	0	4.781944444	1	0	0	28	0	90	0	180	1	299	Emergence	Black	0	130	70	28.8	0	1	1	0	0	0	0	0	0	0	0	1	0	0	0	0	8	2	30	9.4	30.7	31.3	98
18068738	28719413	88.78752695	0	2	2011 - 2013	2	2	0	0	4.863888889	0	0	0	28	0	90	0	180	0	365	Observation	White	0	114	80	25.6	0	0	0	0	0	0	0	0	0	0	0	0	0	0	0	0	4	1	31.2	10.7	30.7	34.3	89
18491151	25808499	88.74477067	0	2	2011 - 2013	2	1.686868687	0	0	8.572222222	0	0	0	28	0	90	0	180	0	365	Emergence	White	0	131.3053565	73.6363016	27.66864132	0	0	0	0	0	0	1	0	0	0	0	0	0	0	0	0	5	2	32.3	10.9	31.6	33.7	94
17477194	25787227	88.74452349	0	2	2014 - 2016	4	5.859649123	0	0	8.744444444	0	0	0	28	0	90	0	180	0	365	Observation	White	0	122	80	24.6	0	0	0	0	0	0	0	0	0	0	0	0	0	0	0	0	4	1	34.6	11.4	30.7	32.9	93
11698781	20902547	88.74210691	0	1	2020 - 2022	2	2	0	0	3.673611111	0	0	0	28	0	90	0	180	0	365	Observation	White	0	131.3053565	73.6363016	27.66864132	0	0	0	0	0	0	0	0	0	0	0	0	0	0	0	0	4	1	46.9	14.8	31.3	31.6	99
13789527	29863437	88.74118385	0	2	2011 - 2013	2	2	0	0	3.66875	1	0	0	28	1	89	1	89	1	89	Emergence	White	0	98	62	26.6	0	0	0	0	0	0	0	0	0	0	0	0	0	0	1	0	10	2	24.7	10.68288195	30.34233562	32.89850653
16497039	25829787	88.73082649	0	1	2008 - 2010	4	2.873626374	1	1	13.77361111	1	0	1	20	1	20	1	20	1	20	Emergence	White	3	140	83	24.4	0	0	0	0	0	0	0	0	1	1	0	0	0	0	0	0	7	2	33.6	11	31.7	32.7	97
15132350	22775934	88.72414887	0	2	2008 - 2010	2	1	0	0	4.104166667	1	0	0	28	0	90	0	180	0	365	Emergence	White	0	144	82	25.3	0	0	0	0	0	0	0	0	0	0	0	0	0	0	0	0	4	1	27.9	9.6	29.1	34.4	85
10442386	26009206	88.7227571	0	2	2014 - 2016	2	2	0	0	4.789583333	0	0	0	28	0	90	0	180	0	365	Urgent	Others	0	154	69	19	0	0	0	0	0	0	0	0	0	0	0	0	0	0	0	0	4	1	37.4	12.6	28.9	33.7	86
17659280	26202846	88.7181905	0	2	2008 - 2010	2	2	0	0	5.0375	1	0	0	28	0	90	1	154	1	154	Observation	Black	0	130	72	40.4	1	0	0	0	0	0	0	0	0	1	0	1	0	0	0	0	9	2	26	8.1	27.6	31.2	89
18418740	26349686	88.70333885	0	2	2011 - 2013	4	5.127806122	1	1	4.84375	0	0	0	28	0	90	0	180	0	365	Emergence	White	3	130	90	21.7	0	1	0	0	0	1	0	0	0	0	0	0	0	0	0	0	6	2	32.9	10.9	28.7	33.1	87
17002405	25810763	88.70251748	0	2	2020 - 2022	1	0	0	0	2.1375	0	0	0	28	0	90	0	180	0	365	Urgent	White	0	131.3053565	73.6363016	27.66864132	0	0	0	1	0	0	0	0	0	0	0	1	0	0	0	0	7	2	26.1	7.6	25.3	29.1	87
11865793	24955298	88.6922256	0	1	2011 - 2013	2	2	0	0	3.854861111	1	0	0	28	1	69	1	69	1	69	Emergence	White	0	131.3053565	73.6363016	27.66864132	0	0	1	0	0	1	0	0	0	1	0	0	0	0	0	0	7	2	29.7	9.8	27.2	32.9	83
15215284	20333347	88.69133965	0	2	2008 - 2010	2	2	0	0	3.801388889	1	0	0	28	0	90	0	180	1	339	Emergence	White	0	180	100	20.3	0	1	0	0	0	0	1	0	0	0	0	1	0	0	0	0	8	2	30.1	9.8	30.9	32.5	95
18617269	25141678	88.68570214	0	2	2014 - 2016	2	2	0	0	4.159027778	0	0	0	28	0	90	0	180	0	365	Observation	White	0	131.3053565	73.6363016	22.1	0	0	0	0	1	0	0	0	0	0	0	0	0	0	0	0	5	2	30.2	9.2	30.8	30.5	101
11757284	21827318	88.68400996	0	2	2011 - 2013	2	2.5	0	1	13.80277778	0	0	0	28	0	90	0	180	0	365	Emergence	White	1	140	80	26.2	0	0	0	1	0	1	0	0	0	1	1	0	0	0	0	0	9	2	39.3	13.7	32.1	34.9	92
15071200	24005103	88.67885737	0	1	2014 - 2016	4	3.166666667	0	0	4.709027778	0	0	0	28	0	90	0	180	0	365	Emergence	White	0	135	70	20.7	0	0	0	0	0	1	0	0	0	0	0	0	0	0	0	0	5	2	33.3	10.9	31.1	32.7	95
11041267	29348784	88.67863871	0	2	2008 - 2010	2	0.666666667	0	0	4.6	0	0	0	28	0	90	0	180	0	365	Emergence	White	0	131.3053565	73.6363016	27.66864132	0	0	0	0	0	0	0	0	0	0	0	0	0	0	0	0	4	1	32.6	11	32.2	33.9	95
12218175	29491647	88.67838203	0	2	2008 - 2010	2	1	0	0	4.858333333	1	0	0	28	0	90	1	140	1	140	Emergence	White	0	131.3053565	73.6363016	27.66864132	0	1	0	0	1	1	0	0	0	0	0	0	0	0	0	0	7	2	33.8	10.9	29.4	32.3	91
13269019	21232468	88.67823373	0	2	2014 - 2016	2	2	0	0	6.072222222	0	0	0	28	0	90	0	180	0	365	Urgent	White	0	131.3053565	73.6363016	23.6	0	0	0	0	1	0	0	0	0	0	0	0	0	0	0	0	5	2	34.8	11.2	31.2	32.1	97
12327657	21319638	88.67395681	0	2	2017 - 2019	2	2	0	0	3.866666667	0	0	0	28	0	90	0	180	0	365	Observation	White	0	131.3053565	73.6363016	28.5	0	0	0	0	0	0	0	0	0	0	0	0	0	0	0	0	4	1	38.3	12.3	30.34233562	32.89850653
10463172	21901271	88.67182755	0	2	2011 - 2013	2	2	0	0	3.039583333	0	0	0	28	0	90	0	180	0	365	Emergence	Black	0	120	68	26	0	0	0	0	0	0	0	0	0	1	0	0	0	0	0	0	5	2	35.4	11.4	26.6	32.2	83
18544117	22571941	88.65427701	0	2	2014 - 2016	2	2.5	0	0	4.664583333	0	0	0	28	0	90	0	180	0	365	Urgent	White	0	126	65	28.2	0	0	0	0	0	1	0	0	0	0	0	0	0	0	0	0	5	2	31.7	10	32.9	31.6	104
14373384	25089483	88.64583322	0	2	2008 - 2010	4	3	0	0	5.670833333	1	0	0	28	1	61	1	61	1	61	Emergence	White	0	110	55	27.66864132	0	0	0	1	0	0	0	0	0	1	0	0	0	0	0	0	6	2	21.4	7.3	26.6	34.4	77
16119176	26212441	88.64134921	0	2	2008 - 2010	2	2	0	0	4.738194444	1	0	0	28	0	90	0	180	0	365	Emergence	White	0	168	90	23.2	0	0	0	0	0	0	0	1	0	0	0	0	0	0	0	0	5	2	31.1	9.8	26.6	31.5	85
16081638	27933728	88.63811193	0	2	2017 - 2019	2	2	0	0	3.695138889	0	0	0	28	0	90	0	180	0	365	Emergence	White	0	131.3053565	73.6363016	17.2	0	0	0	0	0	0	0	0	0	0	0	0	0	0	0	0	4	1	28.7	9.2	30.8	32.1	96
14000975	26091626	88.61982117	0	2	2017 - 2019	3	1.5	0	0	4.102777778	1	0	0	28	0	90	1	115	1	115	Observation	Black	0	131.3053565	73.6363016	31.9	0	0	0	0	1	0	0	0	0	0	0	0	0	0	0	0	5	2	36.1	12	30.3	33.2	91
16519072	23748853	88.61775252	0	2	2020 - 2022	1	0	0	0	3.00625	0	0	0	28	0	90	0	180	0	365	Emergence	White	0	131.3053565	73.6363016	27.66864132	0	0	0	0	1	0	0	0	0	0	0	1	0	0	0	0	7	2	22.2	7.3	29.7	31.5	94
11048128	24126049	88.61450125	0	1	2017 - 2019	2	2	0	0	7.332638889	1	0	0	28	0	90	0	180	1	357	Emergence	White	0	155	77	27.6	0	0	0	0	0	0	0	0	0	0	0	0	0	0	0	0	4	1	39.9	13.3	28.7	33.3	86
10933538	27217320	88.61357675	0	2	2008 - 2010	2	0.666666667	0	0	8.354861111	1	0	0	28	0	90	0	180	1	183	Emergence	Black	0	110	80	30.3	0	1	0	0	0	0	0	0	0	1	0	1	0	0	0	0	8	2	28	8.7	29.8	31.1	96
19897771	29112374	88.61072522	0	2	2014 - 2016	2	2	0	0	3.615277778	1	0	0	28	0	90	0	180	0	365	Emergence	White	0	150	52	19.6	0	0	0	0	0	0	0	0	0	0	0	0	0	0	0	0	4	1	39.6	13.3	32.9	33.6	98
18518214	24982638	88.60818885	0	2	2020 - 2022	2	2	0	0	6.707638889	0	0	0	28	0	90	0	180	0	365	Emergence	White	0	131.3053565	73.6363016	27.66864132	0	0	0	0	0	0	0	0	1	0	0	0	0	1	0	0	7	2	24.9	8.2	36.4	32.9	111
15842159	26568059	88.60457062	0	2	2017 - 2019	2	2	0	0	3.855555556	0	0	0	28	0	90	0	180	0	365	Observation	White	0	131.3053565	73.6363016	19.7	0	0	0	0	0	0	0	0	0	0	0	0	0	0	0	0	4	1	33.4	10.7	31.6	32	99
14925998	24659261	88.60173004	0	2	2014 - 2016	2	1	0	0	7.834027778	0	0	0	28	0	90	0	180	0	365	Emergence	White	0	131.3053565	73.6363016	20	0	0	0	1	0	0	0	0	0	1	0	0	0	0	0	0	6	2	27.5	8.6	29.3	31.2	94
14419899	24910619	88.60142583	0	2	2008 - 2010	4	2.5	0	0	3.959027778	1	0	0	28	0	90	1	134	1	134	Emergence	White	0	131.3053565	73.6363016	27.66864132	0	0	0	0	0	1	0	0	0	0	0	0	0	0	0	0	5	2	32.4	11.2	30.7	34.6	89
18369590	23736922	88.59941422	0	2	2011 - 2013	2	1	0	0	2.71875	1	0	0	28	0	90	0	180	1	181	Emergence	White	0	131.3053565	73.6363016	27.66864132	1	0	0	0	0	0	0	0	0	0	0	1	0	0	0	0	7	2	30.2	9.6	28.9	31.9	91
18864963	28665826	88.59280818	0	2	2008 - 2010	3	1	0	0	5.380555556	1	0	0	28	0	90	0	180	0	365	Emergence	White	0	131.3053565	73.6363016	27.66864132	0	1	0	0	0	0	1	0	0	1	0	0	0	0	0	0	7	2	24.6	7.8	27.1	31.9	85
11880188	23263161	88.58950641	0	2	2020 - 2022	1	0	0	0	7.254861111	0	0	0	28	0	90	0	180	0	365	Emergence	White	0	131.3053565	73.6363016	27.66864132	0	1	0	0	1	0	0	0	0	0	0	1	0	0	0	0	8	2	22.6	7	31.7	31	102
17338023	27027342	88.58301908	0	1	2008 - 2010	2	1	0	1	6.815972222	0	0	0	28	0	90	0	180	0	365	Emergence	White	2	131.3053565	73.6363016	27.66864132	0	0	0	0	0	1	0	0	0	0	0	0	1	0	0	0	7	2	30.3	10.3	30	34.1	88
14053559	22152116	88.56892264	0	2	2014 - 2016	4	3	0	0	6.782638889	0	0	0	28	0	90	0	180	0	365	Emergence	White	0	117	52	23.9	0	0	0	0	0	0	0	0	0	0	0	0	0	0	0	0	4	1	32.5	10.5	29	32.3	90
16333496	25737846	88.55485473	0	1	2014 - 2016	4	3.583333333	1	1	8.634027778	1	1	1	4	1	4	1	4	1	4	Urgent	Others	2	131.3053565	73.6363016	27.66864132	1	1	1	1	0	1	0	0	0	0	0	0	0	0	0	0	9	2	34.9	11.8	30.3	33.6	90
16940449	24395712	88.54383867	0	1	2008 - 2010	4	2.5	0	0	4.602777778	1	0	0	28	0	90	0	180	0	365	Emergence	White	0	144	62	22.9	0	0	0	0	0	0	0	0	0	0	0	0	0	0	0	0	4	1	36.6	11.8	32.2	32.3	100
16993918	21605223	88.54320727	0	2	2008 - 2010	3	1	0	0	3.675	0	0	0	28	0	90	0	180	0	365	Urgent	White	0	146	66	27.66864132	0	0	0	0	0	0	0	0	0	0	0	0	0	0	0	0	4	1	30.5	10.2	31.3	33.5	94
12690234	20668681	88.5393456	0	2	2020 - 2022	2	2	0	0	3.877083333	0	0	0	28	0	90	0	180	0	365	Emergence	White	0	131.3053565	73.6363016	27.66864132	0	0	0	0	0	1	0	0	0	0	0	0	0	0	0	0	5	2	36.9	12.2	31.2	33.1	94
15061616	22883311	88.53463221	0	1	2017 - 2019	4	1.37962963	0	0	4.397916667	1	0	0	28	0	90	0	180	1	314	Observation	White	0	131.3053565	73.6363016	20.1	0	0	0	1	1	0	0	0	0	0	0	1	0	0	0	0	8	2	37.8	12.3	29.9	32.5	92
10942806	28901372	88.51930896	0	2	2008 - 2010	2	2	0	0	5.677083333	0	0	0	28	0	90	0	180	0	365	Emergence	White	0	132	66	37.5	0	1	0	0	0	1	0	0	1	0	0	1	0	1	0	0	11	2	36.9	11.6	28.2	31.4	90
16760982	27114437	88.50893388	0	2	2011 - 2013	2	1	0	0	12.59236111	1	0	0	28	1	52	1	52	1	52	Emergence	Others	0	140	55	19.3	0	0	0	0	0	0	0	0	0	0	0	0	0	0	1	0	10	2	29.4	9.6	26.6	32.5	82
17172139	20662737	88.49992752	0	2	2008 - 2010	2	2	0	0	3.736111111	1	0	0	28	0	90	0	180	1	314	Observation	White	0	131.3053565	73.6363016	21.8	0	0	0	0	0	0	0	0	0	1	0	0	0	0	0	0	6	2	31.6	10.4	31.9	32.9	97
10554696	22473032	88.49571593	0	2	2008 - 2010	2	1	0	0	5.161111111	1	0	0	28	0	90	0	180	0	365	Emergence	White	0	110	60	26	0	0	0	0	0	0	0	0	0	0	0	0	0	0	0	0	4	1	29	9.2	30.1	31.7	95
19689793	23879665	88.49532798	0	2	2020 - 2022	4	3.25	0	0	15.64097222	1	0	0	28	1	40	1	40	1	40	Emergence	White	0	131.3053565	73.6363016	27.66864132	1	0	1	0	1	0	0	0	0	0	0	0	0	0	0	0	7	2	22.3	6.8	25.7	30.5	84
19638621	20166690	88.494923	0	2	2011 - 2013	2	2	0	0	3.879166667	0	0	0	28	0	90	0	180	0	365	Emergence	White	0	156	70	27.66864132	0	1	0	0	0	0	0	0	0	0	0	0	0	0	0	0	5	2	20.4	7.1	33.7	34.7	97
19038530	24745232	88.49124021	0	2	2014 - 2016	4	1.701383399	1	1	16.57847222	1	0	0	28	0	90	0	180	0	365	Observation	White	3	135	69	30.4	0	1	0	0	0	0	0	0	0	1	0	0	0	0	0	0	7	2	21.1	6.4	30	30.3	99
10725248	29470733	88.4859012	0	2	2014 - 2016	2	2	0	0	5.236805556	1	0	0	28	1	43	1	43	1	43	Emergence	White	0	111	63	23.3	1	1	1	0	0	1	0	0	0	0	0	0	0	0	0	0	8	2	24.5	8	31.4	32.5	97
14483743	22425755	88.46790134	0	2	2020 - 2022	2	2	0	0	6.811111111	1	0	0	28	0	90	1	168	1	168	Emergence	White	0	131.3053565	73.6363016	27.66864132	0	0	0	0	1	0	0	0	0	0	0	1	0	0	0	0	7	2	36.3	11.4	27.9	31.4	89
11475238	26269185	88.46552088	0	2	2011 - 2013	3	1	0	0	4.570833333	0	0	0	28	0	90	0	180	0	365	Emergence	White	0	131.3053565	73.6363016	27.66864132	0	0	0	0	0	0	0	0	0	0	0	0	0	0	0	0	4	1	35.6	12.2	31.9	34.4	93
17110564	25416621	88.45948417	0	2	2014 - 2016	3	3.027272727	0	0	4.909722222	0	0	0	28	0	90	0	180	0	365	Emergence	White	0	131.3053565	73.6363016	35.7	0	0	0	0	0	1	0	0	0	1	0	0	0	0	0	0	6	2	33.7	11.4	29.9	33.8	88
10211722	20563781	88.45073054	0	2	2008 - 2010	2	1	0	1	7.490277778	0	0	0	28	0	90	0	180	0	365	Emergence	White	2	131.3053565	73.6363016	27.66864132	0	0	1	0	1	0	0	0	0	0	0	0	0	0	0	0	6	2	32.5	10.9	31.6	33.4	95
19419083	24711075	88.44797924	0	2	2011 - 2013	4	4	0	0	5.093055556	0	0	0	28	0	90	0	180	0	365	Emergence	White	0	154	68	27.8	0	1	0	0	1	1	0	0	0	0	0	0	0	0	0	0	7	2	34	11.5	32.2	33.7	96
10721207	27240839	88.44630797	0	2	2008 - 2010	4	2	0	0	10.60069444	1	0	0	28	0	90	0	180	0	365	Emergence	White	0	131.3053565	73.6363016	15.4	1	0	0	0	0	1	0	1	0	0	0	0	0	0	0	0	7	2	31.1	10.8	28.9	34.7	83
11855597	24475454	88.41824348	0	2	2014 - 2016	2	0.634408602	0	0	4.902083333	1	0	0	28	0	90	0	180	0	365	Emergence	White	0	110	68	21.7	0	1	0	0	0	0	0	0	0	0	0	0	0	0	0	0	5	2	34.4	11.7	30.1	34	89
12452114	29185642	88.41142433	0	2	2014 - 2016	2	2	0	0	4.354166667	0	0	0	28	0	90	0	180	0	365	Observation	White	0	131.3053565	73.6363016	18.3	0	0	0	0	1	0	0	0	0	0	0	0	0	0	0	0	5	2	22.6	7.2	31.7	31.9	100
18179230	27627471	88.41056683	0	2	2011 - 2013	3	0.5	0	0	3.611805556	0	0	0	28	0	90	0	180	0	365	Emergence	White	0	131.3053565	73.6363016	27.66864132	0	1	0	0	1	0	0	0	0	0	0	1	0	0	0	0	8	2	27.2	8.4	26.5	30.8	86
10153584	28924811	88.41032536	0	1	2020 - 2022	2	2	0	0	0.861111111	0	0	0	28	0	90	0	180	0	365	Emergence	White	0	131.3053565	73.6363016	27.66864132	0	0	0	0	1	1	0	0	0	0	0	0	0	0	0	0	6	2	32.39692553	10.68288195	30.34233562	32.89850653
18096011	24161121	88.40786314	0	2	2008 - 2010	4	3.229947917	1	1	15.58819444	1	0	0	28	0	90	0	180	1	200	Emergence	White	2	120	60	27.66864132	0	0	0	0	0	1	1	0	0	0	0	0	1	0	1	0	12	2	33.2	10.9	27.1	32.9	82
16685363	21591912	88.40230594	0	2	2011 - 2013	2	2	0	0	4.284027778	0	0	0	28	0	90	0	180	0	365	Observation	White	0	142	80	27.66864132	0	0	0	0	0	0	0	0	0	0	0	0	0	0	0	0	4	1	33.9	11	28.5	32.4	88
19209223	26290415	88.39998032	0	1	2008 - 2010	4	1.166666667	0	0	3.102777778	1	0	0	28	0	90	0	180	0	365	Emergence	White	0	120	70	21.9	0	0	0	0	0	0	0	0	0	0	0	0	0	0	0	0	4	1	42.7	13.9	28.6	32.6	88
17641173	26786727	88.39697614	0	1	2011 - 2013	2	2	0	0	3.656944444	0	0	0	28	0	90	0	180	0	365	Emergence	White	0	131.3053565	73.6363016	27.66864132	0	0	0	0	0	0	0	0	0	0	0	0	1	0	1	0	10	2	27.6	9.9	27.9	36	78
19329252	21693418	88.37629959	0	1	2011 - 2013	2	2	0	0	3.785416667	1	0	0	28	1	71	1	71	1	71	Observation	White	0	116	60	26.8	0	0	1	0	0	0	0	0	0	0	0	0	0	0	0	0	5	2	37.8	12.5	31.3	33.1	95
11088693	20575466	88.37522497	0	2	2008 - 2010	4	3.333333333	1	1	13.59444444	0	0	0	28	0	90	0	180	0	365	Emergence	Hispanic	2	131.3053565	73.6363016	27.66864132	0	0	0	0	0	0	0	0	0	1	0	0	0	0	0	0	5	2	33.3	11.4	31.2	34.3	91
18247825	22758855	88.36103346	0	2	2020 - 2022	4	2.75	0	1	3.739583333	1	1	1	3	1	3	1	3	1	3	Observation	White	3	131.3053565	73.6363016	27.66864132	0	1	0	1	0	1	0	0	0	0	0	1	0	0	0	0	9	2	19	6.2	30.5	32.6	94
15657398	20772061	88.36056954	0	2	2008 - 2010	2	2	0	0	5.803472222	0	0	0	28	0	90	0	180	0	365	Emergence	White	0	110	60	17.5	0	0	0	0	0	0	0	0	0	0	0	0	0	0	0	0	4	1	32.9	11.3	30.2	34.4	88
19019784	23138629	88.35569104	0	2	2008 - 2010	2	1	0	0	3.727083333	0	0	0	28	0	90	0	180	0	365	Emergence	White	0	142	79	28.3	0	1	0	0	0	0	1	0	0	0	0	0	0	0	0	0	6	2	32.8	10.7	30.5	32.6	93
11525133	27355029	88.33218181	0	2	2008 - 2010	2	0.5	0	0	4.922916667	1	0	0	28	1	48	1	48	1	48	Emergence	White	0	131.3053565	73.6363016	27.66864132	0	0	0	0	0	0	0	0	0	1	0	1	0	0	0	0	8	2	21.6	6.9	29.8	32.1	93
16313973	29162133	88.33113129	0	2	2014 - 2016	2	2	0	0	4.676388889	1	0	0	28	1	34	1	34	1	34	Emergence	White	0	131.3053565	73.6363016	25.1	0	0	0	0	1	0	0	0	0	1	0	0	0	0	0	0	6	2	25.4	8.1	29	31.9	91
10302356	23007733	88.32936032	0	2	2008 - 2010	4	4	0	1	10.68819444	1	0	0	28	0	90	0	180	0	365	Emergence	White	2	130	84	24.7	1	1	0	1	0	0	0	0	1	0	0	0	0	0	0	0	8	2	37.9	11.8	29.3	31.3	94
14985554	20219508	88.32848845	0	2	2008 - 2010	2	0.333333333	0	0	3.690277778	1	0	0	28	1	44	1	44	1	44	Emergence	White	0	131.3053565	73.6363016	27.66864132	0	0	0	0	0	1	0	0	0	1	0	1	0	0	0	0	8	2	31.9	10.5	32.5	32.7	99
14856542	29433540	88.32565167	0	2	2020 - 2022	2	2	0	0	4.558333333	0	0	0	28	0	90	0	180	0	365	Emergence	White	0	131.3053565	73.6363016	27.66864132	0	0	0	0	0	0	0	0	0	0	0	0	0	0	0	0	4	1	25.4	8	30.4	31.5	97
15373108	26338935	88.32503777	0	2	2014 - 2016	4	3	0	0	4.453472222	0	0	0	28	0	90	0	180	0	365	Emergence	White	0	153	63	37.6	0	0	0	0	0	0	0	0	0	0	0	1	0	0	0	0	6	2	31.7	10.1	30.1	31.9	95
11267339	20188244	88.32368189	0	2	2008 - 2010	4	3.475	0	0	11.54513889	1	1	1	11	1	11	1	11	1	11	Emergence	White	0	131.3053565	73.6363016	27.66864132	1	1	0	0	1	0	0	0	0	0	0	0	0	0	0	0	7	2	35.1	11.6	30.8	33.2	93
19763862	20095878	88.30446708	0	1	2008 - 2010	2	1	0	0	9.563194444	1	0	0	28	0	90	0	180	0	365	Emergence	White	0	131.3053565	73.6363016	27.66864132	0	1	0	1	0	1	0	0	0	1	0	1	0	0	0	0	11	2	28.6	10	31.4	35.1	90
13396426	22386379	88.29805391	0	2	2011 - 2013	4	2.333333333	0	0	7.746527778	0	0	0	28	0	90	0	180	0	365	Emergence	White	0	131.3053565	73.6363016	27.66864132	0	0	0	0	0	0	0	0	0	0	0	0	0	0	0	0	4	1	28.5	9.6	32.2	33.6	96
18908507	20864013	88.29282442	0	2	2011 - 2013	3	0.5	0	0	3.874305556	0	0	0	28	0	90	0	180	0	365	Emergence	White	0	120	70	18.7	1	0	0	0	0	1	1	0	0	0	0	0	0	0	0	0	7	2	37.2	12	27.1	32.3	84
16546275	23117852	88.29249063	0	1	2011 - 2013	4	3.025095238	1	1	11.89583333	1	0	0	28	0	90	0	180	1	181	Emergence	White	2	131.3053565	73.6363016	27.66864132	0	1	1	1	0	1	0	0	0	0	0	0	0	0	0	0	8	2	32.5	10.8	30.7	33.2	92
10446602	28695859	88.28297456	0	2	2011 - 2013	3	1.5	0	0	4.770138889	0	0	0	28	0	90	0	180	0	365	Emergence	White	0	131.3053565	73.6363016	27.66864132	0	0	0	0	1	0	0	0	0	0	0	0	0	0	0	0	5	2	26.6	8.8	29.8	33	91
10767569	24315842	88.28217129	0	2	2008 - 2010	3	1	0	0	5.817361111	1	0	0	28	0	90	0	180	1	293	Emergence	White	0	150	54	27.66864132	0	1	0	0	0	0	0	0	0	1	0	1	0	0	0	0	9	2	26.7	9.6	28.2	35.8	79
14897734	24168882	88.28149061	0	2	2008 - 2010	4	2.5	0	0	4.149305556	1	0	0	28	0	90	0	180	0	365	Emergence	White	0	140	70	27.66864132	0	1	0	0	0	1	0	0	0	1	0	0	0	0	0	0	7	2	33.8	11.8	29.7	34.9	85
17802191	21965647	88.27980307	0	2	2011 - 2013	2	2	0	0	2.502083333	0	0	0	28	0	90	0	180	0	365	Emergence	White	0	131.3053565	73.6363016	27.66864132	0	0	0	0	0	0	0	0	0	0	0	1	0	0	0	0	6	2	28.6	9.3	31.5	32.6	97
16470848	29468399	88.27335499	0	1	2008 - 2010	1	0	0	0	6.227777778	1	0	0	28	1	54	1	54	1	54	Observation	White	0	131.3053565	73.6363016	22.1	1	0	0	0	0	0	0	0	0	0	0	0	0	0	0	0	5	2	28.9	9.2	29.7	31.8	93
14020496	21909438	88.26792008	0	2	2008 - 2010	2	2	0	0	3.767361111	1	0	0	28	1	82	1	82	1	82	Observation	White	0	102	64	27.3	0	0	1	0	0	0	0	0	0	1	0	0	1	0	1	0	12	2	27.8	8.8	27.8	31.7	88
17496479	25322356	88.25710503	0	2	2008 - 2010	4	6	0	0	8.793055556	1	0	0	28	0	90	1	136	1	136	Emergence	White	0	131.3053565	73.6363016	27.66864132	1	0	0	0	0	1	0	0	0	0	0	0	0	0	0	0	6	2	26.8	10.68288195	30.34233562	32.89850653
12093095	29295737	88.25406101	0	1	2008 - 2010	4	2.166666667	0	0	3.827777778	0	0	0	28	0	90	0	180	0	365	Urgent	White	0	131.3053565	73.6363016	27.66864132	0	1	0	0	0	1	0	0	0	0	0	0	0	0	0	0	6	2	29.5	10.1	31.2	34.3	91
16847728	20444286	88.25223953	0	2	2008 - 2010	4	2	0	0	7.760416667	1	1	1	6	1	6	1	6	1	6	Emergence	White	0	131.3053565	73.6363016	27.66864132	0	0	0	0	1	0	0	0	0	0	0	0	0	0	0	0	5	2	24.2	7.7	29	31.9	91
19649619	25479466	88.2463207	0	2	2020 - 2022	4	2.416666667	1	1	7.770138889	1	1	1	6	1	6	1	6	1	6	Emergence	White	2	131.3053565	73.6363016	27.66864132	1	1	0	0	1	0	0	0	0	0	0	1	0	0	0	0	9	2	31.6	11.1	31.4	35.1	90
13662443	25970144	88.2398676	0	1	2011 - 2013	2	2.5	0	0	3.997222222	0	0	0	28	0	90	0	180	0	365	Emergence	White	0	101	48	17.8	0	0	0	0	0	0	0	0	0	0	0	0	0	0	0	0	4	1	32.7	10.4	29.6	31.8	93
10576700	25066855	88.22069462	0	1	2017 - 2019	4	2.5	0	0	11.95833333	1	0	0	28	0	90	1	147	1	147	Observation	White	0	131.3053565	73.6363016	27.2	0	0	0	0	1	0	0	0	0	1	0	1	0	0	0	0	9	2	26.1	8.3	30.2	31.8	95
18398596	23754316	88.22043536	0	2	2008 - 2010	2	2	0	0	7.342361111	0	0	0	28	0	90	0	180	0	365	Observation	White	0	152	60	17.1	0	0	0	0	1	0	0	0	0	0	0	0	0	0	0	0	5	2	23.5	7.4	30.3	31.5	96
10826309	28939932	88.21842162	0	1	2008 - 2010	2	1	0	0	4.453472222	1	0	0	28	0	90	1	164	1	164	Emergence	White	0	130	62	26.1	0	0	1	0	0	0	0	0	0	1	0	1	0	0	0	0	8	2	28.9	9.3	30.7	32.2	95
14077376	29321201	88.21089328	0	2	2008 - 2010	4	1.333333333	0	0	5.522222222	0	0	0	28	0	90	0	180	0	365	Emergence	White	0	131.3053565	73.6363016	27.66864132	0	0	0	0	0	0	0	0	0	0	0	0	0	0	0	0	4	1	32	10.7	29.9	33.5	89
17091207	20960504	88.20764581	0	2	2014 - 2016	2	2	0	0	3.760416667	0	0	0	28	0	90	0	180	0	365	Urgent	White	0	131.3053565	73.6363016	26.3	0	1	1	0	0	0	0	0	0	0	0	0	0	0	0	0	6	2	38.8	12.5	29.3	32.2	91
18197471	29582911	88.20498966	0	1	2008 - 2010	2	2	0	0	4.795833333	0	0	0	28	0	90	0	180	0	365	Emergence	White	0	131.3053565	73.6363016	27.66864132	0	0	0	0	0	1	0	0	0	0	0	0	0	0	0	0	5	2	34.4	11.9	29.6	34.6	86
16590469	25667168	88.20061767	0	2	2014 - 2016	2	2	0	0	2.635416667	1	0	0	28	0	90	0	180	1	233	Surgical same day	White	0	113	74	22.4	0	1	0	0	0	0	0	0	0	1	0	0	0	0	0	0	6	2	40.7	11.8	23.5	29	81
18059531	23422384	88.19918491	0	2	2008 - 2010	2	1	0	0	3.926388889	0	0	0	28	0	90	0	180	0	365	Emergence	White	0	131.3053565	73.6363016	27.66864132	0	0	0	0	0	0	0	0	0	0	0	0	0	0	0	0	4	1	26.2	8.6	32.6	32.9	99
11503560	26954149	88.19512755	0	1	2008 - 2010	2	1.333333333	0	0	2.79375	1	0	0	28	0	90	0	180	0	365	Emergence	White	0	131.3053565	73.6363016	27.66864132	0	0	0	0	1	0	0	0	0	0	0	1	0	0	0	0	7	2	32.2	11	31.4	34.3	92
16607778	28849089	88.19050915	0	2	2017 - 2019	2	2	0	0	4.154861111	0	0	0	28	0	90	0	180	0	365	Observation	Black	0	123	75	29.8	0	0	0	0	0	0	0	0	0	0	0	0	0	0	0	0	4	1	32.39692553	10.68288195	30.34233562	32.89850653
16612060	23922193	88.1782494	0	2	2008 - 2010	4	1.166666667	0	0	5.5875	0	0	0	28	0	90	0	180	0	365	Emergence	White	0	131.3053565	73.6363016	27.66864132	0	1	0	0	0	0	0	0	0	0	0	1	0	0	0	0	7	2	37.1	11.4	30.5	30.6	100
13466461	26972862	88.17243514	0	2	2017 - 2019	2	2	0	0	4.800694444	0	0	0	28	0	90	0	180	0	365	Emergence	White	0	127	50	22.7	1	1	0	0	0	1	0	0	0	0	0	1	0	0	0	0	9	2	25.7	8.1	27.9	31.5	89
18177422	28546309	88.15850032	0	2	2011 - 2013	2	1	0	0	3.738194444	0	0	0	28	0	90	0	180	0	365	Emergence	White	0	131.3053565	73.6363016	27.66864132	0	0	0	0	0	0	0	0	0	0	0	0	0	0	0	0	4	1	33.4	11	31.6	33	96
17265914	25887781	88.15631759	0	1	2014 - 2016	2	2.5	1	1	6.541666667	1	0	1	20	1	20	1	20	1	20	Observation	White	1	131.3053565	73.6363016	30.9	0	0	0	0	0	0	0	0	0	0	0	1	0	0	0	0	6	2	26	8.2	32.2	31.5	102
12447402	26180365	88.14760305	0	2	2011 - 2013	1	0	0	0	3.542361111	0	0	0	28	0	90	0	180	0	365	Urgent	Black	0	149	76	19.9	0	0	1	0	1	0	0	0	1	0	0	0	0	0	0	0	7	2	28.5	9.3	32.1	32.6	98
12686176	26801929	88.13362145	0	2	2020 - 2022	1	0	0	0	4.647222222	0	0	0	28	0	90	0	180	0	365	Observation	White	0	120	76	27.66864132	0	0	0	0	0	0	0	0	0	0	0	0	0	0	0	0	4	1	32.39692553	10.68288195	30.34233562	32.89850653
13659868	23147450	88.12941488	0	2	2008 - 2010	3	0.25	0	0	7.652083333	0	0	0	28	0	90	0	180	0	365	Emergence	White	0	131.3053565	73.6363016	27.66864132	0	0	0	0	0	1	0	1	0	0	0	1	0	0	0	0	8	2	35	11.8	28.6	33.8	85
12751117	21276429	88.12070505	0	2	2008 - 2010	2	2.5	0	0	4.9875	1	0	0	28	0	90	0	180	1	332	Emergence	White	0	131.3053565	73.6363016	20.9	0	1	0	0	0	0	0	0	0	1	0	0	0	0	0	0	6	2	33.5	10.6	26.4	31.7	83
11822123	25619929	88.1037478	0	2	2011 - 2013	2	2	0	0	3.638194444	0	0	0	28	0	90	0	180	0	365	Emergence	White	0	131.3053565	73.6363016	27.66864132	0	0	0	0	0	0	0	0	0	0	0	0	0	0	0	0	4	1	35.5	10.8	28.4	30.5	93
10196073	24875833	88.10340176	0	2	2008 - 2010	2	1	0	0	4.875	1	0	0	28	1	41	1	41	1	41	Emergence	White	0	131.3053565	73.6363016	27.66864132	0	0	0	0	0	0	0	0	0	1	0	0	0	0	0	0	5	2	27.8	9.1	32.3	32.9	98
17112109	27218835	88.09918865	0	2	2008 - 2010	4	4	0	0	9.031944444	0	0	0	28	0	90	0	180	0	365	Urgent	White	0	170	70	19.6	0	0	0	1	0	0	0	0	0	0	0	0	0	0	0	0	5	2	32.9	11.3	31.3	34.3	91
11175308	22842908	88.09894886	0	1	2011 - 2013	2	2	0	0	3.428472222	0	0	0	28	0	90	0	180	0	365	Emergence	White	0	131.3053565	73.6363016	27.66864132	0	0	0	0	0	0	0	0	0	1	0	0	0	0	0	0	5	2	35.5	11.8	29.2	33.3	88
10406825	21543423	88.09795446	0	2	2014 - 2016	3	1	0	0	4.932638889	0	0	0	28	0	90	0	180	0	365	Observation	White	0	131.3053565	73.6363016	24.3	0	0	0	0	0	0	0	0	0	1	0	0	0	0	0	0	5	2	35.3	11.3	33.2	32	104
17598587	25101806	88.0966046	0	1	2011 - 2013	4	2.31981982	1	1	9.048611111	1	1	1	6	1	6	1	6	1	6	Emergence	White	3	90	60	27.66864132	0	1	0	0	0	0	0	1	1	1	0	0	0	1	0	0	11	2	47.4	15.9	36.7	33.6	109
17194158	29014125	88.09486199	0	1	2014 - 2016	3	1.75	0	0	6.686805556	1	0	1	16	1	16	1	16	1	16	Urgent	White	0	131.3053565	73.6363016	23	1	1	0	0	0	0	0	0	0	0	0	0	0	0	0	0	6	2	38.7	12.3	33.5	31.8	105
13009759	26215193	88.09233794	0	2	2014 - 2016	2	2	0	0	2.84375	0	0	0	28	0	90	0	180	0	365	Observation	White	0	131.3053565	73.6363016	23.9	0	0	0	0	1	1	0	0	0	0	0	0	0	0	0	0	6	2	28.4	8.8	30.9	31	100
16831728	28506589	88.08237119	0	2	2020 - 2022	2	2	0	0	7.385416667	1	0	0	28	1	74	1	74	1	74	Observation	White	0	131.3053565	73.6363016	27.66864132	0	0	0	0	1	0	0	0	0	0	0	0	0	0	0	0	5	2	31.5	9.7	30.3	30.8	98
18829553	27667439	88.07685551	0	2	2008 - 2010	2	2.166666667	0	0	5.051388889	1	0	0	28	0	90	0	180	1	227	Emergence	White	0	130	70	27.1	0	1	0	0	0	0	0	0	0	0	0	0	0	0	0	0	5	2	25.1	10.68288195	30.34233562	32.89850653
17510538	29061642	88.07635257	0	1	2011 - 2013	2	2	0	0	4.463888889	1	0	0	28	0	90	0	180	0	365	Emergence	White	0	135	70	30	0	0	0	0	0	0	0	0	0	0	0	0	0	0	0	0	4	1	36	13	31.9	36	89
17654069	20465950	88.07128265	0	2	2017 - 2019	4	1.333333333	0	0	6.568055556	1	0	0	28	0	90	1	166	1	166	Observation	White	0	144	71	25.2	0	0	0	0	0	0	1	0	0	0	0	0	1	0	1	0	11	2	29.3	9.5	32.5	32.4	100
17330822	29179977	88.05219903	0	1	2008 - 2010	2	2	0	0	5.570138889	0	0	0	28	0	90	0	180	0	365	Emergence	White	0	131.3053565	73.6363016	27.66864132	0	0	0	0	0	0	0	0	0	0	0	0	0	0	0	0	4	1	33.5	11.1	32.5	33.1	98
16536362	21511681	88.04490364	0	2	2017 - 2019	2	2	0	0	6.088888889	0	0	0	28	0	90	0	180	0	365	Emergence	White	0	131.3053565	73.6363016	18	0	0	0	0	0	0	0	0	0	0	0	0	0	0	0	0	4	1	39.8	13.2	31.7	33.2	95
16980797	20238571	88.04354533	0	2	2008 - 2010	2	2	0	0	3.493055556	1	0	0	28	0	90	0	180	0	365	Emergence	White	0	120	60	19.9	0	0	0	0	0	0	0	0	0	0	0	0	0	0	0	0	4	1	31.1	10.2	33.5	32.8	102
14545542	23481869	88.04141851	0	1	2020 - 2022	2	0.5	0	0	4.476388889	1	0	0	28	1	60	1	60	1	60	Emergence	White	0	131.3053565	73.6363016	27.66864132	0	1	0	0	0	1	0	0	0	1	0	1	0	0	0	0	10	2	26.4	8.6	33.1	32.6	102
18070887	27180690	88.03723178	0	2	2008 - 2010	3	0.856741573	0	0	3.522916667	1	0	0	28	0	90	1	154	1	154	Emergence	Black	0	112	60	27.66864132	0	1	0	0	0	0	0	0	0	0	0	1	0	0	0	0	7	2	30.8	10.68288195	30.34233562	32.89850653
10602188	28915765	88.03530574	0	2	2017 - 2019	2	2	0	0	5.813194444	1	0	0	28	0	90	0	180	0	365	Emergence	White	0	131.3053565	73.6363016	26	0	0	0	0	0	0	0	0	0	0	0	1	0	0	0	0	6	2	26.4	8.9	30.5	33.7	90
11091256	22527519	88.02845146	0	1	2017 - 2019	4	3.643333333	0	0	24.22083333	1	0	1	28	1	28	1	28	1	28	Observation	White	0	131.3053565	73.6363016	32.3	1	0	0	0	1	0	0	0	0	0	0	0	0	0	0	0	6	2	32.4	10.3	29.9	31.8	94
14719865	20529079	88.01983289	0	2	2011 - 2013	4	3	0	0	11.39930556	1	0	0	28	0	90	1	154	1	154	Emergence	White	0	108	68	17.9	0	0	0	0	0	0	1	0	0	0	0	0	0	0	0	0	5	2	41.8	12.8	25.9	30.6	85
14645499	29481160	88.01124445	0	2	2020 - 2022	4	5.714285714	1	1	22.45555556	0	0	0	28	0	90	0	180	0	365	Observation	Others	2	131.3053565	73.6363016	27.66864132	0	1	1	0	0	1	0	0	0	0	0	0	0	0	0	0	7	2	40.4	12.9	29.5	31.9	92
18958515	25534027	87.99303072	0	2	2017 - 2019	4	2.740369181	0	1	10.09513889	1	1	1	9	1	9	1	9	1	9	Emergence	Others	3	131.3053565	73.6363016	27.66864132	0	0	0	0	0	0	0	0	0	0	0	1	0	0	0	0	6	2	29	9.9	31.4	34.1	92
19480678	25547524	87.98918434	0	2	2008 - 2010	2	1	1	1	5.430555556	0	0	0	28	0	90	0	180	0	365	Urgent	Others	2	131.3053565	73.6363016	27.66864132	0	0	0	0	0	0	0	0	0	0	0	0	1	0	0	0	6	2	28.6	9.4	27.6	33.1	84
14459300	29113162	87.97842663	0	2	2008 - 2010	1	0	0	1	5.386111111	1	0	0	28	1	51	1	51	1	51	Emergence	White	2	131.3053565	73.6363016	27.66864132	1	0	0	0	0	0	0	0	0	0	0	0	0	0	0	0	5	2	31.5	10.68288195	30.34233562	32.89850653
13411558	26415721	87.97667931	0	2	2011 - 2013	2	2	0	0	3.966666667	0	0	0	28	0	90	0	180	0	365	Emergence	White	0	120	70	29.2	0	1	0	0	0	0	0	0	0	1	0	1	0	0	0	0	8	2	30	10.5	41.3	35.2	117
11459376	23095544	87.96018256	0	2	2008 - 2010	4	1.083333333	0	0	5.225694444	1	0	0	28	0	90	0	180	0	365	Emergence	White	0	128	66	32.2	0	1	0	0	0	0	1	0	0	1	0	1	1	0	0	0	11	2	25.3	8.2	33.1	32.2	103
17355769	20278254	87.95929548	0	2	2014 - 2016	2	2	0	0	3.228472222	0	0	0	28	0	90	0	180	0	365	Elective	White	0	110	68	18.8	0	0	0	0	0	0	0	0	0	0	0	0	0	0	0	0	4	1	32.2	10.8	30.1	33.6	89
17077017	21213929	87.95263148	0	1	2017 - 2019	2	2	0	0	3.925694444	1	0	0	28	0	90	1	133	1	133	Emergence	White	0	134	60	22.7	0	0	0	0	0	0	0	0	0	0	0	1	0	0	0	0	6	2	32.9	9.7	22.8	29.5	77
13110574	28856140	87.95157237	0	2	2008 - 2010	4	3.333333333	0	1	14.69791667	1	0	0	28	0	90	0	180	0	365	Emergence	White	3	140	80	26.7	1	1	1	0	0	1	0	1	0	1	0	1	0	0	0	0	13	2	27.7	9	32.8	32.6	101
11244113	22430823	87.94723917	0	2	2017 - 2019	2	2.5	0	0	4.632638889	0	0	0	28	0	90	0	180	0	365	Urgent	White	0	131.3053565	73.6363016	21.6	1	0	0	0	0	0	0	0	0	0	0	0	0	0	0	0	5	2	31.1	10.3	31.4	33.1	95
10631674	20190545	87.92746727	0	1	2014 - 2016	2	2	0	0	5.711111111	1	0	0	28	0	90	0	180	0	365	Emergence	White	0	122	54	24.5	0	0	0	0	0	0	0	0	0	0	0	0	0	0	0	0	4	1	32.8	11	29.7	33.6	88
19473527	25154216	87.89867738	0	1	2008 - 2010	2	2	0	0	4.379861111	1	0	0	28	0	90	0	180	0	365	Emergence	White	0	144	82	21.4	0	0	0	0	0	0	0	0	1	1	0	1	0	0	0	0	8	2	29.9	10.6	31.3	35.4	89
15485855	28809394	87.89840549	0	2	2017 - 2019	4	3.75	0	0	7.447916667	0	0	0	28	0	90	0	180	0	365	Urgent	White	0	150	85	40.9	0	1	0	0	0	1	0	0	0	0	0	0	0	0	0	0	6	2	25.3	7.7	28.9	30.4	95
16651208	25377103	87.8955535	0	1	2020 - 2022	2	2	0	0	4.621527778	0	0	0	28	0	90	0	180	0	365	Emergence	White	0	142	72	27.66864132	0	0	0	0	0	0	0	0	0	0	0	0	0	0	0	0	4	1	41.4	13.5	31	32.6	95
13993769	26102883	87.89234596	0	1	2008 - 2010	2	2	0	0	6.661111111	0	0	0	28	0	90	0	180	0	365	Emergence	Others	0	131.3053565	73.6363016	27.66864132	1	1	0	0	0	0	0	0	0	1	0	0	0	0	0	0	7	2	29.7	10.4	31.9	35	91
13131863	29374062	87.86832269	0	2	2011 - 2013	3	1	0	0	3.560416667	0	0	0	28	0	90	0	180	0	365	Emergence	White	0	153	75	24	0	0	0	0	0	0	0	0	0	0	0	0	0	0	0	0	4	1	27.6	9.7	31.8	35	91
14703668	22742224	87.85094555	0	2	2008 - 2010	4	2.25	0	0	5.706944444	1	0	0	28	0	90	0	180	1	262	Emergence	White	0	131.3053565	73.6363016	27.66864132	0	0	0	0	0	0	0	0	0	0	0	1	1	0	0	0	8	2	35.9	10.5	27.5	29.4	94
19976356	26043328	87.84321377	0	1	2017 - 2019	2	2	0	0	4.771527778	0	0	0	28	0	90	0	180	0	365	Emergence	White	0	130	68	25.5	1	0	0	0	0	0	0	0	0	0	0	0	0	0	0	0	5	2	32	10.9	31.9	34.1	94
14532362	21896626	87.82869372	0	1	2011 - 2013	2	2	0	1	5.604166667	1	0	0	28	1	43	1	43	1	43	Observation	White	1	110	60	25.1	1	0	0	0	0	0	0	0	0	0	0	0	0	0	0	0	5	2	43.6	13.6	30.2	31.2	97
19484736	21249828	87.82303879	0	2	2011 - 2013	2	1	0	0	3.995833333	1	0	0	28	1	90	1	90	1	90	Emergence	White	0	130	68	27.66864132	0	0	0	0	0	0	0	0	0	0	0	0	0	0	0	0	4	1	29.1	9.7	30.1	33.5	90
16815071	21748547	87.8207629	0	2	2014 - 2016	4	1.5	1	1	5.951388889	1	0	1	16	1	16	1	16	1	16	Urgent	White	3	131.3053565	73.6363016	27.66864132	0	1	0	0	0	0	0	0	0	1	0	1	0	0	0	0	8	2	23.1	10.68288195	30.34233562	32.89850653
19789275	20002909	87.81442061	0	2	2008 - 2010	2	2	0	0	7.969444444	0	0	0	28	0	90	0	180	0	365	Observation	White	0	137	61	27.1	0	0	0	0	0	0	0	0	0	1	0	0	0	0	0	0	5	2	30.8	9.6	26.2	31.2	84
14061191	21582716	87.80766017	0	2	2008 - 2010	4	3	0	1	13.07847222	0	0	0	28	0	90	0	180	0	365	Observation	White	2	108	64	29.2	0	0	0	0	0	0	0	0	0	0	0	0	0	0	0	0	4	1	24.5	7.5	29.2	30.6	95
15274619	25862922	87.7989813	0	2	2008 - 2010	2	1	0	0	4.767361111	1	0	0	28	0	90	0	180	1	188	Emergence	White	0	131.3053565	73.6363016	27.66864132	0	0	0	0	0	0	0	0	0	1	0	0	0	0	0	0	5	2	33.6	11.7	29.7	34.8	85
15738167	26887193	87.77914194	0	1	2008 - 2010	3	1.833333333	0	0	5.804166667	1	0	0	28	0	90	0	180	0	365	Emergence	White	0	166	74	22.4	1	0	0	0	0	0	0	0	0	0	0	1	0	0	0	0	7	2	28.7	9.9	31.8	34.4	93
15541603	29612067	87.77824163	0	2	2014 - 2016	2	2	0	0	4.413194444	1	0	0	28	0	90	0	180	0	365	Urgent	White	0	131	65	20.8	0	0	1	0	0	1	0	0	0	0	0	0	0	0	0	0	6	2	42.1	14.3	31.3	33.9	92
15343626	22949723	87.77135882	0	2	2008 - 2010	4	1.5	0	0	1.923611111	0	0	0	28	0	90	0	180	0	365	Emergence	White	0	130	50	27.66864132	1	0	0	0	0	0	0	0	0	1	0	0	0	0	0	0	6	2	37.3	12.4	28.2	33.2	85
11724970	23277737	87.76288271	0	2	2008 - 2010	2	2	0	0	6.878472222	0	0	0	28	0	90	0	180	0	365	Emergence	White	0	131.3053565	73.6363016	27.66864132	0	0	0	0	0	0	0	0	0	0	0	0	0	0	0	0	4	1	33.7	10.7	29.2	31.8	92
17687243	25321198	87.76236509	0	2	2008 - 2010	2	1	0	0	10.0125	0	0	0	28	0	90	0	180	0	365	Emergence	White	0	118	72	27.1	0	0	0	0	0	0	0	0	0	0	0	0	0	0	0	0	4	1	40.2	13.1	29.7	32.6	91
18393353	24482190	87.76099659	0	2	2014 - 2016	2	2	0	0	5.81875	0	0	0	28	0	90	0	180	0	365	Emergence	White	0	131.3053565	73.6363016	17	0	0	0	0	0	0	0	0	0	0	0	0	0	0	0	0	4	1	33.4	10.1	25.1	30.3	83
11030576	21648828	87.74513192	0	1	2014 - 2016	4	7.80026455	0	1	16.40902778	1	1	1	16	1	16	1	16	1	16	Emergence	White	0	131.3053565	73.6363016	23.7	0	0	0	0	0	1	0	0	0	0	0	0	0	0	0	0	5	2	32.3	11.2	30.2	34.6	87
15016435	20042287	87.74097372	0	2	2011 - 2013	2	2	0	0	2.909722222	1	0	0	28	0	90	0	180	0	365	Emergence	White	0	131.3053565	73.6363016	21.6	0	0	0	0	1	0	0	0	0	0	0	0	0	0	0	0	5	2	35.1	12.3	30.5	34.9	87
16649254	27155870	87.73239493	0	2	2017 - 2019	2	2	0	0	5.311111111	1	0	0	28	1	37	1	37	1	37	Emergence	Asian	0	120	60	18.5	0	0	0	1	1	0	0	0	0	0	0	0	0	0	0	0	6	2	33.8	10.6	28.6	31.4	91
17310574	23591177	87.69972443	0	2	2014 - 2016	4	2.5	0	0	7.045833333	0	0	0	28	0	90	0	180	0	365	Urgent	White	0	146	60	19.6	0	1	1	1	0	0	0	1	0	0	0	0	0	0	0	0	8	2	32	10.7	29.1	33.4	87
16345916	23364278	87.69296628	0	2	2011 - 2013	1	0	0	0	8.881944444	1	0	0	28	0	90	0	180	0	365	Observation	White	0	170	82	22	0	1	1	0	0	1	0	0	0	1	0	1	0	0	0	0	10	2	32.9	10.6	33.4	32.2	104
15001136	29924927	87.6916771	0	1	2008 - 2010	4	2.5	0	0	7.731944444	1	0	0	28	0	90	0	180	0	365	Emergence	White	0	122	70	21	0	0	0	0	0	0	0	0	0	0	0	0	0	0	0	0	4	1	23.4	10.68288195	30.34233562	32.89850653
19094009	25137010	87.69059806	0	1	2011 - 2013	2	2	0	0	3.377777778	0	0	0	28	0	90	0	180	0	365	Emergence	White	0	131.3053565	73.6363016	27.66864132	0	0	0	0	0	0	0	0	0	0	0	0	0	0	0	0	4	1	32.5	10.3	32.1	31.9	101
18561321	24588767	87.68636867	0	2	2008 - 2010	3	1	0	0	3.245138889	0	0	0	28	0	90	0	180	0	365	Surgical same day	White	0	140	80	32	0	0	0	0	0	0	0	0	0	0	0	0	0	0	0	0	4	1	31.9	10.7	32.4	33.5	97
12232105	29069298	87.68010281	0	2	2011 - 2013	4	1.666666667	0	0	6.676388889	1	0	0	28	0	90	0	180	1	316	Emergence	White	0	130	60	30	0	0	0	0	0	1	0	0	0	0	0	1	0	0	0	0	7	2	21.4	7.2	31.4	33.8	93
16647764	25262031	87.67867294	0	2	2020 - 2022	3	1	0	0	8.988194444	0	0	0	28	0	90	0	180	0	365	Emergence	Others	0	131.3053565	73.6363016	27.66864132	0	0	0	1	0	0	0	0	0	0	0	0	0	0	0	0	5	2	32.1	10.8	32.3	33.6	96
12018137	20030937	87.66054379	0	2	2011 - 2013	2	2	0	0	3.307638889	0	0	0	28	0	90	0	180	0	365	Emergence	White	0	131.3053565	73.6363016	27.66864132	0	0	0	0	0	0	0	0	0	1	0	0	0	0	0	0	5	2	26.9	8.6	30.1	31.9	94
16435907	25467134	87.65961974	0	2	2011 - 2013	4	3	0	0	3.56875	0	0	0	28	0	90	0	180	0	365	Emergence	White	0	157	74	27.66864132	0	0	0	1	0	0	0	0	0	0	0	0	0	0	0	0	5	2	31.6	10.3	32.4	32.6	99
14332476	23710004	87.65169881	0	2	2008 - 2010	4	3.292562878	1	1	19.39236111	0	0	0	28	0	90	0	180	0	365	Emergence	White	2	131.3053565	73.6363016	27.66864132	0	0	0	0	0	0	0	0	0	0	0	0	0	0	0	0	4	1	32.6	10.9	29.8	33.5	89
13933454	29603658	87.64780794	0	2	2017 - 2019	2	2	0	0	4.929861111	0	0	0	28	0	90	0	180	0	365	Observation	White	0	131.3053565	73.6363016	19.3	0	0	0	0	0	0	0	0	0	0	0	0	0	0	0	0	4	1	34.3	11.1	28	32.4	86
19658144	24381085	87.63435871	0	2	2014 - 2016	2	1	0	0	2.982638889	1	0	0	28	0	90	0	180	0	365	Urgent	White	0	131.3053565	73.6363016	18	0	0	0	0	0	0	0	0	0	0	0	0	0	0	0	0	4	1	29.8	10	31.6	33.5	94
18259768	29482858	87.62752915	0	2	2020 - 2022	2	2.5	0	0	7.238888889	0	0	0	28	0	90	0	180	0	365	Emergence	Others	0	131.3053565	73.6363016	27.66864132	0	0	0	0	0	0	0	0	0	0	0	0	0	0	0	0	4	1	29.6	9.7	32.4	32.8	99
16298282	26764643	87.60789985	0	2	2014 - 2016	2	1	0	0	4.452083333	0	0	0	28	0	90	0	180	0	365	Urgent	White	0	131.3053565	73.6363016	26.2	0	0	0	0	0	0	0	0	0	0	0	0	0	0	0	0	4	1	37.5	13	30.1	34.7	87
12960241	22299756	87.60152964	0	2	2011 - 2013	2	2	0	0	3.613888889	0	0	0	28	0	90	0	180	0	365	Observation	White	0	156	75	21.9	0	0	0	0	0	0	0	0	0	0	0	0	0	0	0	0	4	1	22.1	7.1	31.8	32.1	99
12623616	24260377	87.57739115	0	2	2017 - 2019	2	2	0	0	3.76875	1	0	0	28	0	90	1	93	1	93	Observation	White	0	131.3053565	73.6363016	27.66864132	0	1	0	0	1	1	0	0	0	0	0	0	0	0	0	0	7	2	38.3	12.5	28.4	32.6	87
10053006	20657028	87.5639849	0	1	2011 - 2013	4	2.921981508	0	0	16.72777778	1	0	0	28	0	90	0	180	1	208	Emergence	White	0	131.3053565	73.6363016	27.66864132	1	0	0	0	0	0	0	0	0	1	0	1	0	0	0	0	8	2	31.4	10.6	30.8	33.7	92
12837792	21683956	87.54802136	0	2	2008 - 2010	2	0.666666667	0	0	8.470833333	0	0	0	28	0	90	0	180	0	365	Emergence	White	0	93	56	21.3	1	0	0	0	0	0	1	0	0	0	0	0	1	0	1	0	12	2	25.1	7.9	26.5	31.3	85
10529116	23463061	87.53989509	0	2	2008 - 2010	2	1	0	0	4.270833333	0	0	0	28	0	90	0	180	0	365	Emergence	White	0	131.3053565	73.6363016	27.66864132	0	0	0	0	0	0	0	0	0	1	0	0	0	0	0	0	5	2	36.2	12.8	29.4	35.4	83
16051265	26266829	87.53802038	0	2	2014 - 2016	1	0	0	1	6.231944444	0	0	0	28	0	90	0	180	0	365	Observation	White	2	131.3053565	73.6363016	27.66864132	0	0	0	1	0	0	0	0	0	0	0	0	0	0	0	0	5	2	30.1	9.7	29.8	32.2	93
15246600	26062668	87.53257597	0	1	2014 - 2016	2	2	0	0	4.851388889	1	0	0	28	1	48	1	48	1	48	Observation	White	0	148	90	23.1	0	0	0	0	0	0	0	0	0	0	0	1	1	0	0	0	8	2	30.9	9.7	30.1	31.4	96
19908088	28697239	87.53222916	0	2	2008 - 2010	2	2	0	0	2.738888889	1	0	0	28	0	90	0	180	0	365	Emergence	Black	0	120	76	27.6	0	0	0	0	0	0	0	0	0	1	0	0	1	0	0	0	8	2	29.9	9.4	27.1	31.5	86
11301400	29323316	87.52158341	0	1	2008 - 2010	3	0.5	0	0	4.145138889	1	0	0	28	0	90	0	180	0	365	Emergence	White	0	155	60	29	0	0	0	0	0	1	0	0	0	1	0	1	0	0	0	0	8	2	37.9	12.5	29.8	33	90
16346653	28549883	87.51647074	0	2	2008 - 2010	2	2	0	1	7.029861111	0	0	0	28	0	90	0	180	0	365	Emergence	White	2	122	60	21.5	1	0	0	1	0	0	0	0	0	0	0	0	0	0	0	0	6	2	31.2	10.4	31.2	33.5	93
10049334	24032789	87.51614675	0	1	2011 - 2013	4	3	0	0	8.957638889	1	0	0	28	0	90	0	180	1	331	Emergence	White	0	131.3053565	73.6363016	24.7	0	1	0	0	1	0	0	0	0	0	0	0	0	0	0	0	6	2	27	8.8	31.9	32.6	98
17178813	28539124	87.51477476	0	2	2008 - 2010	2	2	0	0	5.670138889	0	0	0	28	0	90	0	180	0	365	Emergence	White	0	131.3053565	73.6363016	27.66864132	0	0	0	0	0	0	0	0	0	1	0	0	0	0	0	0	5	2	34.5	11.4	28.7	32.9	87
10278322	25332435	87.51237155	0	2	2008 - 2010	2	0.333333333	0	0	3.001388889	1	0	0	28	0	90	0	180	0	365	Emergence	Asian	0	130	70	27.66864132	0	0	0	0	0	0	0	0	0	1	0	1	0	0	0	0	7	2	33.2	10.2	24.5	30.6	80
16950153	28961087	87.51151223	0	1	2011 - 2013	1	0	0	0	5.852083333	1	0	0	28	0	90	0	180	1	242	Urgent	White	0	131.3053565	73.6363016	27.4	1	1	1	1	1	1	0	0	0	1	0	1	0	0	0	0	13	2	27.7	8.7	31.8	31.4	101
15382601	24143817	87.50673503	0	2	2008 - 2010	2	0.666666667	0	0	4.217361111	0	0	0	28	0	90	0	180	0	365	Surgical same day	White	0	131.3053565	73.6363016	27.66864132	0	0	0	0	0	0	0	0	0	0	0	0	0	0	0	0	4	1	32.39692553	10.68288195	30.34233562	32.89850653
13886218	28762938	87.48855546	0	2	2020 - 2022	2	2	0	0	3.090277778	0	0	0	28	0	90	0	180	0	365	Emergence	White	0	161	94	27.66864132	0	0	0	0	0	1	0	0	0	0	0	0	0	0	0	0	5	2	29.3	8.6	26.2	29.4	89
16485485	20675746	87.48171829	0	1	2017 - 2019	2	2	0	0	5.597916667	1	0	0	28	1	56	1	56	1	56	Observation	White	0	131.3053565	73.6363016	23.4	0	0	0	0	1	0	0	0	0	0	0	1	0	0	0	0	7	2	28.8	9.4	31.3	32.6	96
12960695	24528892	87.47971725	0	2	2017 - 2019	2	1.333333333	0	0	13.64444444	1	0	0	28	0	90	0	180	0	365	Emergence	White	0	168	99	25.7	1	1	0	0	0	0	0	0	0	1	0	1	0	0	0	0	10	2	29.5	9.1	28.2	30.8	91
19542877	29833825	87.47596609	0	2	2008 - 2010	2	0.5	1	1	9.157638889	1	0	0	28	1	61	1	61	1	61	Emergence	Asian	2	144	80	20.1	0	1	1	0	1	0	0	0	0	0	0	1	0	0	0	0	9	2	25.8	7.9	32.6	30.6	107
14512291	25296937	87.47340508	0	2	2008 - 2010	2	2	0	0	6.733333333	0	0	0	28	0	90	0	180	0	365	Observation	White	0	150	86	30.4	0	0	0	0	0	0	0	0	0	1	0	0	0	0	0	0	5	2	32.4	10.4	28.3	32.1	88
13889075	29026595	87.47204251	0	2	2008 - 2010	2	2	0	0	2.622916667	0	0	0	28	0	90	0	180	0	365	Emergence	White	0	130	70	27.8	0	1	0	1	0	1	0	0	0	0	0	0	0	0	0	0	7	2	37.2	12.8	30.1	34.5	87
18411878	22309721	87.46821506	0	2	2008 - 2010	4	3.5	0	0	4.4875	0	0	0	28	0	90	0	180	0	365	Emergence	White	0	131.3053565	73.6363016	27.66864132	0	0	0	0	0	0	0	0	0	0	0	0	0	0	0	0	4	1	35.2	11.5	30.7	32.5	94
10272615	28988737	87.46086651	0	2	2008 - 2010	3	2	0	0	4.889583333	0	0	0	28	0	90	0	180	0	365	Emergence	Others	0	131.3053565	73.6363016	27.66864132	0	0	1	0	0	0	0	0	0	1	0	0	0	0	0	0	6	2	30.3	10.8	31.1	35.6	87
10866787	28664523	87.45862477	0	2	2017 - 2019	2	3	0	0	9.185416667	0	0	0	28	0	90	0	180	0	365	Emergence	White	0	131.3053565	73.6363016	25.7	0	0	0	0	1	0	0	0	0	0	0	0	0	0	0	0	5	2	36.4	12	32.3	33	98
10852329	28893621	87.45725581	0	2	2017 - 2019	4	2.75	0	0	4.693055556	0	0	0	28	0	90	0	180	0	365	Emergence	White	0	142	56	25.3	1	0	0	0	0	0	0	0	0	0	0	0	0	0	0	0	5	2	36.8	12.1	29.2	32.9	89
15156080	23638954	87.45715071	0	2	2011 - 2013	2	2	0	0	9.117361111	0	0	0	28	0	90	0	180	0	365	Observation	White	0	116	57	36.5	1	0	0	0	0	0	0	0	0	1	0	0	0	0	0	0	6	2	22.5	6.9	29	30.7	95
15370033	27883306	87.45385343	0	2	2008 - 2010	2	0.833333333	0	0	4.475694444	0	0	0	28	0	90	0	180	0	365	Emergence	White	0	131.3053565	73.6363016	27.66864132	0	0	0	0	0	0	1	0	0	0	0	1	0	0	0	0	7	2	24.8	8	29.9	32.2	93
14839889	23788349	87.43544379	0	2	2017 - 2019	2	2	0	0	4.707638889	1	0	0	28	0	90	0	180	0	365	Observation	White	0	131.3053565	73.6363016	26.5	0	0	0	0	1	0	0	0	0	0	0	0	0	0	0	0	5	2	40.4	13.5	32.7	33.4	98
13430481	23085471	87.42778144	0	1	2011 - 2013	2	1	1	1	4.235416667	1	0	1	5	1	5	1	5	1	5	Emergence	White	2	120	80	27.66864132	0	0	0	0	0	0	0	0	0	0	0	1	1	0	0	0	8	2	33.2	10.6	32.7	32	102
16113020	22607926	87.42497128	0	2	2017 - 2019	2	2	0	0	5.513888889	0	0	0	28	0	90	0	180	0	365	Observation	White	0	131.3053565	73.6363016	33.7	0	0	0	0	0	0	0	0	0	0	0	0	0	0	0	0	4	1	33.1	11.1	40.1	33.5	120
15755350	22907166	87.41613787	0	2	2008 - 2010	2	2.5	0	1	7.707638889	0	0	0	28	0	90	0	180	0	365	Emergence	White	1	136	70	22.6	0	1	0	0	0	1	0	0	0	0	0	0	0	0	0	0	6	2	36.2	12.1	29.5	33.3	89
12632853	21005759	87.41103281	0	2	2008 - 2010	2	1.787878788	0	0	5.630555556	1	0	0	28	0	90	0	180	0	365	Emergence	White	0	124	70	19	0	0	0	0	0	0	0	0	1	1	0	1	0	1	0	0	10	2	34.8	10.9	31	31.4	99
15839161	24243866	87.41077217	0	1	2014 - 2016	4	3	0	0	6.552083333	0	0	0	28	0	90	0	180	0	365	Observation	White	0	141	72	31.5	0	0	0	0	1	0	0	0	0	0	0	0	0	0	0	0	5	2	40.2	13.2	31.5	32.8	96
15887240	20112988	87.39135392	0	2	2020 - 2022	2	2	0	0	5.46875	0	0	0	28	0	90	0	180	0	365	Emergence	White	0	131.3053565	73.6363016	27.66864132	0	0	0	0	0	1	0	0	0	0	0	0	0	0	0	0	5	2	26.6	9	31.3	33.8	92
15087353	27356261	87.38667856	0	2	2017 - 2019	2	0.5	0	0	5.425694444	0	0	0	28	0	90	0	180	0	365	Urgent	White	0	131.3053565	73.6363016	0.1	0	1	0	0	1	0	0	0	0	0	0	0	0	0	0	0	6	2	25.7	8.2	30.5	31.9	96
14719866	28383341	87.38412059	0	2	2008 - 2010	2	2.5	0	0	5.623611111	1	0	0	28	0	90	0	180	0	365	Emergence	White	0	129	86	26.9	0	0	0	0	0	0	0	0	0	0	0	0	0	0	0	0	4	1	28.8	9.1	29.2	31.6	92
16250307	22748102	87.3585228	0	2	2020 - 2022	2	2	0	0	3.359027778	1	0	0	28	1	51	1	51	1	51	Emergence	White	0	135	82	27.66864132	0	0	0	0	1	1	0	0	0	1	0	0	0	0	0	0	8	2	36.8	12.1	30.2	32.9	92
11070026	21031017	87.34754925	0	2	2008 - 2010	2	1	0	0	3.727083333	0	0	0	28	0	90	0	180	0	365	Emergence	White	0	127	80	21.1	0	0	0	0	0	0	0	0	0	1	0	1	0	0	0	0	7	2	29.5	9.7	30.3	32.9	92
11888090	24790029	87.34254686	0	2	2008 - 2010	4	2.5	0	0	5.571527778	0	0	0	28	0	90	0	180	0	365	Emergence	White	0	131.3053565	73.6363016	27.66864132	1	0	0	0	0	0	0	0	0	1	0	0	0	0	0	0	6	2	34.3	11.6	29.1	33.9	86
11613896	26768032	87.33518325	0	1	2011 - 2013	1	0	0	0	2.916666667	0	0	0	28	0	90	0	180	0	365	Observation	White	0	131.3053565	73.6363016	26.6	0	0	0	0	1	0	0	0	0	0	0	0	0	0	0	0	5	2	34.9	11.1	29.5	31.8	93
18358202	22233917	87.32544252	0	2	2020 - 2022	2	2	0	0	4.843055556	0	0	0	28	0	90	0	180	0	365	Emergence	White	0	131.3053565	73.6363016	27.66864132	1	1	0	0	1	0	0	0	0	0	0	1	0	0	0	0	9	2	31.7	10.3	30.6	32.5	94
19265526	21386802	87.32325455	0	2	2008 - 2010	2	2.5	0	1	15.64583333	1	0	0	28	1	87	1	87	1	87	Observation	White	3	126	96	27.66864132	1	1	0	0	0	0	0	1	0	0	0	0	0	0	0	0	7	2	38.1	12.3	32.3	32.3	100
14185141	20071654	87.30054845	0	2	2008 - 2010	3	0.875	0	0	4.7125	1	0	0	28	0	90	1	159	1	159	Emergence	White	0	131.3053565	73.6363016	27.66864132	0	0	0	0	1	0	0	0	0	0	0	0	0	0	0	0	5	2	27.2	9.2	29.7	33.8	88
14481383	29096933	87.29664731	0	2	2011 - 2013	2	2	0	0	7.995138889	0	0	0	28	0	90	0	180	0	365	Observation	Others	0	132	72	26	0	0	0	0	0	0	0	0	0	1	0	0	0	0	0	0	5	2	25.6	8.5	31.4	33.2	95
19726813	26879064	87.29595294	0	2	2017 - 2019	4	3.048387097	0	0	5.593055556	0	0	0	28	0	90	0	180	0	365	Emergence	White	0	131.3053565	73.6363016	32.3	0	1	0	1	0	1	0	0	0	0	0	0	0	0	0	0	7	2	24.8	7	20.3	28.2	72
19803220	23493410	87.2897356	0	1	2014 - 2016	4	9.28	1	1	9.801388889	1	0	0	28	0	90	0	180	1	344	Emergence	White	3	120	89	32	0	1	0	0	0	0	0	0	0	0	0	0	0	0	0	0	5	2	33.6	11	32.8	32.7	100
17161984	22118821	87.28792174	0	2	2008 - 2010	2	0.666666667	0	0	3.495138889	0	0	0	28	0	90	0	180	0	365	Emergence	Black	0	131.3053565	73.6363016	27.66864132	0	0	0	0	0	0	0	0	0	0	0	0	0	0	0	0	4	1	24.9	8.8	34.8	35.3	98
13839057	23975362	87.28744831	0	1	2011 - 2013	2	0.5	0	1	8.535416667	0	0	0	28	0	90	0	180	0	365	Urgent	Others	1	131.3053565	73.6363016	27.66864132	0	1	1	0	0	1	0	0	0	1	0	1	0	0	0	0	10	2	41.8	13.8	32	33	97
17029566	28282601	87.28494243	0	2	2011 - 2013	2	2	0	0	6.119444444	0	0	0	28	0	90	0	180	0	365	Emergence	White	0	100	60	14.3	0	0	0	0	0	1	0	0	0	0	0	0	0	0	0	0	5	2	25.6	8.2	29.2	32.1	91
10039272	23374994	87.28340799	0	1	2011 - 2013	3	1	0	0	3.199305556	1	0	0	28	0	90	0	180	0	365	Emergence	White	0	150	90	24.7	0	0	0	0	0	0	0	0	0	0	0	0	0	0	0	0	4	1	36	12.2	29.2	33.8	87
13368951	25756857	87.27682559	0	2	2017 - 2019	2	2	0	0	7.534027778	0	0	0	28	0	90	0	180	0	365	Observation	White	0	145	47	21.1	0	0	0	0	0	0	0	0	0	0	0	0	1	0	0	0	6	2	25.8	8.3	31.6	32.2	98
16144982	21217417	87.27375214	0	2	2011 - 2013	4	1.5	0	0	4.400694444	0	0	0	28	0	90	0	180	0	365	Emergence	White	0	126	47	27.66864132	0	0	0	0	0	0	0	0	0	0	0	0	0	0	0	0	4	1	27.2	10.68288195	30.34233562	32.89850653
16550716	28565813	87.26740931	0	2	2008 - 2010	3	1	1	1	12.775	1	0	0	28	0	90	0	180	0	365	Emergence	White	2	110	69	27.66864132	0	1	0	0	0	1	0	0	0	0	0	1	0	0	0	0	8	2	27.9	9.2	30.9	32.8	94
17329074	28191901	87.26442727	0	2	2008 - 2010	4	3.75	0	1	5.613888889	1	0	0	28	0	90	0	180	0	365	Urgent	White	2	109	80	19.4	0	0	0	0	0	1	0	0	0	0	0	0	0	0	0	0	5	2	28.8	9.5	31.3	33	95
19591252	20958493	87.26073474	0	2	2008 - 2010	2	2	0	0	6.890972222	0	0	0	28	0	90	0	180	0	365	Emergence	White	0	110	60	28	0	1	0	1	1	0	0	0	0	0	0	0	0	0	0	0	7	2	31.2	10.4	29.3	33.5	88
16141056	25076549	87.25723539	0	2	2017 - 2019	1	0	0	0	5.91875	0	0	0	28	0	90	0	180	0	365	Observation	White	0	142	80	24	0	0	0	0	0	0	0	0	0	1	0	0	0	0	0	0	5	2	29.4	9.7	30.6	33	93
10113381	24304543	87.25623361	0	2	2008 - 2010	2	2	0	0	5.908333333	1	0	0	28	0	90	0	180	0	365	Observation	White	0	138	62	34.6	0	1	0	0	0	0	0	0	0	0	0	0	0	0	0	0	5	2	23.4	7.6	27.5	32.5	85
17197822	26179277	87.25577981	0	2	2011 - 2013	4	1.833333333	0	0	4.072916667	1	0	1	15	1	15	1	15	1	15	Emergence	Asian	0	131.3053565	73.6363016	27.66864132	0	0	0	0	0	0	0	0	0	1	0	1	0	0	0	0	7	2	38.6	12.6	32.4	32.7	99
15232703	29152458	87.25497174	0	2	2011 - 2013	4	0.833333333	0	0	5.591666667	0	0	0	28	0	90	0	180	0	365	Emergence	White	0	131.3053565	73.6363016	27.66864132	0	0	0	0	0	0	0	0	0	1	0	1	0	0	0	0	7	2	32.3	11.5	29.5	35.4	83
11431077	20177637	87.2457011	0	1	2011 - 2013	4	3.5	0	0	9.647916667	0	0	0	28	0	90	0	180	0	365	Emergence	White	0	140	60	31.1	0	1	0	0	0	1	1	0	0	0	0	0	0	0	0	0	7	2	26.6	9	35.4	33.8	105
11235565	28855680	87.22441841	0	2	2008 - 2010	4	1.960784314	0	0	8.384722222	0	0	0	28	0	90	0	180	0	365	Emergence	White	0	131.3053565	73.6363016	27.66864132	0	0	0	0	0	0	0	0	0	0	0	0	0	0	0	0	4	1	33	10.8	30.1	32.6	92
14120628	20888489	87.21825522	0	1	2017 - 2019	4	2.154788839	0	0	18.99236111	1	0	0	28	1	69	1	69	1	69	Emergence	White	0	131.3053565	73.6363016	22.6	0	0	1	1	1	0	0	0	0	0	0	0	1	0	0	0	9	2	26.1	8.1	28.7	31	93
10133915	29547800	87.20941405	0	2	2017 - 2019	2	2	0	0	4.383333333	0	0	0	28	0	90	0	180	0	365	Emergence	Asian	0	131.3053565	73.6363016	16.5	0	0	0	1	0	0	0	0	0	0	0	0	0	0	0	0	5	2	31.6	9.8	31.6	31	102
13492731	29149455	87.20866873	0	1	2020 - 2022	2	2	0	0	6.406944444	0	0	0	28	0	90	0	180	0	365	Emergence	Black	0	131.3053565	73.6363016	27.66864132	0	0	0	0	0	0	0	0	0	0	0	0	0	0	0	0	4	1	35.9	12	31.7	33.4	95
11060603	28815676	87.20763631	0	2	2020 - 2022	4	4	0	0	6.725694444	1	0	0	28	0	90	0	180	1	351	Emergence	White	0	131.3053565	73.6363016	27.66864132	0	0	1	0	0	1	0	0	0	0	0	0	0	0	0	0	6	2	34.7	11	29.9	31.7	94
15497465	21062510	87.20345065	0	2	2011 - 2013	3	1	0	0	4.715277778	1	0	0	28	0	90	0	180	0	365	Observation	White	0	130	75	25	1	1	0	0	0	1	0	0	0	0	0	0	0	0	0	0	7	2	36.3	12.5	33.5	34.4	97
15411704	20876149	87.19455328	0	2	2017 - 2019	4	3.5	0	0	15.59513889	1	0	0	28	0	90	0	180	0	365	Emergence	White	0	138	90	22.3	0	1	0	0	0	0	0	0	0	0	0	0	1	0	0	0	7	2	36	11.3	30.8	31.4	98
12304162	28477849	87.18807736	0	2	2008 - 2010	4	3	0	0	5.000694444	0	0	0	28	0	90	0	180	0	365	Emergence	White	0	131.3053565	73.6363016	27.66864132	0	0	0	0	0	0	0	0	0	0	0	0	0	0	0	0	4	1	36.2	12.1	27.5	33.4	82
10571665	22156862	87.18521016	0	1	2011 - 2013	2	1	0	0	3.89375	1	0	1	6	1	6	1	6	1	6	Emergence	White	0	131.3053565	73.6363016	27.66864132	0	0	0	0	0	0	0	0	0	1	0	0	0	0	0	0	5	2	37.4	13.4	34.2	35.7	96
17361720	25295039	87.18140849	0	2	2008 - 2010	2	2	0	0	2.966666667	1	0	0	28	0	90	0	180	0	365	Surgical same day	White	0	158	80	26.5	0	0	0	0	0	0	0	0	0	0	0	0	0	0	0	0	4	1	21.5	6.9	22.6	32	71
15482819	27597743	87.17336633	0	1	2008 - 2010	4	6.166666667	0	0	3.218055556	1	0	0	28	1	81	1	81	1	81	Observation	Black	0	140	60	31.5	0	1	0	0	1	0	0	0	0	1	0	0	0	0	0	0	8	2	36.9	11.8	30.6	32	96
14267880	25654372	87.17328557	0	1	2008 - 2010	1	0	0	0	3.995138889	0	0	0	28	0	90	0	180	0	365	Observation	White	0	130	62	29.8	0	1	0	0	0	0	0	0	0	1	0	1	0	0	0	0	9	2	37.3	11.6	28.4	31.1	91
16641417	23635224	87.16849894	0	1	2008 - 2010	3	3	0	1	21.15138889	1	0	0	28	0	90	1	152	1	152	Observation	White	3	152	76	23.7	1	1	0	0	1	0	0	0	0	0	0	1	0	0	0	0	9	2	26.2	8.5	29.6	32.4	91
12575627	27532901	87.1667825	0	1	2008 - 2010	4	8.357148085	1	1	10.70902778	1	0	0	28	0	90	1	115	1	115	Emergence	White	3	131.3053565	73.6363016	27.66864132	0	0	0	0	0	0	0	0	0	0	0	0	0	0	0	0	4	1	34.4	11.2	30.2	32.5	93
19911351	25037898	87.15835581	0	1	2017 - 2019	4	11.34047695	1	1	44.81458333	1	0	0	28	0	90	0	180	0	365	Observation	Others	2	142	82	24.4	0	1	0	0	0	0	0	0	0	0	0	0	0	0	0	0	5	2	34.6	11.4	30.2	32.9	92
12095120	26422293	87.15682433	0	1	2011 - 2013	1	0	0	0	5.042361111	1	0	0	28	0	90	0	180	0	365	Emergence	White	0	132	62	23.4	1	1	0	0	0	0	0	1	0	0	0	1	0	0	0	0	9	2	33.9	11.1	30.8	32.9	94
18833064	26133641	87.15261419	0	2	2008 - 2010	2	2	0	0	4.484722222	1	0	0	28	0	90	0	180	0	365	Urgent	White	0	119	72	25.9	0	0	0	0	1	0	0	0	1	0	0	0	0	0	0	0	6	2	35.5	11.1	25.1	31.3	80
17881191	25843836	87.15179624	0	2	2014 - 2016	2	2	0	0	2.434027778	0	0	0	28	0	90	0	180	0	365	Observation	White	0	131.3053565	73.6363016	21.3	0	0	0	0	0	0	0	0	0	0	0	0	0	0	0	0	4	1	25.2	8.1	27	32.1	84
15163982	21449710	87.14503512	0	1	2014 - 2016	4	3.5	0	0	6.69375	1	0	0	28	0	90	0	180	1	301	Emergence	Black	0	129	67	21.4	0	1	0	0	0	0	0	0	0	0	0	0	1	0	0	0	7	2	35.5	11.8	30.5	33.3	92
16832813	20929663	87.14114888	0	2	2008 - 2010	2	0.666666667	0	0	4.485416667	0	0	0	28	0	90	0	180	0	365	Emergence	White	0	131.3053565	73.6363016	27.66864132	0	1	0	0	0	0	0	0	0	0	0	0	0	0	0	0	5	2	33.4	11.5	30.2	34.4	88
13076721	25656406	87.1376979	0	2	2020 - 2022	2	2	0	0	9.318055556	1	0	0	28	0	90	1	147	1	147	Emergence	White	0	131.3053565	73.6363016	27.66864132	0	0	0	0	0	0	0	0	0	0	0	0	0	0	0	0	4	1	38.9	12.4	31.3	31.9	98
18777997	27671384	87.13578615	0	1	2011 - 2013	2	2	0	0	3.720138889	0	0	0	28	0	90	0	180	0	365	Emergence	White	0	180	40	25.4	0	1	1	0	0	0	0	0	0	1	0	0	0	0	0	0	7	2	39.1	12.4	28.9	31.6	91
14464009	26397380	87.12426692	0	2	2017 - 2019	2	2	0	0	4.395833333	1	0	1	26	1	26	1	26	1	26	Observation	White	0	131.3053565	73.6363016	20.7	0	0	0	0	0	0	0	0	0	0	0	0	1	0	0	0	6	2	27.2	8.4	25.3	30.9	82
19823508	29416881	87.12168812	0	2	2008 - 2010	3	1.5	1	1	10.99444444	1	0	0	28	1	34	1	34	1	34	Observation	White	3	131.3053565	73.6363016	33.2	0	1	0	0	0	0	0	0	0	0	0	0	1	0	0	0	7	2	30.6	9.5	30.2	31	97
13367889	20810662	87.11969241	0	1	2011 - 2013	2	2	0	0	3.567361111	1	0	1	17	1	17	1	17	1	17	Emergence	White	0	136	70	26.1	0	1	1	0	0	0	0	0	0	1	0	1	0	0	0	0	10	2	33	10.5	31.6	31.8	99
17754576	25063969	87.11386476	0	2	2008 - 2010	2	0.666666667	0	0	5.165277778	0	0	0	28	0	90	0	180	0	365	Emergence	White	0	150	80	27.66864132	0	0	0	0	0	0	0	0	0	0	0	0	0	0	0	0	4	1	32.1	11.5	33.3	35.7	93
16474091	25187371	87.10941011	0	2	2011 - 2013	2	2	0	0	3.76875	0	0	0	28	0	90	0	180	0	365	Observation	White	0	150	88	22.4	0	0	0	0	0	0	0	0	0	0	0	0	0	0	0	0	4	1	34.5	11.4	30.2	33	91
11659626	22822424	87.10930561	0	2	2008 - 2010	4	3	0	1	7.3125	1	0	0	28	0	90	0	180	0	365	Surgical same day	White	1	134	74	19.6	0	1	0	0	0	1	0	0	0	0	0	0	0	0	0	0	6	2	28.6	9.1	31.6	31.8	99
17597723	29684926	87.10155481	0	1	2008 - 2010	4	2.5	0	0	3.252083333	0	0	0	28	0	90	0	180	0	365	Surgical same day	White	0	165	78	34	0	0	0	0	0	0	0	0	0	1	0	0	0	0	0	0	5	2	28.6	9.7	32.7	33.9	96
17639782	28546801	87.09521944	0	2	2008 - 2010	2	0.666666667	0	0	5.536111111	0	0	0	28	0	90	0	180	0	365	Emergence	White	0	153	74	28.7	0	0	0	0	0	0	0	0	0	1	0	0	0	0	0	0	5	2	34.1	11.5	27.4	33.6	82
19644643	23638822	87.08862085	0	2	2014 - 2016	2	2	0	0	5.205555556	0	0	0	28	0	90	0	180	0	365	Emergence	White	0	131.3053565	73.6363016	27.66864132	0	0	0	0	0	0	0	0	0	0	0	0	0	0	0	0	4	1	27.5	8.9	31.1	32.2	96
18651338	29033164	87.08656551	0	1	2017 - 2019	2	2	0	0	4.007638889	0	0	0	28	0	90	0	180	0	365	Observation	White	0	131.3053565	73.6363016	24.6	0	0	0	0	0	0	0	0	0	0	0	0	0	0	0	0	4	1	34.9	11.1	30.5	31.8	96
11690969	20873731	87.08499912	0	1	2011 - 2013	2	2	0	0	8.622916667	0	0	0	28	0	90	0	180	0	365	Emergence	White	0	118	80	25.3	0	0	0	0	1	0	0	0	0	0	0	0	1	0	1	0	11	2	30.1	9.9	28.4	32.9	86
12488182	26711463	87.08220007	0	1	2014 - 2016	2	1	0	0	4.667361111	0	0	0	28	0	90	0	180	0	365	Emergence	White	0	131.3053565	73.6363016	27.66864132	0	0	1	0	1	0	0	0	0	1	0	1	0	0	0	0	9	2	41.9	14	33	33.4	99
16720795	28629820	87.07655883	0	2	2011 - 2013	4	4	0	0	4.60625	0	0	0	28	0	90	0	180	0	365	Emergence	White	0	131.3053565	73.6363016	27.66864132	0	0	0	0	0	0	0	0	0	0	0	0	0	0	0	0	4	1	30.7	9.9	31.4	32.2	98
15682814	25300392	87.07202804	0	2	2008 - 2010	2	0.666666667	0	0	3.852777778	1	0	0	28	0	90	0	180	0	365	Emergence	White	0	130	80	24.8	0	0	0	0	0	0	0	0	0	0	0	0	0	0	0	0	4	1	31.7	10.4	29.8	32.8	91
17532980	28969014	87.06592319	0	1	2008 - 2010	2	2	0	0	5.248611111	0	0	0	28	0	90	0	180	0	365	Emergence	Black	0	120	80	23.2	0	0	0	0	0	0	0	0	0	0	0	0	0	0	0	0	4	1	35.2	11.7	30.4	33.2	91
12977644	26884070	87.0617989	0	2	2014 - 2016	2	2	0	0	4.624305556	1	0	0	28	0	90	1	101	1	101	Emergence	White	0	110	60	22.4	0	0	0	0	0	0	0	0	0	0	0	0	0	0	0	0	4	1	30.7	9.8	24.5	31.9	77
18241642	29584212	87.0591769	0	2	2020 - 2022	4	3.859848485	0	0	8.927777778	0	0	0	28	0	90	0	180	0	365	Observation	Others	0	131.3053565	73.6363016	27.66864132	0	0	0	0	0	1	0	0	0	0	0	0	1	0	0	0	7	2	36.4	11.4	32.6	31.3	104
19998497	27909016	87.03239785	0	2	2008 - 2010	4	2.25	0	0	4.700694444	1	0	0	28	0	90	0	180	0	365	Emergence	White	0	131.3053565	73.6363016	19.3	1	0	1	0	0	0	0	0	0	1	0	1	0	0	0	0	9	2	22.1	7.1	30.5	32	95
12199171	28260367	87.02170745	0	2	2014 - 2016	2	1.5	0	0	5.649305556	1	0	0	28	0	90	1	139	1	139	Urgent	White	0	131.3053565	73.6363016	16.9	0	0	0	0	0	1	0	0	0	0	0	0	0	0	0	0	5	2	29.4	9.8	30.6	33.4	92
18792466	29004446	87.0193384	0	2	2008 - 2010	2	1	0	0	3.425694444	0	0	0	28	0	90	0	180	0	365	Emergence	White	0	131.3053565	73.6363016	27.66864132	0	0	0	0	1	0	0	0	0	0	0	0	0	0	0	0	5	2	38.4	12.8	29.5	33.2	89
10163142	28266427	86.99712808	0	2	2014 - 2016	3	1	0	0	4.395833333	0	0	0	28	0	90	0	180	0	365	Urgent	White	0	131.3053565	73.6363016	24	0	0	0	0	0	0	0	0	0	0	0	0	0	0	0	0	4	1	33.5	10.3	33.2	30.8	108
14230590	27619809	86.9949627	0	2	2008 - 2010	2	2	0	0	7.947222222	1	0	0	28	0	90	0	180	0	365	Emergence	Black	0	140	90	23.9	0	1	0	0	0	1	0	0	0	0	0	0	0	0	0	0	6	2	32.2	10.8	30.8	33.5	92
10202035	23128703	86.98816333	0	2	2014 - 2016	3	1	0	0	3.713194444	0	0	0	28	0	90	0	180	0	365	Emergence	White	0	131.3053565	73.6363016	21.1	0	0	0	0	0	0	0	0	0	0	0	0	0	0	0	0	4	1	30.5	10.8	30.9	35.5	87
11521460	25598298	86.97763294	0	2	2014 - 2016	2	1.5	0	0	9.972222222	0	0	0	28	0	90	0	180	0	365	Urgent	White	0	131.3053565	73.6363016	32.5	0	0	0	0	0	0	0	0	0	1	0	0	0	0	0	0	5	2	37.3	12.3	27.5	33	83
19914761	24556356	86.97600814	0	1	2008 - 2010	2	2	0	0	2.992361111	1	0	0	28	0	90	0	180	0	365	Surgical same day	White	0	131.3053565	73.6363016	27.66864132	0	0	0	0	0	0	0	0	0	0	0	0	0	0	0	0	4	1	29.5	9.5	30.6	32.3	95
17575258	21998136	86.95823454	0	2	2014 - 2016	4	3.5	0	0	8.772916667	0	0	0	28	0	90	0	180	0	365	Urgent	White	0	149	73	42.5	1	0	0	0	0	0	0	0	0	0	0	0	0	0	0	0	5	2	38.2	12.1	30	31.7	95
10269842	29824690	86.95629427	0	2	2008 - 2010	2	2	0	0	2.974305556	0	0	0	28	0	90	0	180	0	365	Surgical same day	Others	0	150	78	21.4	0	0	0	0	0	0	1	0	0	0	0	0	0	0	0	0	5	2	33	11.1	30.8	33.7	91
12174123	22780656	86.9459598	0	1	2008 - 2010	2	2	0	0	4.698611111	1	0	0	28	1	49	1	49	1	49	Emergence	White	0	112	66	24.3	0	1	0	0	0	0	0	0	0	1	0	1	0	0	0	0	9	2	38.3	12.5	32.1	32.6	98
12157391	23689836	86.92897882	0	2	2014 - 2016	2	2	0	0	4.272222222	0	0	0	28	0	90	0	180	0	365	Surgical same day	White	0	150	73	26.4	0	0	0	0	0	0	1	0	0	0	0	0	0	0	0	0	5	2	31.7	9.7	28.8	30.5	94
14849348	24192740	86.92762698	0	2	2014 - 2016	2	2.5	0	0	5.834722222	0	0	0	28	0	90	0	180	0	365	Emergence	White	0	131.3053565	73.6363016	27.66864132	0	0	0	0	0	0	0	0	0	0	0	0	0	0	0	0	4	1	30.6	10.2	33.1	33.3	99
12165428	27749069	86.92266832	0	2	2008 - 2010	2	0.333333333	0	0	5.622916667	0	0	0	28	0	90	0	180	0	365	Emergence	White	0	131.3053565	73.6363016	27.66864132	0	0	0	0	1	0	0	0	0	0	0	1	0	0	0	0	7	2	29.6	9.7	28.9	32.6	89
11652285	24849823	86.90940466	0	2	2020 - 2022	2	2	0	1	11.66944444	1	0	0	28	0	90	0	180	1	297	Observation	White	2	131.3053565	73.6363016	27.66864132	0	0	0	0	1	0	0	0	0	0	0	0	0	0	0	0	5	2	24	7.6	33.3	31.7	105
17941778	22420405	86.90687232	0	2	2008 - 2010	2	2	0	0	4.903472222	1	0	0	28	0	90	0	180	0	365	Emergence	White	0	130	60	35.3	0	0	0	0	0	0	0	0	0	0	0	0	0	0	0	0	4	1	23	7.7	33.5	33.3	100
12495462	20917289	86.90187929	0	2	2008 - 2010	4	1.5	0	0	5.660416667	1	0	0	28	1	46	1	46	1	46	Emergence	Black	0	131.3053565	73.6363016	27.66864132	0	0	0	0	1	0	0	0	0	0	0	1	0	0	0	0	7	2	33.8	11.1	33.5	33	102
14066538	22257718	86.89278524	0	2	2008 - 2010	2	1	0	1	3.9	0	0	0	28	0	90	0	180	0	365	Emergence	White	2	118	58	27.9	0	0	0	0	0	0	0	0	0	0	0	0	0	0	0	0	4	1	32	11.1	31.9	34.5	93
15689519	28365969	86.87518177	0	2	2014 - 2016	4	0.666666667	0	0	2.764583333	0	0	0	28	0	90	0	180	0	365	Observation	White	0	118	60	22.5	0	0	0	0	1	0	0	0	0	0	0	0	0	0	0	0	5	2	46.2	14.1	24.7	30.5	81
17986383	21426446	86.87060535	0	2	2008 - 2010	4	2.5	1	1	6.075	1	0	0	28	0	90	0	180	0	365	Emergence	White	3	100	60	35.6	0	1	0	0	0	1	0	0	0	1	0	1	0	0	0	0	9	2	29	9.5	29.4	32.8	90
15911120	24469151	86.86994947	0	1	2008 - 2010	2	2	0	0	6.651388889	0	0	0	28	0	90	0	180	0	365	Emergence	White	0	179	71	22.1	0	0	0	0	0	0	0	0	0	1	0	0	0	0	0	0	5	2	42.5	14.2	30.5	33.4	92
11442393	23668508	86.86005382	0	1	2008 - 2010	2	1	0	0	4.413888889	0	0	0	28	0	90	0	180	0	365	Emergence	White	0	131.3053565	73.6363016	27.66864132	0	0	0	0	1	0	0	0	0	0	0	1	0	0	0	0	7	2	34.8	12	30.3	34.4	88
15874724	29021670	86.85340868	0	2	2008 - 2010	2	1	0	0	2.861111111	1	0	0	28	0	90	0	180	0	365	Emergence	White	0	140	70	24.9	0	0	0	0	0	1	0	0	0	0	0	0	0	0	0	0	5	2	33.4	11.5	33	34.4	96
10598232	21777767	86.85124687	0	1	2020 - 2022	2	2	0	0	4.976388889	0	0	0	28	0	90	0	180	0	365	Observation	White	0	131.3053565	73.6363016	23.2	0	0	0	0	0	0	0	0	0	0	0	0	0	0	0	0	4	1	30.6	9.7	29.4	31.7	93
18109438	25078243	86.83793378	0	2	2008 - 2010	4	1.166666667	0	0	6.506944444	0	0	0	28	0	90	0	180	0	365	Emergence	White	0	131.3053565	73.6363016	27.66864132	1	0	0	0	1	0	0	0	0	0	0	0	0	0	0	0	6	2	41.9	14.3	30.3	34.1	89
12918951	20219905	86.83406268	0	2	2008 - 2010	4	2	0	0	3.011111111	1	0	0	28	1	70	1	70	1	70	Emergence	White	0	143	67	23.6	0	0	0	0	0	0	0	0	0	0	0	0	1	0	0	0	6	2	27.2	10.68288195	30.34233562	32.89850653
16000055	28909421	86.82896142	0	1	2017 - 2019	2	0.5	0	0	10.95069444	1	0	0	28	0	90	1	176	1	176	Observation	White	0	131.3053565	73.6363016	19.5	0	0	1	0	0	1	0	0	0	0	0	1	0	0	1	0	14	2	37.3	12.2	30	32.7	92
10918704	20089353	86.82705819	0	2	2017 - 2019	2	2	0	0	5.631944444	1	0	0	28	0	90	1	96	1	96	Urgent	White	0	132	80	31.6	0	1	0	0	0	0	0	0	0	1	0	0	0	0	0	0	6	2	29.8	9.3	28.4	31.2	91
18613771	21784215	86.8250945	0	2	2008 - 2010	2	2	0	0	5.742361111	0	0	0	28	0	90	0	180	0	365	Observation	White	0	114	60	24.7	1	0	0	0	0	1	0	0	0	1	0	1	0	0	0	0	10	2	31.8	10.4	27.7	32.7	85
10605742	20767596	86.81443338	0	2	2014 - 2016	4	5.486842105	1	1	17.11666667	1	0	1	19	1	19	1	19	1	19	Urgent	Others	2	131.3053565	73.6363016	27.66864132	0	0	0	0	0	0	0	0	0	0	0	0	0	0	0	0	4	1	36.1	12.1	30.6	33.5	91
14934360	28399564	86.80850626	0	1	2014 - 2016	2	2	0	0	3.548611111	0	0	0	28	0	90	0	180	0	365	Observation	White	0	134	76	26.3	0	0	0	0	0	0	0	0	0	1	0	0	0	0	0	0	5	2	29.7	10.2	30.34233562	32.89850653
12333725	21139244	86.80731862	0	2	2011 - 2013	3	0.5	0	0	8.774305556	1	0	1	25	1	25	1	25	1	25	Emergence	White	0	131.3053565	73.6363016	27.66864132	0	0	0	0	0	1	0	0	0	1	0	1	0	0	1	0	14	2	28.6	8.7	29.7	30.4	98
18606389	26631552	86.80323457	0	2	2020 - 2022	4	4	0	0	4.24375	0	0	0	28	0	90	0	180	0	365	Emergence	White	0	131.3053565	73.6363016	27.66864132	0	0	0	0	0	1	0	0	0	0	0	0	0	0	0	0	5	2	44.7	14.5	32.6	32.4	100
11128961	24432372	86.80109192	0	2	2014 - 2016	4	4.166666667	0	0	4.165277778	0	0	0	28	0	90	0	180	0	365	Observation	Others	0	136	78	19.3	0	0	0	0	0	0	0	0	0	0	0	0	0	0	0	0	4	1	30.7	9.5	30.3	30.9	98
14305407	22873395	86.79825309	0	2	2014 - 2016	2	2	0	0	3.244444444	0	0	0	28	0	90	0	180	0	365	Observation	White	0	131.3053565	73.6363016	21.3	1	0	0	0	1	0	0	0	0	0	0	0	0	0	0	0	6	2	40.7	13.8	32.2	33.9	95
11846494	26847158	86.79803444	0	2	2011 - 2013	2	1.333333333	0	0	4.270833333	0	0	0	28	0	90	0	180	0	365	Emergence	White	0	131.3053565	73.6363016	27.66864132	0	0	0	0	0	0	0	0	0	1	0	1	0	0	0	0	7	2	33.8	11.3	29.5	33.4	88
11152736	29763228	86.79087594	0	2	2014 - 2016	4	2.5	0	0	3.813888889	0	0	0	28	0	90	0	180	0	365	Emergence	White	0	131.3053565	73.6363016	20.6	0	0	0	0	0	0	0	0	0	0	0	0	0	0	0	0	4	1	26.8	10.68288195	30.34233562	32.89850653
14150742	23628352	86.78810001	0	2	2011 - 2013	2	1	0	0	3.686111111	1	0	0	28	0	90	0	180	0	365	Emergence	White	0	131.3053565	73.6363016	27.66864132	0	0	0	0	1	1	0	0	0	0	0	0	0	0	0	0	6	2	34	11.2	29.9	32.9	91
11727807	27207305	86.76877028	0	2	2011 - 2013	4	2.5	1	1	5.076388889	1	0	0	28	1	33	1	33	1	33	Emergence	White	0	131.3053565	73.6363016	20.1	0	0	0	0	1	0	0	0	0	0	0	0	0	0	0	0	5	2	32.1	10.9	30	34	88
12844682	24245366	86.76409195	0	1	2014 - 2016	4	3.821428571	1	1	9.692361111	1	0	1	11	1	11	1	11	1	11	Emergence	Others	3	131.3053565	73.6363016	27.66864132	0	0	0	0	0	0	0	0	0	1	0	0	0	0	0	0	5	2	27.5	9.4	28.7	34.2	84
15692254	21312324	86.76180656	0	1	2008 - 2010	2	0.333333333	0	0	8.315277778	1	0	0	28	0	90	0	180	1	230	Emergence	White	0	131.3053565	73.6363016	27.66864132	0	0	0	1	0	1	0	0	0	1	0	0	0	0	0	0	7	2	39.2	13.2	30.2	33.8	89
10227289	24793038	86.75827579	0	1	2020 - 2022	2	2	0	0	6.754166667	0	0	0	28	0	90	0	180	0	365	Emergence	Others	0	131.3053565	73.6363016	27.66864132	0	0	0	0	0	1	0	0	0	0	0	0	0	0	0	0	5	2	26.3	7.9	26.2	30	87
12274722	26855619	86.74712466	0	2	2011 - 2013	2	2	0	0	3.782638889	1	0	0	28	0	90	0	180	0	365	Observation	White	0	128	82	28.1	0	1	0	0	0	0	0	0	0	0	0	1	0	0	0	0	7	2	28.8	9.2	29.8	31.9	93
17641558	23536534	86.73605689	0	1	2011 - 2013	2	2	0	0	2.881944444	0	0	0	28	0	90	0	180	0	365	Emergence	Others	0	120	70	24.2	0	0	0	0	0	0	0	0	0	0	0	1	0	0	0	0	6	2	33.8	11.1	33.3	32.9	101
17504065	25204071	86.73516706	0	2	2011 - 2013	4	3.75	0	0	10.15763889	1	0	0	28	0	90	0	180	0	365	Emergence	White	0	92	50	29	1	1	0	0	0	0	0	0	0	0	0	0	0	0	0	0	6	2	30.9	9.7	28.8	31.4	92
19920484	27474215	86.73344446	0	2	2011 - 2013	2	2	0	0	3.672916667	0	0	0	28	0	90	0	180	0	365	Emergence	White	0	138	88	19.7	0	0	0	0	0	1	0	0	0	0	0	0	0	0	0	0	5	2	27.5	9.6	29.5	34.7	85
15638856	25880273	86.73313774	0	2	2008 - 2010	2	2.5	0	0	6.771527778	1	0	0	28	0	90	0	180	1	332	Observation	White	0	120	64	19.6	0	0	0	0	1	0	0	0	0	0	0	0	0	0	0	0	5	2	29.4	9.8	31	33.3	93
17063995	21861197	86.71412888	0	2	2008 - 2010	3	2	0	0	4.749305556	0	0	0	28	0	90	0	180	0	365	Emergence	White	0	131.3053565	73.6363016	27.66864132	0	0	0	0	0	0	0	0	0	0	0	0	0	0	0	0	4	1	36.4	12.8	31.4	35.3	89
19929645	24212471	86.70973872	0	1	2011 - 2013	3	1.392857143	0	1	6.440277778	1	0	0	28	1	38	1	38	1	38	Emergence	White	0	131.3053565	73.6363016	27.66864132	0	1	0	0	0	1	0	0	0	0	0	1	0	0	0	0	8	2	32.5	11.2	30.4	34.5	88
17520343	28265864	86.69179019	0	2	2008 - 2010	3	1	0	0	2.9	0	0	0	28	0	90	0	180	0	365	Emergence	White	0	131.3053565	73.6363016	27.66864132	0	0	0	0	0	0	0	1	0	0	0	0	0	0	0	0	5	2	35.6	10.7	27.2	29.9	91
13167836	20206826	86.69055053	0	2	2008 - 2010	3	1.5	0	0	19.37152778	1	0	1	27	1	27	1	27	1	27	Emergence	White	0	131.3053565	73.6363016	27.66864132	1	1	0	0	0	0	0	0	0	0	0	0	0	0	0	0	6	2	30.2	10.3	33.7	34	99
13244322	23259614	86.68066188	0	2	2008 - 2010	2	2	0	1	8.152083333	1	0	0	28	0	90	0	180	0	365	Emergence	Black	0	135	63	32.3	0	1	0	0	0	1	0	0	0	0	0	0	0	0	0	0	6	2	24.6	10.68288195	30.34233562	32.89850653
14740777	20787289	86.67630959	0	2	2020 - 2022	4	3	0	0	9.422916667	0	0	0	28	0	90	0	180	0	365	Emergence	White	0	131.3053565	73.6363016	27.66864132	0	0	0	0	1	0	0	0	0	1	0	0	0	0	0	0	6	2	30.9	9.7	25.4	31.4	81
12212839	27835999	86.67352605	0	2	2020 - 2022	4	2.270833333	0	0	6.722222222	0	0	0	28	0	90	0	180	0	365	Surgical same day	White	0	131.3053565	73.6363016	27.66864132	0	0	0	0	0	1	0	0	0	0	0	0	0	0	0	0	5	2	26.8	10.68288195	30.34233562	32.89850653
13773609	21148066	86.671203	0	1	2011 - 2013	2	2	0	0	4.963194444	0	0	0	28	0	90	0	180	0	365	Observation	White	0	110	70	30.7	0	1	0	0	0	0	0	0	0	1	0	0	0	0	0	0	6	2	37.5	12.3	29.9	32.8	91
15071719	20555193	86.66622495	0	2	2008 - 2010	2	2	0	0	3.150694444	0	0	0	28	0	90	0	180	0	365	Surgical same day	White	0	148	70	27.66864132	0	0	1	0	0	0	0	0	0	0	0	0	0	0	0	0	5	2	31.6	10.4	29.1	33.1	88
19110364	21041254	86.65167219	0	2	2017 - 2019	3	0.5	0	0	6.707638889	0	0	0	28	0	90	0	180	0	365	Urgent	White	0	123	50	25.8	0	0	0	0	0	0	1	0	0	0	0	0	0	0	0	0	5	2	34.3	11.1	30.3	32.4	94
14840440	20947153	86.64616405	0	2	2011 - 2013	4	2	0	0	4.697222222	0	0	0	28	0	90	0	180	0	365	Emergence	White	0	131.3053565	73.6363016	27.66864132	0	0	0	0	0	0	0	0	0	0	0	0	0	0	0	0	4	1	26.8	8.7	24.3	32.3	75
18058745	24389536	86.63146428	0	2	2011 - 2013	2	2	0	0	7.961805556	0	0	0	28	0	90	0	180	0	365	Observation	White	0	130	78	20.2	1	1	1	0	0	0	0	0	0	0	0	0	0	0	0	0	7	2	44	14.3	32.8	32.5	101
18236282	24169342	86.62989942	0	1	2011 - 2013	2	2	0	0	4.827083333	1	0	0	28	0	90	0	180	0	365	Observation	White	0	108	58	22.8	0	0	0	0	0	1	0	0	0	0	0	0	0	0	0	0	5	2	35.7	11.4	28.1	31.9	88
19239322	27971158	86.62651954	0	1	2008 - 2010	4	2.266203704	0	0	4.740972222	1	0	0	28	0	90	0	180	0	365	Emergence	White	0	130	60	27.66864132	1	1	0	0	1	1	0	0	0	0	0	1	0	0	0	0	10	2	27.7	9.1	28.9	33	88
17419494	26152441	86.62118822	0	2	2008 - 2010	2	2	0	0	3.672916667	0	0	0	28	0	90	0	180	0	365	Emergence	White	0	131.3053565	73.6363016	27.1	0	0	0	0	0	0	0	0	0	0	0	0	0	0	0	0	4	1	36.8	12.2	29.8	33.2	90
19864477	28247146	86.61470188	0	1	2008 - 2010	2	1	0	0	4.847916667	1	0	0	28	0	90	0	180	0	365	Emergence	White	0	131.3053565	73.6363016	27.66864132	0	0	0	0	0	0	0	0	0	0	0	0	0	0	0	0	4	1	33.5	11.4	32.6	34	96
10736987	22676775	86.59967592	0	2	2008 - 2010	3	1	0	0	3.89375	1	0	0	28	0	90	0	180	0	365	Urgent	White	0	131.3053565	73.6363016	18.4	0	1	0	0	0	0	0	0	0	0	0	0	0	0	0	0	5	2	27.2	9.5	32	34.9	92
16839651	29376151	86.58407911	0	2	2014 - 2016	2	2	0	0	4.177777778	0	0	0	28	0	90	0	180	0	365	Observation	White	0	131.3053565	73.6363016	23.8	0	0	0	0	0	0	0	0	0	0	0	0	0	0	0	0	4	1	30	9.7	31.6	32.3	98
17302022	28591430	86.56783128	0	2	2008 - 2010	2	2	0	0	3.159722222	0	0	0	28	0	90	0	180	0	365	Surgical same day	White	0	132	80	26.3	0	0	0	0	0	0	0	0	0	0	0	0	0	0	0	0	4	1	30	9.4	28.4	31.2	91
13187486	20338427	86.55691394	0	2	2014 - 2016	2	2.5	0	0	4.9375	0	0	0	28	0	90	0	180	0	365	Observation	White	0	161	82	18.8	0	0	0	1	0	0	0	0	0	0	0	0	0	0	0	0	5	2	32.6	10.6	30.6	32.5	94
12155712	25659162	86.55128685	0	2	2008 - 2010	2	1	0	0	3.626388889	0	0	0	28	0	90	0	180	0	365	Emergence	White	0	116	65	32.5	0	0	0	0	0	0	0	0	0	0	0	0	0	0	0	0	4	1	28.3	9.7	34.2	34.4	99
11318727	26718017	86.53885506	0	2	2008 - 2010	1	0	0	0	2.8125	0	0	0	28	0	90	0	180	0	365	Emergence	White	0	130	90	19.7	0	0	0	0	0	1	0	0	0	0	0	0	0	0	1	0	11	2	36	12.3	32.2	34.1	95
18481371	21024152	86.5366134	0	2	2011 - 2013	2	2	0	0	3.740277778	0	0	0	28	0	90	0	180	0	365	Emergence	White	0	138	70	27.66864132	0	0	0	0	0	0	0	0	0	0	0	0	0	0	0	0	4	1	32.8	11.1	31.2	33.9	92
16725301	21428761	86.52474912	0	2	2011 - 2013	2	2.5	0	0	5.055555556	1	0	0	28	0	90	1	163	1	163	Emergence	White	0	131.3053565	73.6363016	27.66864132	0	0	0	1	0	0	0	0	0	0	0	0	0	0	0	0	5	2	41.3	13.2	30.8	31.9	96
14943211	27378963	86.51976194	0	1	2008 - 2010	2	1	0	1	3.702777778	0	0	0	28	0	90	0	180	0	365	Emergence	White	2	131.3053565	73.6363016	27.66864132	0	0	0	0	0	0	0	0	0	0	0	0	0	0	0	0	4	1	32.8	11.4	31.6	34.8	91
14808791	21941371	86.51808124	0	2	2008 - 2010	2	1	0	0	4.988888889	1	0	0	28	0	90	0	180	0	365	Emergence	White	0	167	79	25.9	0	1	0	0	0	0	0	0	0	1	0	0	0	0	0	0	6	2	35.3	11	26.1	31.3	84
12809913	27430680	86.51340489	0	2	2008 - 2010	2	2	0	0	4.897222222	0	0	0	28	0	90	0	180	0	365	Emergence	White	0	131.3053565	73.6363016	27.3	0	0	0	0	0	0	0	0	0	0	0	0	0	0	0	0	4	1	32.2	10.68288195	30.34233562	32.89850653
11814752	20110850	86.50850418	0	2	2017 - 2019	2	2	0	0	3.79375	1	0	0	28	0	90	0	180	1	207	Observation	White	0	131.3053565	73.6363016	26.6	0	0	0	0	0	0	0	0	0	1	0	0	0	0	0	0	5	2	19.7	6.5	30.1	33	91
17638040	20596613	86.50324625	0	1	2008 - 2010	4	5	0	0	4.649305556	1	0	1	8	1	8	1	8	1	8	Emergence	White	0	141	67	27.5	0	1	0	1	1	0	0	0	0	1	0	0	0	0	0	0	8	2	27.7	8.9	32.3	32.3	100
13819212	27608180	86.49853172	0	1	2008 - 2010	4	2	0	0	3.573611111	1	0	0	28	0	90	0	180	0	365	Emergence	White	0	131.3053565	73.6363016	27.66864132	0	0	0	0	1	0	0	0	0	0	0	0	0	0	0	0	5	2	39.6	13.7	30.1	34.6	87
12052290	20823376	86.49788337	0	2	2017 - 2019	2	2	0	0	3.985416667	1	0	0	28	0	90	1	123	1	123	Observation	White	0	118	60	19	0	1	0	0	0	0	0	0	0	0	0	0	0	0	0	0	5	2	30.4	9.4	32	30.9	103
10017492	27417763	86.48538602	0	1	2011 - 2013	4	2.083333333	1	1	8.569444444	1	1	1	8	1	8	1	8	1	8	Emergence	Others	1	145	83	18.5	0	0	0	1	0	0	0	0	0	0	0	0	0	0	0	0	5	2	26.8	8.4	30.8	31.3	98
18048006	25901868	86.47492393	0	2	2020 - 2022	2	2	0	0	5.944444444	0	0	0	28	0	90	0	180	0	365	Emergence	Black	0	135	41	27.66864132	0	0	0	0	0	0	0	0	0	1	0	1	0	0	0	0	8	2	34.8	10	26.1	28.7	91
17725507	23659101	86.47409427	0	2	2008 - 2010	2	2	0	0	3.476388889	0	0	0	28	0	90	0	180	0	365	Observation	White	0	132	70	25.8	0	0	0	0	0	1	0	0	0	0	0	0	0	0	0	0	5	2	39.3	12.9	32.6	32.8	99
17907563	29474078	86.4727136	0	2	2011 - 2013	4	1.666666667	0	0	3.100694444	1	0	1	10	1	10	1	10	1	10	Emergence	White	0	131.3053565	73.6363016	27.66864132	0	0	0	0	0	0	1	0	0	0	0	0	0	0	0	0	5	2	34.8	11.3	33.5	32.6	103
10586349	29662386	86.46286663	0	2	2011 - 2013	2	2	0	0	4.596527778	0	0	0	28	0	90	0	180	0	365	Emergence	White	0	110	80	29.3	0	0	0	0	0	0	0	0	0	0	0	0	0	0	0	0	4	1	38.9	13.2	28.1	33.9	83
13352699	25452375	86.4608497	0	2	2008 - 2010	2	2	0	0	5.05	0	0	0	28	0	90	0	180	0	365	Observation	White	0	148	86	24.8	0	0	0	0	0	0	0	0	0	0	0	0	0	0	0	0	4	1	28.3	8.9	30.8	31.4	98
10426990	29257386	86.44922468	0	2	2014 - 2016	2	2	0	1	7.06875	1	0	0	28	0	90	0	180	0	365	Observation	White	2	134	68	32.1	0	1	0	0	0	1	0	0	0	0	0	0	0	0	0	0	6	2	32.7	9.7	31.5	29.7	106
13509143	25532523	86.44388675	0	2	2017 - 2019	1	0	0	0	4.702083333	1	0	0	28	1	64	1	64	1	64	Observation	White	0	134	69	22	0	1	0	0	0	0	0	0	0	0	0	0	0	0	0	0	5	2	25.5	8.3	31.6	32.5	97
15714660	20208959	86.43467375	0	1	2020 - 2022	2	2	0	0	12.98194444	0	0	0	28	0	90	0	180	0	365	Observation	White	0	131.3053565	73.6363016	27.66864132	0	0	0	0	0	0	0	0	0	1	0	1	0	0	0	0	8	2	42.9	13.9	30.5	32.4	94
14101192	22684778	86.43294552	0	1	2008 - 2010	3	0.921747967	1	1	13.05277778	1	0	0	28	1	71	1	71	1	71	Emergence	White	3	122	53	26.8	0	0	0	0	0	0	0	0	0	0	0	1	0	0	1	0	12	2	29.3	9	27.6	30.9	89
12397458	23936689	86.43214689	0	2	2008 - 2010	3	1	0	0	3.790972222	1	0	0	28	1	29	1	29	1	29	Emergence	White	0	130	64	27.66864132	0	0	0	0	0	1	0	0	0	0	0	1	0	0	0	0	7	2	28.4	10.68288195	30.34233562	32.89850653
13872697	20638298	86.43010867	0	2	2011 - 2013	3	1	0	0	4.635416667	0	0	0	28	0	90	0	180	0	365	Emergence	White	0	131.3053565	73.6363016	27.66864132	0	0	0	0	0	0	0	0	0	0	0	0	0	0	0	0	4	1	35	11.4	31.6	32.5	97
14714562	25419087	86.42917542	0	2	2008 - 2010	2	0.5	0	0	3.039583333	1	0	0	28	1	74	1	74	1	74	Observation	White	0	118	68	26.3	0	0	0	0	0	0	0	0	0	0	0	0	0	0	0	0	4	1	25.4	7.7	31.8	30.3	105
12208014	21749302	86.42283716	0	2	2008 - 2010	4	1.5	0	0	4.643055556	1	0	0	28	0	90	0	180	1	260	Emergence	White	0	127	65	27.66864132	0	1	0	0	0	0	0	0	0	1	0	0	0	0	0	0	6	2	33.4	11	29.5	32.8	90
16928017	21692238	86.41531634	0	1	2020 - 2022	2	2	0	0	16.93888889	0	0	0	28	0	90	0	180	0	365	Observation	White	0	132	76	27.66864132	0	0	0	0	1	0	0	0	0	0	0	0	0	0	0	0	5	2	41.6	14.4	33.3	34.6	96
13119326	20937996	86.40227514	0	2	2008 - 2010	2	1	0	0	3.675	0	0	0	28	0	90	0	180	0	365	Emergence	Black	0	131.3053565	73.6363016	27.66864132	0	0	0	0	1	0	0	0	0	0	0	0	0	0	0	0	5	2	32.2	11.1	30.4	34.4	88
16540182	21717208	86.40182453	0	2	2014 - 2016	3	4.783333333	0	0	21.72222222	1	0	0	28	1	59	1	59	1	59	Emergence	White	0	131.3053565	73.6363016	27.66864132	0	0	0	0	0	0	0	0	0	0	0	0	0	0	0	0	4	1	34.5	11.1	29.2	32.1	91
14989201	25116237	86.39316528	0	1	2008 - 2010	2	2	0	0	4.70625	1	0	0	28	1	37	1	37	1	37	Observation	White	0	140	82	27.6	0	0	0	0	1	0	0	0	0	0	0	0	0	0	0	0	5	2	39.3	12.4	30.8	31.6	98
18312990	28138338	86.36873193	0	2	2017 - 2019	4	3	0	0	3.143055556	0	0	0	28	0	90	0	180	0	365	Observation	White	0	131.3053565	73.6363016	23.3	0	0	0	0	0	0	0	0	0	0	0	0	0	0	0	0	4	1	31.6	10.3	31.9	32.6	98
15272040	21487818	86.35849914	0	2	2017 - 2019	2	2	0	0	6.776388889	1	0	0	28	0	90	1	127	1	127	Emergence	Others	0	122	53	33.6	0	1	0	1	0	1	0	0	0	0	0	1	0	0	0	0	9	2	25.1	6.9	18.2	27.5	66
18010388	27729389	86.35554243	0	2	2017 - 2019	2	2	0	0	3.734722222	0	0	0	28	0	90	0	180	0	365	Observation	White	0	131.3053565	73.6363016	35.6	0	0	0	0	0	0	0	0	0	1	0	0	0	0	0	0	6	2	30.3	10.1	33.1	33.3	99
19280086	29265776	86.3549426	0	2	2014 - 2016	2	2	0	0	5.670833333	0	0	0	28	0	90	0	180	0	365	Observation	Black	0	155	69	41.8	0	1	0	0	0	1	1	0	0	0	0	0	0	0	0	0	7	2	25.9	7.9	27.9	30.5	92
15710368	21300130	86.35302887	0	2	2008 - 2010	2	1	0	0	2.711805556	1	0	0	28	0	90	0	180	0	365	Emergence	White	0	124	70	12.9	0	0	0	0	0	0	0	0	0	0	0	0	0	0	0	0	4	1	29.5	10	30.1	33.9	89
16387606	23353726	86.32809677	0	2	2014 - 2016	4	2.5	0	0	6.760416667	0	0	0	28	0	90	0	180	0	365	Urgent	White	0	131.3053565	73.6363016	27.4	0	0	1	0	0	0	0	0	0	0	0	0	0	0	0	0	5	2	37.3	12.1	28.5	32.3	88
18968508	23859192	86.32011881	0	2	2014 - 2016	2	1	0	0	6.547916667	0	0	0	28	0	90	0	180	0	365	Emergence	White	0	131.3053565	73.6363016	19.6	0	1	0	0	1	0	0	0	0	0	0	0	0	0	0	0	6	2	34.4	10.9	29.9	31.7	94
19820806	21393868	86.31630049	0	1	2008 - 2010	2	0.5	0	0	9.900694444	0	0	0	28	0	90	0	180	0	365	Urgent	White	0	104	80	27.66864132	0	1	0	0	1	0	0	0	0	0	0	0	0	0	0	0	6	2	43.1	13.7	30.5	31.8	96
16969981	28663466	86.3093573	0	2	2014 - 2016	2	0.5	0	0	3.611111111	0	0	0	28	0	90	0	180	0	365	Urgent	White	0	131.3053565	73.6363016	33.2	0	0	0	0	0	0	1	0	0	0	0	0	0	0	0	0	5	2	28.6	9.3	32.2	32.5	99
17752907	22677969	86.30850178	0	2	2008 - 2010	2	0.666666667	0	0	4.359027778	1	0	0	28	0	90	0	180	0	365	Emergence	White	0	104	60	23.4	0	1	0	0	0	0	0	0	0	0	0	1	0	0	0	0	7	2	30.8	10.4	31.7	33.7	94
17626755	29752605	86.296896	0	1	2008 - 2010	2	1.337349398	0	0	8.120138889	1	0	0	28	0	90	0	180	1	183	Emergence	White	0	111	61	23.8	0	0	0	0	0	0	0	0	0	1	0	0	0	0	0	0	5	2	34.7	12.1	35	34.9	101
18371849	23381657	86.29673446	0	2	2008 - 2010	4	0.583333333	0	1	10.85347222	0	0	0	28	0	90	0	180	0	365	Emergence	Asian	2	110	90	30.5	0	1	0	0	0	0	0	0	0	0	0	1	0	0	0	0	7	2	34.9	11	27.3	31.4	87
12686231	21535173	86.27659553	0	1	2017 - 2019	3	1	0	0	3.788194444	0	0	0	28	0	90	0	180	0	365	Emergence	White	0	148	86	25.9	0	0	0	0	0	0	0	0	0	0	0	0	0	0	0	0	4	1	39.7	12.8	29	32.2	90
10766277	26718292	86.27141731	0	2	2008 - 2010	2	2	0	0	3.395833333	0	0	0	28	0	90	0	180	0	365	Surgical same day	White	0	135	66	41.8	0	0	0	0	0	0	0	0	0	0	0	1	0	0	0	0	6	2	23.5	8.1	29.5	34.5	86
11482500	25059331	86.27028313	0	2	2008 - 2010	4	2.5	0	0	8.739583333	1	0	0	28	0	90	0	180	0	365	Emergence	White	0	112	62	18.3	0	0	0	0	0	0	0	0	0	0	0	0	0	0	0	0	4	1	29.1	9.9	30	34	88
11217576	27980459	86.25552153	0	1	2014 - 2016	2	2	0	0	3.351388889	1	0	0	28	0	90	1	113	1	113	Emergence	White	0	150	80	28	0	0	0	0	0	0	0	0	0	1	0	0	0	0	0	0	5	2	24.2	8.1	30.2	33.5	90
19380708	23686535	86.2539032	0	2	2011 - 2013	2	1	0	0	3.892361111	0	0	0	28	0	90	0	180	0	365	Emergence	White	0	131.3053565	73.6363016	27.66864132	0	0	0	0	0	0	0	0	0	0	0	0	0	0	0	0	4	1	36.7	10.68288195	30.34233562	32.89850653
19094935	28153088	86.25049982	0	1	2011 - 2013	3	0.701754386	0	0	5.129166667	1	0	0	28	1	53	1	53	1	53	Emergence	White	0	131.3053565	73.6363016	27.66864132	0	0	0	0	1	0	0	0	0	0	0	0	0	0	0	0	5	2	24.7	8.8	33.4	35.7	94
14423275	27395030	86.24847681	0	2	2014 - 2016	4	3.5	0	0	3.933333333	0	0	0	28	0	90	0	180	0	365	Observation	White	0	130	76	28.1	0	0	0	0	0	1	1	0	0	0	0	0	0	0	0	0	6	2	36.2	11.9	31.2	32.9	95
16760293	22738840	86.2411605	0	2	2011 - 2013	4	5.333333333	0	1	8.5375	0	0	0	28	0	90	0	180	0	365	Emergence	Black	0	142	70	27.66864132	0	0	0	0	0	1	0	1	0	1	0	0	0	0	0	0	7	2	33.5	11.1	30.5	33.2	92
18283343	26248704	86.21117087	0	1	2020 - 2022	4	2.75	1	1	13.52430556	1	0	0	28	1	72	1	72	1	72	Emergence	White	2	117	74	26	1	1	0	0	0	1	0	0	0	0	0	1	1	0	1	0	15	2	27.8	8.7	29.9	31.3	96
14776642	22895030	86.19695085	0	2	2014 - 2016	2	2	0	0	4.627777778	0	0	0	28	0	90	0	180	0	365	Emergence	White	0	136	80	32.4	0	0	0	0	0	0	0	0	0	0	0	0	1	0	0	0	6	2	29.8	10.2	30.8	34.2	90
12992348	28617368	86.19388781	0	1	2017 - 2019	2	0.366666667	0	0	3.819444444	0	0	0	28	0	90	0	180	0	365	Observation	White	0	131.3053565	73.6363016	23.3	0	0	0	0	0	0	0	0	0	0	0	1	0	0	0	0	6	2	31.1	10.5	35.2	33.8	104
11006033	28881041	86.18978665	0	2	2014 - 2016	2	2	0	0	4.214583333	0	0	0	28	0	90	0	180	0	365	Emergence	White	0	124	49	26.6	0	0	0	0	0	0	0	0	0	0	0	0	1	0	0	0	6	2	28.4	9.5	32.6	33.5	97
14868010	26453365	86.17435738	0	2	2008 - 2010	2	1	0	0	2.825694444	1	0	0	28	0	90	0	180	0	365	Emergence	White	0	170	82	24.6	0	0	0	0	0	0	0	0	0	0	0	0	0	0	0	0	4	1	38	12.7	30.8	33.5	92
11683466	23093158	86.17155673	0	1	2008 - 2010	2	2	0	0	6.986111111	1	0	0	28	0	90	1	130	1	130	Emergence	White	0	131.3053565	73.6363016	27.66864132	0	0	0	0	0	0	0	0	0	0	0	0	0	0	0	0	4	1	35.2	12.5	31.8	35.3	90
15446092	22093567	86.15631189	0	2	2014 - 2016	2	2	0	0	3.432638889	0	0	0	28	0	90	0	180	0	365	Observation	White	0	138	61	20.8	0	0	0	0	0	0	0	0	0	0	0	0	0	0	0	0	4	1	33.6	10.9	31.2	32.4	96
10348864	24355178	86.15227917	0	2	2020 - 2022	2	2	0	0	10.96458333	1	0	0	28	1	43	1	43	1	43	Observation	Others	0	131.3053565	73.6363016	24.5	0	0	0	0	0	0	0	0	0	0	0	1	0	0	0	0	6	2	22.4	7.3	31.5	32.6	97
13446097	27308125	86.14732622	0	2	2014 - 2016	2	1.146666667	0	0	3.872222222	0	0	0	28	0	90	0	180	0	365	Observation	White	0	131.3053565	73.6363016	22.3	0	0	0	0	0	0	0	0	0	0	0	0	0	0	0	0	4	1	33.1	10.4	32.9	31.4	105
17069202	26752233	86.13802804	0	2	2011 - 2013	2	2	0	0	3.655555556	0	0	0	28	0	90	0	180	0	365	Emergence	White	0	112	66	19.3	0	0	0	0	0	1	0	0	0	0	0	0	1	0	0	0	7	2	33.4	10.5	32.6	31.4	104
10281052	26699710	86.13709708	0	2	2017 - 2019	2	2	0	0	5.561805556	1	0	0	28	0	90	1	122	1	122	Emergence	White	0	131.3053565	73.6363016	30.3	0	0	1	0	1	1	0	0	1	0	0	1	0	0	0	0	10	2	33.2	10.9	31.7	32.8	97
14188921	21045896	86.12769312	0	2	2011 - 2013	2	1	0	0	3.905555556	1	0	0	28	0	90	0	180	0	365	Emergence	White	0	140	76	24	0	0	0	0	0	0	0	0	0	0	0	0	0	0	0	0	4	1	32.9	10.8	31.2	32.7	95
11963456	23388295	86.12489626	0	2	2017 - 2019	1	0	0	0	4.155555556	0	0	0	28	0	90	0	180	0	365	Observation	White	0	131.3053565	73.6363016	34.5	0	0	0	0	1	1	0	0	0	0	0	0	0	0	0	0	6	2	35	11.4	29.9	32.6	92
10747720	26374663	86.12462818	0	1	2008 - 2010	4	3.321428571	0	0	5.126388889	0	0	0	28	0	90	0	180	0	365	Urgent	White	0	145	68	18.6	0	0	1	0	0	0	1	0	0	0	0	0	1	0	0	0	8	2	42	13.8	27.6	32.8	84
13650860	22423592	86.09830856	0	2	2008 - 2010	4	3.333333333	0	0	2.870138889	0	0	0	28	0	90	0	180	0	365	Observation	White	0	100	69	36.8	0	1	0	0	0	1	0	0	0	1	0	1	0	0	0	0	10	2	30.8	9.3	29.4	30.2	98
16131803	27879955	86.09758089	0	2	2008 - 2010	2	2	0	1	8.750694444	1	0	0	28	0	90	0	180	0	365	Urgent	White	2	144	76	30.7	0	1	0	0	0	1	0	0	0	0	0	0	0	0	0	0	6	2	29.3	10	28.9	34.3	85
18839500	28741211	86.0952869	0	2	2011 - 2013	2	1	0	0	4.867361111	1	0	0	28	0	90	0	180	0	365	Emergence	White	0	120	61	21.5	0	0	0	0	0	0	0	0	0	0	0	0	0	0	0	0	4	1	33.2	11.9	31.8	35.8	89
19147599	24436707	86.09486481	0	2	2011 - 2013	3	1	0	0	7.036111111	0	0	0	28	0	90	0	180	0	365	Emergence	Black	0	140	68	28.6	0	0	0	0	0	0	0	0	0	0	0	0	0	0	0	0	4	1	34.6	11.9	29	34.4	84
16788812	25796118	86.0938514	0	2	2014 - 2016	2	1.333333333	0	0	4.471527778	0	0	0	28	0	90	0	180	0	365	Urgent	White	0	150	60	41	0	0	0	0	0	0	1	0	0	0	0	0	0	0	0	0	5	2	29.4	9.7	30.3	33	92
15313595	20214682	86.08758394	0	1	2008 - 2010	4	3.5	0	0	5.9	0	0	0	28	0	90	0	180	0	365	Emergence	Black	0	140	90	28.5	0	0	0	1	0	0	0	0	0	0	0	0	0	0	0	0	5	2	40.9	13.3	32.2	32.5	99
13521437	23057396	86.07565669	0	2	2008 - 2010	4	1.75	0	1	7.729166667	0	0	0	28	0	90	0	180	0	365	Emergence	White	2	140	70	27.66864132	0	1	0	0	0	0	0	0	0	0	0	0	0	0	0	0	5	2	27.9	8.6	24	30.7	78
18858505	25408365	86.0633259	0	1	2008 - 2010	2	2	0	1	6.629166667	1	0	0	28	1	57	1	57	1	57	Urgent	White	0	102	60	22.6	0	1	0	0	0	0	0	0	0	0	0	0	0	0	0	0	5	2	41.2	13.7	30.9	33.3	93
18940825	27414292	86.05992899	0	2	2014 - 2016	2	2	0	0	3.052083333	1	0	1	26	1	26	1	26	1	26	Emergence	White	0	131.3053565	73.6363016	16.1	0	0	0	0	1	0	0	0	0	0	0	0	0	0	0	0	5	2	22.4	7.2	31.3	32.1	97
14978869	24517075	86.04506054	0	2	2008 - 2010	2	1	0	0	2.9875	0	0	0	28	0	90	0	180	0	365	Emergence	White	0	154	84	30.5	0	0	0	0	0	1	0	0	0	0	0	0	0	0	0	0	5	2	31.8	10.3	21.9	32.3	68
15468960	25662480	86.03738769	0	2	2011 - 2013	3	1	0	0	4.834027778	0	0	0	28	0	90	0	180	0	365	Emergence	White	0	131.3053565	73.6363016	27.66864132	0	0	0	0	0	0	0	0	0	0	0	0	0	0	0	0	4	1	38.2	12.9	32.9	33.9	97
14287637	22181694	86.03544834	0	2	2011 - 2013	2	1	0	0	3.742361111	0	0	0	28	0	90	0	180	0	365	Emergence	White	0	131.3053565	73.6363016	27.66864132	0	0	0	0	1	0	0	0	0	0	0	0	0	0	0	0	5	2	36.2	12.2	30.1	33.7	89
13094847	27848061	86.03474295	0	2	2011 - 2013	4	2.623873874	1	1	7.9625	1	0	0	28	0	90	0	180	1	227	Emergence	White	1	131.3053565	73.6363016	27.66864132	0	0	0	0	0	0	1	0	0	0	0	0	0	0	0	0	5	2	24.8	7.5	25.3	30.4	83
12342586	28257943	86.03107666	0	1	2011 - 2013	3	1	0	0	12.63333333	1	0	1	12	1	12	1	12	1	12	Observation	White	0	121	78	26.7	0	1	0	0	0	1	0	0	0	0	0	1	0	0	0	0	8	2	35.6	11.5	29.6	32.3	92
14339711	20710713	86.02859793	0	1	2014 - 2016	2	2	0	0	5.663194444	0	0	0	28	0	90	0	180	0	365	Observation	White	0	96	59	21.5	0	0	0	0	0	0	0	0	0	0	0	0	0	0	0	0	4	1	42.1	14	30.3	33.3	91
19080631	21490165	86.02436931	0	2	2014 - 2016	2	2	0	0	6.772916667	0	0	0	28	0	90	0	180	0	365	Observation	White	0	135	84	27.5	0	0	0	0	0	0	0	0	0	0	0	0	0	0	0	0	4	1	32	10.6	31.1	33.1	94
11184287	23681394	86.01973684	0	2	2008 - 2010	2	2	0	0	3.684027778	1	0	1	27	1	27	1	27	1	27	Emergence	White	0	140	60	23.6	0	0	0	1	1	0	0	0	0	1	0	0	0	0	0	0	7	2	27.8	8.6	27.8	30.8	90
11254914	27983294	86.01760157	0	1	2011 - 2013	2	2	0	0	3.114583333	0	0	0	28	0	90	0	180	0	365	Urgent	White	0	131.3053565	73.6363016	27.66864132	1	0	0	0	0	0	0	0	0	1	0	0	0	0	0	0	6	2	37.7	12.4	28.7	32.9	87
14805440	22400263	86.0132162	0	2	2014 - 2016	1	0	0	1	11.16805556	1	1	1	9	1	9	1	9	1	9	Observation	White	2	127	57	21.4	1	1	0	0	1	1	0	0	0	0	0	0	0	0	0	0	8	2	27.1	8	30.4	29.5	103
11789341	24876229	86.01182344	0	1	2008 - 2010	2	1	0	0	2.926388889	1	0	0	28	0	90	0	180	0	365	Emergence	White	0	173	67	29.4	0	1	1	0	0	0	0	0	1	0	0	1	1	0	0	0	11	2	29.7	10.4	32.1	34.9	92
16079206	21234743	86.00309346	0	2	2008 - 2010	2	0.666666667	0	0	5.347222222	1	0	0	28	0	90	0	180	0	365	Emergence	White	0	140	76	28.6	0	0	0	0	0	0	0	0	0	0	0	0	0	0	0	0	4	1	29.4	10.3	34.4	35	98
12033331	26082533	85.99366774	0	2	2017 - 2019	2	2	0	0	7.210416667	0	0	0	28	0	90	0	180	0	365	Observation	White	0	142	69	26.8	0	0	0	0	1	0	0	0	0	0	0	0	0	0	0	0	5	2	27.8	8.7	29.4	31.3	94
11727858	20212229	85.98990875	0	1	2020 - 2022	2	2	0	0	9.134722222	1	0	1	27	1	27	1	27	1	27	Observation	White	0	131.3053565	73.6363016	27.66864132	0	0	0	0	1	0	0	0	0	0	0	0	1	0	0	0	7	2	38.4	12.3	30.4	32	95
10580068	21176694	85.98259814	0	1	2020 - 2022	4	3.125	0	0	7.691666667	0	0	0	28	0	90	0	180	0	365	Observation	White	0	127	60	30.2	0	0	0	0	0	0	0	0	0	0	0	0	0	0	0	0	4	1	30.5	10.3	32.4	33.8	96
15663839	27734524	85.9739376	0	1	2014 - 2016	2	2	0	0	3.870833333	1	0	0	28	0	90	0	180	0	365	Emergence	White	0	131.3053565	73.6363016	21.6	0	0	0	0	0	1	0	0	0	0	0	0	0	0	0	0	5	2	40.3	13.7	33.6	34	99
17328994	29750939	85.95705001	0	2	2017 - 2019	4	3	1	1	6.330555556	1	0	0	28	0	90	1	137	1	137	Emergence	White	2	104	70	46.6	0	1	0	0	0	1	0	0	0	0	0	1	0	0	0	0	8	2	27.3	8.6	29.6	31.5	94
16774572	23268298	85.95452885	0	2	2017 - 2019	2	2	0	0	6.949305556	0	0	0	28	0	90	0	180	0	365	Observation	Black	0	131.3053565	73.6363016	26.9	0	0	0	0	1	0	0	0	0	0	0	0	0	0	0	0	5	2	27.1	8.5	28.4	31.4	91
18984847	27391116	85.95182441	0	2	2011 - 2013	2	2	0	0	5.76875	0	0	0	28	0	90	0	180	0	365	Observation	White	0	131.3053565	73.6363016	26.6	1	1	0	0	1	1	0	0	0	0	0	0	0	0	0	0	8	2	36.4	11.9	29.9	32.7	92
13586984	26690235	85.94703763	0	2	2014 - 2016	4	3	0	0	5.684027778	0	0	0	28	0	90	0	180	0	365	Emergence	Others	0	140	70	20.1	0	0	0	0	1	0	0	0	0	0	0	0	0	0	0	0	5	2	30.1	10.68288195	30.34233562	32.89850653
15710395	24549004	85.94603373	0	2	2014 - 2016	2	2	0	0	5.06875	0	0	0	28	0	90	0	180	0	365	Emergence	White	0	128	60	21.7	0	0	0	0	0	0	0	0	0	0	0	0	0	0	0	0	4	1	26.9	8.6	26.4	32	83
18187889	20810596	85.92805858	0	1	2017 - 2019	4	3.25	0	0	10.63472222	1	0	0	28	1	70	1	70	1	70	Emergence	White	0	131.3053565	73.6363016	25.5	0	0	0	0	1	0	0	0	0	0	0	0	0	0	0	0	5	2	43.2	14.3	33.5	33.1	101
17507060	29284091	85.92797302	0	2	2011 - 2013	3	1.5	0	0	3.815277778	0	0	0	28	0	90	0	180	0	365	Emergence	White	0	131.3053565	73.6363016	27.66864132	0	0	0	0	0	0	0	0	0	0	0	0	0	0	0	0	4	1	30.5	10.2	32	33.5	96
13092245	29607690	85.92015667	0	2	2008 - 2010	2	0.666666667	0	0	5.515972222	1	0	0	28	0	90	0	180	0	365	Emergence	White	0	124	60	30.1	0	0	0	0	0	0	1	0	0	0	0	0	0	0	0	0	5	2	35.5	11.7	26.5	32.9	81
10934341	23243088	85.91630458	0	2	2020 - 2022	1	0	0	0	8.153472222	1	0	0	28	1	64	1	64	1	64	Emergence	White	0	131.3053565	73.6363016	27.66864132	0	1	0	0	0	0	0	0	0	0	0	1	0	0	0	0	7	2	29.1	8.7	28.7	29.9	96
12468660	22875465	85.90542237	0	2	2008 - 2010	3	2	0	0	5.577083333	1	0	0	28	0	90	0	180	0	365	Emergence	White	0	131	55	26.5	0	0	0	0	0	0	0	0	0	1	0	0	0	0	0	0	5	2	28.1	8.8	26.7	31.4	85
16556605	20605256	85.89281193	0	2	2011 - 2013	2	1	0	0	4.60625	1	0	0	28	0	90	0	180	0	365	Observation	White	0	124	82	21.1	0	0	0	0	0	0	0	0	0	0	0	0	0	0	0	0	4	1	38.1	12.2	31.1	32	97
13916106	21209794	85.87402667	0	2	2008 - 2010	4	3.260869565	0	1	6.324305556	0	0	0	28	0	90	0	180	0	365	Emergence	White	2	131.3053565	73.6363016	27.66864132	0	0	0	0	0	0	0	0	0	0	0	0	0	0	0	0	4	1	29.6	10.5	32	35.4	91
13859166	28962373	85.87344783	0	2	2014 - 2016	2	2	0	0	4.858333333	0	0	0	28	0	90	0	180	0	365	Observation	White	0	135	87	20.9	0	0	1	0	1	1	0	0	0	0	0	0	0	0	0	0	7	2	27.8	8.5	28.8	30.6	94
14650125	29375325	85.85378895	0	2	2014 - 2016	2	2	0	0	4.795833333	0	0	0	28	0	90	0	180	0	365	Emergence	White	0	152	65	24.9	0	0	1	0	0	1	1	0	0	0	0	0	0	0	0	0	7	2	32.1	10.8	33.8	33.6	101
11284645	27784641	85.85349523	0	1	2017 - 2019	4	3	0	0	4.845138889	1	0	0	28	0	90	0	180	0	365	Emergence	White	0	156	85	21.4	0	0	0	0	0	0	0	0	1	1	0	0	0	1	0	0	8	2	38.7	12	29.2	31	94
13391067	28920813	85.85215191	0	1	2008 - 2010	2	1	0	0	5.247916667	1	0	0	28	1	71	1	71	1	71	Emergence	White	0	131.3053565	73.6363016	27.66864132	0	0	0	0	0	1	0	0	0	0	0	1	0	0	0	0	7	2	33.2	10.9	31.6	32.9	96
14867098	21932495	85.85120695	0	2	2017 - 2019	2	2.5	0	0	9.870833333	0	0	0	28	0	90	0	180	0	365	Observation	White	0	131.3053565	73.6363016	27.66864132	1	0	0	0	1	0	0	0	0	0	0	0	0	0	0	0	6	2	29.5	9.7	28.6	32.9	87
12516913	28701502	85.85092555	0	2	2020 - 2022	2	2	1	1	5.060416667	0	0	0	28	0	90	0	180	0	365	Urgent	Others	0	131.3053565	73.6363016	27.66864132	0	0	0	0	1	0	0	0	0	1	0	1	1	0	0	0	11	2	32.1	10.3	30	32.1	94
15682969	22237878	85.84182223	0	1	2008 - 2010	2	2	0	0	6.575694444	0	0	0	28	0	90	0	180	0	365	Urgent	White	0	143	57	26	0	0	0	0	0	0	0	0	0	0	0	0	0	0	0	0	4	1	32.39692553	10.68288195	30.34233562	32.89850653
19361139	29716404	85.83886734	0	2	2008 - 2010	4	4.5	0	0	5.218055556	0	0	0	28	0	90	0	180	0	365	Emergence	White	0	131.3053565	73.6363016	27.66864132	1	0	0	1	1	0	0	0	0	0	0	0	0	0	0	0	7	2	30	9.9	25.7	32.9	78
13988808	23901068	85.82539651	0	2	2008 - 2010	2	2	0	0	2.747222222	1	0	0	28	0	90	0	180	0	365	Emergence	White	0	140	64	25	0	1	0	0	0	0	0	0	0	0	0	0	0	0	0	0	5	2	33.1	11.3	32.9	34	97
10354561	25021885	85.82419099	0	2	2014 - 2016	2	2	0	0	4.56875	0	0	0	28	0	90	0	180	0	365	Emergence	White	0	131.3053565	73.6363016	17.4	0	0	0	0	0	0	0	0	0	0	0	0	0	0	0	0	4	1	25.1	8	31.7	31.9	100
19118860	28093780	85.81452373	0	2	2008 - 2010	2	1	0	0	10.94027778	0	0	0	28	0	90	0	180	0	365	Urgent	White	0	160	80	17.7	0	0	1	0	1	0	1	0	0	0	0	0	0	0	0	0	7	2	32.2	11.1	31.3	34.3	91
19804737	24194187	85.80722363	0	2	2011 - 2013	4	4	0	1	6.436111111	0	0	0	28	0	90	0	180	0	365	Urgent	White	0	131.3053565	73.6363016	27.66864132	0	0	0	0	0	0	0	0	0	0	0	0	0	0	0	0	4	1	29.9	9.8	31.7	32.8	96
12980764	28814050	85.79731954	0	2	2020 - 2022	2	2	0	0	2.430555556	0	0	0	28	0	90	0	180	0	365	Observation	White	0	108	54	27.66864132	0	0	0	0	1	0	0	0	0	0	0	0	0	0	0	0	5	2	41.1	13.7	30.3	33.3	91
17454354	22446602	85.79422228	0	2	2017 - 2019	2	2	0	0	4.541666667	1	0	0	28	0	90	0	180	0	365	Observation	Black	0	138	62	29.8	0	0	0	0	0	0	0	0	0	0	0	0	0	0	0	0	4	1	36.3	11.6	29.5	32	92
13678296	21091166	85.79223357	0	1	2008 - 2010	4	2	1	1	5.832638889	1	0	0	28	0	90	0	180	1	358	Emergence	White	1	150	76	27.66864132	0	1	0	1	0	1	0	0	0	0	0	1	0	0	0	0	9	2	35.4	12.2	30.9	34.5	90
10155841	22166204	85.79137219	0	2	2017 - 2019	2	2	0	0	3.721527778	0	0	0	28	0	90	0	180	0	365	Urgent	White	0	168	90	26.8	0	0	0	0	0	1	0	0	0	0	0	0	0	0	0	0	5	2	31.4	10.6	31.5	33.8	93
16753533	25261405	85.77467093	0	2	2020 - 2022	2	2.5	0	0	11.69027778	0	0	0	28	0	90	0	180	0	365	Emergence	Others	0	131.3053565	73.6363016	27.66864132	0	0	0	0	1	0	0	0	0	0	0	0	0	0	0	0	5	2	30.6	9.3	26.6	30.4	88
17406687	26058432	85.76357859	0	2	2011 - 2013	3	0.5	0	0	4.730555556	0	0	0	28	0	90	0	180	0	365	Emergence	White	0	131.3053565	73.6363016	27.66864132	0	0	0	0	0	0	0	0	0	1	0	0	0	0	0	0	5	2	32.7	10.2	29.2	31.2	94
11203123	29342834	85.75880056	0	2	2008 - 2010	2	0.666666667	0	0	4.488888889	1	0	0	28	0	90	0	180	0	365	Emergence	White	0	131.3053565	73.6363016	27.66864132	0	1	0	0	0	1	0	0	0	1	0	0	0	0	0	0	7	2	29.3	9.9	31.2	33.8	92
15452718	28911265	85.75737266	0	1	2017 - 2019	3	1.916666667	0	1	4.18125	1	1	1	4	1	4	1	4	1	4	Emergence	Others	3	120	48	32.8	0	1	0	0	1	0	0	0	0	1	0	1	0	0	0	0	10	2	30.7	10.4	28.3	33.9	83
18119172	22050343	85.74622898	0	1	2017 - 2019	2	2	0	0	7.136805556	0	0	0	28	0	90	0	180	0	365	Observation	Others	0	131.3053565	73.6363016	27.6	0	0	0	0	1	0	0	0	0	0	0	1	0	0	0	0	7	2	30.3	10.2	30.3	33.7	90
18670364	21863141	85.73911232	0	2	2008 - 2010	2	0.666666667	0	0	3.686805556	0	0	0	28	0	90	0	180	0	365	Emergence	White	0	131.3053565	73.6363016	27.66864132	0	0	0	0	0	0	0	0	0	0	0	0	0	0	0	0	4	1	36.1	11.7	29.6	32.5	91
13501158	23733046	85.73863318	0	2	2017 - 2019	2	2	0	0	3.775694444	0	0	0	28	0	90	0	180	0	365	Observation	White	0	131.3053565	73.6363016	19.5	0	0	0	0	0	0	0	0	0	0	0	0	0	0	0	0	4	1	34.7	11.2	28.6	32.3	89
10338508	24675044	85.72454815	0	2	2011 - 2013	2	2	0	0	3.088888889	0	0	0	28	0	90	0	180	0	365	Emergence	White	0	131.3053565	73.6363016	19.6	0	0	0	0	0	1	0	0	0	0	0	0	0	0	0	0	5	2	33.9	10.6	27.7	31.3	89
16199082	21167309	85.72188059	0	2	2008 - 2010	3	2.25	1	1	9.902083333	1	0	1	22	1	22	1	22	1	22	Urgent	White	0	131.3053565	73.6363016	27.66864132	0	1	0	0	0	1	0	0	0	1	0	1	0	0	0	0	9	2	32.4	10.6	28.7	32.6	88
11395700	24215726	85.70600451	0	2	2020 - 2022	1	0	0	0	0.878472222	1	0	0	28	1	77	1	77	1	77	Emergence	Others	0	152	62	23.4	0	0	0	0	1	0	0	0	0	0	0	1	0	0	0	0	7	2	32.39692553	10.68288195	30.34233562	32.89850653
14150608	23612765	85.7034073	0	2	2020 - 2022	2	2	0	0	5.700694444	0	0	0	28	0	90	0	180	0	365	Observation	White	0	154	63	27.66864132	0	1	0	0	0	0	0	0	0	0	0	0	0	0	0	0	5	2	27.2	8.6	35.7	31.6	113
19224460	24552890	85.68120551	0	2	2017 - 2019	4	3	0	0	5.903472222	0	0	0	28	0	90	0	180	0	365	Observation	White	0	131.3053565	73.6363016	23.8	0	0	0	0	1	0	0	0	0	0	0	0	0	0	0	0	5	2	20.8	6.6	24.3	31.7	77
10839295	24372414	85.68117531	0	2	2014 - 2016	2	2	0	1	5.3375	0	0	0	28	0	90	0	180	0	365	Emergence	White	2	130	70	21.3	1	1	0	0	0	1	0	0	0	0	0	0	0	0	0	0	7	2	42.6	14.1	29.9	33.1	90
14635008	28880892	85.67926805	0	2	2014 - 2016	3	8.885416667	1	1	8.554166667	1	0	0	28	0	90	1	157	1	157	Emergence	White	3	131.3053565	73.6363016	25	0	1	0	0	0	1	0	0	0	0	0	0	0	0	0	0	6	2	26.6	8.4	30.8	31.4	98
16526008	24893585	85.66623354	0	2	2011 - 2013	1	0	0	0	2.8625	1	0	0	28	0	90	0	180	1	216	Emergence	White	0	131.3053565	73.6363016	27.66864132	0	0	0	0	1	0	0	0	0	0	0	0	0	0	0	0	5	2	23.5	8.1	31.6	34.6	91
18156009	20159348	85.6634408	0	2	2008 - 2010	4	1.333333333	0	1	22.24236111	1	0	0	28	0	90	1	118	1	118	Observation	White	1	130	90	20.4	0	0	1	0	0	1	0	0	0	0	0	0	0	0	0	0	6	2	33.8	10.5	31	31.1	100
18368253	23930831	85.65650575	0	2	2008 - 2010	4	3	0	0	3.327777778	0	0	0	28	0	90	0	180	0	365	Surgical same day	White	0	118	74	33.5	0	0	0	0	0	0	0	0	0	0	0	0	0	0	0	0	4	1	37.2	11.8	27.5	31.7	87
17202547	21180137	85.65614982	0	2	2014 - 2016	2	2.5	0	1	11.10902778	0	0	0	28	0	90	0	180	0	365	Observation	White	2	131.3053565	73.6363016	31.4	0	1	0	0	0	0	0	0	0	0	0	1	0	0	0	0	7	2	28.5	9	28.6	31.6	91
18750396	28473616	85.6392147	0	2	2020 - 2022	2	2	0	0	4.031944444	0	0	0	28	0	90	0	180	0	365	Emergence	White	0	131.3053565	73.6363016	27.66864132	0	0	0	0	0	1	0	0	0	0	0	1	0	0	0	0	7	2	28.7	9.3	29.5	32.4	91
11043175	25403642	85.63125004	0	2	2020 - 2022	2	2	0	0	3.923611111	0	0	0	28	0	90	0	180	0	365	Observation	White	0	131.3053565	73.6363016	27.66864132	0	0	0	0	1	1	0	0	0	0	0	0	0	0	0	0	6	2	31.3	9.4	26.8	30	89
14391603	23594098	85.60966846	0	2	2008 - 2010	2	2	0	0	4.452777778	0	0	0	28	0	90	0	180	0	365	Emergence	White	0	142	90	28.9	0	0	0	0	0	0	0	0	0	0	0	0	0	0	0	0	4	1	25.4	7.8	30.8	30.7	100
17817662	21540012	85.60531404	0	2	2011 - 2013	4	4	0	0	4.5125	0	0	0	28	0	90	0	180	0	365	Emergence	White	0	131.3053565	73.6363016	27.66864132	0	0	0	1	0	0	0	0	0	1	0	0	0	0	0	0	6	2	27.9	8.6	28	30.9	91
15420991	25458311	85.59956823	0	2	2020 - 2022	2	2	0	0	4.965277778	0	0	0	28	0	90	0	180	0	365	Emergence	White	0	131.3053565	73.6363016	27.66864132	0	0	0	0	1	0	0	0	0	1	0	0	0	0	0	0	6	2	32.7	10.5	26.8	32.1	83
17306824	26952287	85.59079171	0	2	2008 - 2010	4	2	0	0	3.926388889	0	0	0	28	0	90	0	180	0	365	Emergence	White	0	131.3053565	73.6363016	27.66864132	0	0	0	0	1	0	0	0	0	0	0	0	0	0	0	0	5	2	31.3	10.9	34.2	34.9	98
12602264	22024545	85.5701198	0	2	2008 - 2010	4	3	0	0	2.76875	1	0	0	28	0	90	0	180	0	365	Emergence	White	0	100	60	23.4	0	0	0	0	0	0	0	0	0	0	0	0	0	0	0	0	4	1	27.5	8.9	29.5	32.3	91
11995575	24108373	85.55589681	0	1	2008 - 2010	2	2	0	0	3.724305556	0	0	0	28	0	90	0	180	0	365	Emergence	White	0	131.3053565	73.6363016	27.9	0	0	0	1	1	1	0	0	0	0	0	0	0	0	0	0	7	2	33.7	11.2	29.2	33.2	88
14992613	21965618	85.55260926	0	1	2008 - 2010	4	3.666666667	0	0	8.815972222	1	0	0	28	1	73	1	73	1	73	Urgent	White	0	131.3053565	73.6363016	27.66864132	1	1	1	0	0	1	0	0	0	0	0	1	0	0	0	0	10	2	28.9	10.2	36.2	35.2	103
16384372	22875315	85.53327847	0	2	2014 - 2016	4	6.358311081	1	1	30.80763889	1	0	0	28	0	90	0	180	1	195	Urgent	White	2	131.3053565	73.6363016	32.4	0	1	0	0	0	1	0	0	0	1	0	1	0	0	0	0	10	2	27.5	9	29	32.7	88
13049868	21110631	85.53086568	0	2	2017 - 2019	2	2	0	0	2.8625	1	0	0	28	1	83	1	83	1	83	Emergence	White	0	131.3053565	73.6363016	27.4	0	0	0	0	1	0	0	0	0	0	0	1	0	0	0	0	7	2	31.2	10.6	30.4	34	89
18025951	21254731	85.53073449	0	2	2017 - 2019	2	2	0	0	3.824305556	0	0	0	28	0	90	0	180	0	365	Observation	Others	0	131.3053565	73.6363016	30.8	0	0	0	0	0	0	0	0	0	0	0	0	0	0	0	0	4	1	28.4	9.5	33.2	33.5	99
13846611	24585539	85.52425104	0	2	2008 - 2010	2	1	0	0	3.720138889	0	0	0	28	0	90	0	180	0	365	Emergence	White	0	140	60	25.9	1	0	0	0	0	0	0	0	0	0	0	0	0	0	0	0	5	2	29.9	10.3	33.6	34.4	98
17686500	28960174	85.51834834	0	2	2008 - 2010	2	2	0	0	4.013888889	0	0	0	28	0	90	0	180	0	365	Emergence	White	0	131.3053565	73.6363016	27.66864132	0	0	0	0	0	0	0	0	0	1	0	0	0	0	0	0	5	2	36.9	12.8	30.1	34.6	87
13751404	21403913	85.49729396	0	2	2008 - 2010	2	1	0	0	4.923611111	0	0	0	28	0	90	0	180	0	365	Emergence	White	0	140	60	28.9	0	0	0	0	0	1	1	0	0	0	0	0	0	0	0	0	6	2	27.6	8.3	23.9	30.2	79
13860063	27150405	85.48810013	0	2	2008 - 2010	2	1	0	0	12.06666667	1	0	0	28	0	90	0	180	0	365	Emergence	White	0	113	55	33.8	0	0	1	0	0	0	0	0	0	1	0	1	0	0	0	0	8	2	35.2	11.6	31.5	32.9	96
18058896	20346170	85.48657998	0	2	2008 - 2010	1	0	0	0	4.027083333	1	0	0	28	0	90	0	180	0	365	Emergence	White	0	122	69	21.1	0	0	0	0	0	0	0	0	0	1	0	0	0	0	0	0	5	2	27.7	9.2	29.3	33.2	88
18086026	27832348	85.48553562	0	2	2008 - 2010	1	0	0	0	3.666666667	1	0	0	28	0	90	0	180	0	365	Surgical same day	White	0	125	87	30.3	0	1	0	0	0	0	0	0	0	0	0	1	0	0	0	0	7	2	31.2	9	27.2	28.8	94
10746556	22260699	85.48186849	0	2	2011 - 2013	2	1.388888889	0	0	5.665972222	0	0	0	28	0	90	0	180	0	365	Urgent	White	0	131.3053565	73.6363016	27.66864132	0	1	0	1	0	0	0	0	0	1	0	0	0	0	0	0	7	2	35.5	11.8	27.7	33.2	84
12965291	29757959	85.47663033	0	2	2011 - 2013	3	1	0	0	3.546527778	0	0	0	28	0	90	0	180	0	365	Emergence	Others	0	131.3053565	73.6363016	27.66864132	0	0	0	0	1	0	0	0	0	0	0	0	0	0	0	0	5	2	31.8	11.1	32.1	34.9	92
18216960	25056818	85.47591163	0	2	2020 - 2022	1	0	0	0	5.760416667	0	0	0	28	0	90	0	180	0	365	Emergence	White	0	134	68	27.66864132	0	0	0	0	0	0	0	0	0	0	0	0	0	0	0	0	4	1	33.6	10.9	28.5	32.4	88
14588922	25218508	85.45915714	0	2	2020 - 2022	2	2	0	0	16.04722222	1	0	0	28	1	64	1	64	1	64	Observation	Asian	0	131.3053565	73.6363016	27.66864132	0	0	0	0	1	0	0	0	0	0	0	0	0	0	0	0	5	2	24.6	8	31	32.5	95
12314459	28296078	85.41973244	0	2	2008 - 2010	2	2	0	0	4.66875	0	0	0	28	0	90	0	180	0	365	Observation	White	0	139	59	25.6	0	1	0	0	0	0	0	0	0	0	0	0	0	0	0	0	5	2	37.6	11.8	29.3	31.4	93
19570090	20824813	85.41770365	0	1	2011 - 2013	4	3.333333333	0	0	11.87986111	1	0	1	27	1	27	1	27	1	27	Observation	White	0	142	95	24.1	0	0	0	0	1	1	0	0	0	0	0	1	0	0	0	0	8	2	37.1	11.7	28.8	31.5	91
18852313	22506987	85.41417471	0	1	2011 - 2013	2	2	0	0	4.609722222	1	0	0	28	0	90	0	180	0	365	Surgical same day	White	0	151	76	34	0	0	0	0	0	0	0	0	0	0	0	0	0	0	0	0	4	1	37.9	12.7	31.5	33.5	94
10285461	29885101	85.40344362	0	2	2014 - 2016	2	2	0	0	4.648611111	0	0	0	28	0	90	0	180	0	365	Emergence	White	0	160	100	22.4	0	0	0	0	0	0	0	0	0	0	0	0	0	0	0	0	4	1	35.7	11.7	32.8	32.8	100
10064854	27887452	85.37869496	0	1	2017 - 2019	2	2	0	0	5.867361111	0	0	0	28	0	90	0	180	0	365	Observation	Asian	0	120	64	22.6	0	0	0	0	0	1	0	0	0	0	0	0	0	0	0	0	5	2	39.5	13.3	30.9	33.7	92
10210315	25129852	85.37657681	0	2	2008 - 2010	2	2	0	0	4.079166667	0	0	0	28	0	90	0	180	0	365	Surgical same day	White	0	142	70	21.5	0	0	0	1	1	0	0	0	0	0	0	0	0	0	0	0	6	2	23.1	7.9	31.1	34.1	91
19625740	28411501	85.33592264	0	2	2017 - 2019	2	2	0	0	2.985416667	0	0	0	28	0	90	0	180	0	365	Observation	White	0	131.3053565	73.6363016	20.3	0	0	0	0	0	0	0	0	0	0	0	0	0	0	0	0	4	1	22.4	7.4	31.6	33	96
10850210	22903101	85.33552336	0	2	2008 - 2010	2	1	0	0	4.209722222	1	0	0	28	0	90	0	180	1	273	Emergence	White	0	131.3053565	73.6363016	27.66864132	0	0	0	0	0	0	0	0	0	0	0	1	0	0	0	0	6	2	39.5	13.4	28.8	34	85
12007977	27021257	85.33353092	0	2	2008 - 2010	4	3.5	0	0	6.9	0	0	0	28	0	90	0	180	0	365	Urgent	Others	0	120	70	35.5	0	0	1	0	0	0	1	0	0	1	0	0	0	0	0	0	7	2	37.1	12.3	35.4	33.1	107
18465154	23323583	85.32967822	0	1	2008 - 2010	4	4	0	0	4.328472222	1	0	0	28	0	90	1	147	1	147	Observation	White	0	131.3053565	73.6363016	27.66864132	0	0	0	0	1	0	0	0	0	0	0	0	0	0	0	0	5	2	28.2	9.1	29.2	32.3	90
12716628	23080174	85.31100955	0	2	2020 - 2022	1	0	0	0	4.064583333	0	0	0	28	0	90	0	180	0	365	Observation	White	0	131.3053565	73.6363016	27.66864132	0	0	0	0	0	0	0	0	0	0	0	0	0	0	0	0	4	1	25.6	8.3	30.7	32.4	95
13411279	24412344	85.30509361	0	2	2011 - 2013	2	2	0	0	3.886111111	1	0	0	28	0	90	0	180	0	365	Emergence	White	0	130	80	21.5	0	0	0	0	0	0	0	0	0	0	0	0	0	0	0	0	4	1	33.1	10.8	34.5	32.5	106
18680000	21598345	85.30033649	0	1	2011 - 2013	3	1	0	0	6.645833333	1	0	0	28	0	90	1	118	1	118	Emergence	White	0	131.3053565	73.6363016	21.6	1	0	0	0	0	1	0	0	0	0	0	1	0	0	0	0	8	2	29.4	9.1	30.1	31.1	97
19802551	27262152	85.29859579	0	2	2008 - 2010	3	1	0	0	4.593055556	0	0	0	28	0	90	0	180	0	365	Emergence	White	0	131.3053565	73.6363016	27.66864132	0	0	0	0	0	0	0	0	0	0	0	0	0	0	0	0	4	1	28.3	9.3	32.4	32.9	99
17099260	20676943	85.2925933	0	2	2011 - 2013	3	1.190962107	1	1	12.77083333	1	0	0	28	1	49	1	49	1	49	Emergence	White	2	131.3053565	73.6363016	27.66864132	0	1	0	0	0	1	1	0	0	0	0	0	0	0	0	0	7	2	26.3	9.2	31.7	34.9	91
18709932	24148851	85.28496449	0	1	2008 - 2010	4	7.714385272	0	0	30.025	1	0	0	28	0	90	0	180	0	365	Emergence	White	0	102	68	19.5	0	1	0	0	0	0	0	0	0	1	0	0	0	0	0	0	6	2	35.4	11.6	30.8	32.8	94
12329057	20930928	85.28178045	0	1	2020 - 2022	1	0	0	0	1.659722222	1	0	0	28	1	46	1	46	1	46	Emergence	White	0	93	51	27.66864132	1	1	0	0	0	0	0	0	0	1	0	0	0	0	0	0	8	2	32.39692553	10.68288195	30.34233562	32.89850653
14797164	23643435	85.280556	0	2	2011 - 2013	2	2	0	0	7.046527778	0	0	0	28	0	90	0	180	0	365	Emergence	White	0	132	82	21.9	0	0	1	0	1	0	0	0	0	0	0	0	0	0	0	0	6	2	36	10.9	29.7	30.4	98
13509254	20903950	85.26209791	0	1	2011 - 2013	2	2	0	1	5.815972222	0	0	0	28	0	90	0	180	0	365	Emergence	White	2	131.3053565	73.6363016	27.66864132	0	1	0	0	0	1	0	0	0	0	0	0	0	0	0	0	6	2	30.6	9.6	30.6	31.2	98
14701595	22035875	85.24415441	0	1	2011 - 2013	2	2	0	0	4.786805556	0	0	0	28	0	90	0	180	0	365	Observation	Others	0	131.3053565	73.6363016	26.9	0	0	0	0	0	0	0	0	0	1	0	1	0	0	0	0	8	2	34.6	11.2	30	32.4	93
13260613	23612012	85.24364744	0	1	2008 - 2010	2	2	0	0	4.690277778	1	0	0	28	0	90	0	180	0	365	Emergence	White	0	142	82	32.4	0	1	0	0	0	0	0	0	0	0	0	0	0	0	0	0	5	2	31.2	10.7	31.5	34.4	91
10902692	23115918	85.2421787	0	2	2011 - 2013	2	2	0	0	3.997916667	0	0	0	28	0	90	0	180	0	365	Emergence	White	0	122	68	21.9	0	0	0	0	0	0	0	0	0	0	0	0	0	0	0	0	4	1	33.6	10.8	30.6	32.1	95
11799619	23634558	85.24124173	0	1	2008 - 2010	2	2	0	0	2.942361111	0	0	0	28	0	90	0	180	0	365	Observation	White	0	122	78	25.6	0	0	0	0	0	1	0	0	0	0	0	1	1	0	0	0	9	2	32.3	10	27.7	31	90
16225391	24318009	85.24113229	0	1	2008 - 2010	2	2	0	0	5.570833333	0	0	0	28	0	90	0	180	0	365	Emergence	White	0	130	70	34.1	1	0	1	0	0	0	0	0	0	0	0	0	0	0	0	0	6	2	37.6	12	29.5	31.9	92
18277986	24920171	85.23310458	0	1	2014 - 2016	2	2	0	0	13.55277778	0	0	0	28	0	90	0	180	0	365	Emergence	White	0	131.3053565	73.6363016	29.1	1	0	0	0	0	0	0	0	0	0	0	1	0	0	0	0	7	2	32.7	10.9	31	33.4	93
19494795	20498254	85.23233774	0	2	2008 - 2010	2	2	0	0	3.580555556	0	0	0	28	0	90	0	180	0	365	Urgent	White	0	120	66	34.7	0	0	0	0	1	0	0	0	0	1	0	0	0	0	0	0	7	2	42.4	13.7	29	32.3	90
18611223	25734131	85.23195618	0	2	2008 - 2010	4	1.5	0	1	11.89791667	1	0	1	20	1	20	1	20	1	20	Emergence	White	2	131.3053565	73.6363016	27.66864132	0	0	0	1	0	0	0	0	0	1	1	0	0	0	0	0	8	2	28.4	9.5	31.5	33.3	95
14606237	22091811	85.23180978	0	2	2011 - 2013	2	1	0	0	5.03125	1	0	0	28	0	90	0	180	0	365	Emergence	White	0	172	82	27.66864132	0	0	0	0	0	0	0	0	0	0	0	0	0	0	0	0	4	1	34.9	11.2	30.3	32.2	94
16901671	26122834	85.22851326	0	2	2008 - 2010	4	3.166666667	0	1	10.71805556	1	0	0	28	0	90	0	180	0	365	Observation	White	2	120	70	23.5	0	1	0	0	0	0	0	0	0	0	0	0	0	0	0	0	5	2	36.1	11.6	29.4	32.1	91
15716610	25806962	85.2284388	0	1	2008 - 2010	2	0.333333333	0	0	6.681944444	1	0	0	28	1	71	1	71	1	71	Emergence	White	0	120	42	27.66864132	0	0	1	0	0	0	0	0	0	1	0	1	0	0	0	0	8	2	32.39692553	10.68288195	30.34233562	32.89850653
10126501	23167022	85.21781981	0	2	2017 - 2019	2	2	0	0	6.134722222	1	0	0	28	0	90	1	158	1	158	Observation	White	0	131	45	21.2	0	1	0	0	0	0	0	0	0	0	0	0	0	0	0	0	5	2	26.6	8.5	28.1	32	88
18953342	23661400	85.21262934	0	1	2008 - 2010	2	2	0	1	6.086805556	1	0	0	28	0	90	1	158	1	158	Emergence	White	3	131.3053565	73.6363016	27.66864132	0	0	0	0	0	0	0	0	0	1	0	1	1	0	0	0	9	2	23.9	7.5	33.8	31.2	109
14492764	26680653	85.20907941	0	2	2011 - 2013	4	2.5	0	0	3.108333333	0	0	0	28	0	90	0	180	0	365	Surgical same day	White	0	128	70	25.7	0	0	0	0	0	0	0	0	0	0	0	0	0	0	0	0	4	1	35.9	11.9	31.2	33	95
13783767	24689866	85.18525959	0	2	2020 - 2022	2	2	0	0	2.847916667	0	0	0	28	0	90	0	180	0	365	Emergence	White	0	122	64	29.5	0	0	0	0	0	0	0	0	0	0	0	0	0	0	0	0	4	1	33.3	11	30.1	33	91
14055413	20146375	85.17711925	0	1	2008 - 2010	2	2	0	0	3.725694444	1	0	0	28	1	35	1	35	1	35	Emergence	White	0	134	86	24.4	0	0	0	0	0	0	0	0	0	0	0	0	0	0	0	0	4	1	42.5	13.4	31.1	31.5	99
19891672	20131761	85.16948999	0	2	2020 - 2022	2	2	0	0	3.820138889	0	0	0	28	0	90	0	180	0	365	Observation	White	0	131.3053565	73.6363016	27.66864132	0	0	0	1	1	0	0	0	0	0	0	0	0	0	0	0	6	2	26	8.4	30.8	32.3	95
17113483	20610199	85.16103767	0	2	2020 - 2022	1	0	0	0	5.773611111	0	0	0	28	0	90	0	180	0	365	Emergence	White	0	163	70	25.5	0	0	0	0	0	0	0	0	0	0	0	0	0	0	0	0	4	1	39.7	13.2	33.8	33.2	102
17356664	27924358	85.15472998	0	2	2008 - 2010	2	0.666666667	0	0	4.052777778	0	0	0	28	0	90	0	180	0	365	Emergence	White	0	116	44	20.8	0	0	0	0	0	0	0	0	0	0	0	0	0	0	0	0	4	1	37.7	12.4	30.1	32.9	91
15672793	28879048	85.15339145	0	2	2014 - 2016	2	1	0	0	4.604861111	1	0	0	28	1	63	1	63	1	63	Emergence	White	0	169	88	17.3	0	1	0	0	0	0	1	0	0	0	0	0	0	0	0	0	6	2	42.5	13.8	31.6	32.5	97
19536179	26922223	85.1413362	0	1	2008 - 2010	2	0.666666667	0	0	5.1625	0	0	0	28	0	90	0	180	0	365	Emergence	White	0	180	70	29.2	0	1	0	1	0	0	0	0	0	0	0	0	1	0	0	0	8	2	40	13.7	30.4	34.2	89
13496926	22339588	85.13126951	0	2	2011 - 2013	3	1	1	1	6.606944444	1	0	0	28	0	90	0	180	0	365	Emergence	White	0	111	70	24.2	0	0	0	0	0	0	0	0	0	0	0	0	0	0	0	0	4	1	32.3	10.6	29.9	32.7	91
13376101	23071471	85.12344745	0	2	2014 - 2016	2	2	0	0	5.643055556	1	0	0	28	0	90	0	180	0	365	Observation	Others	0	155	100	18.9	0	1	0	0	0	0	0	0	0	0	0	0	0	0	0	0	5	2	41.5	13	27.7	31.3	88
16384867	27019474	85.1124844	0	2	2008 - 2010	2	1	0	0	5.638194444	0	0	0	28	0	90	0	180	0	365	Emergence	Black	0	118	74	18.4	0	0	0	0	1	0	0	0	0	0	0	0	0	0	0	0	5	2	33	11	30.1	33.5	90
10162540	22309712	85.10135974	0	1	2017 - 2019	2	2.5	0	0	6.659722222	0	0	0	28	0	90	0	180	0	365	Observation	White	0	131.3053565	73.6363016	33.5	1	1	0	0	0	0	0	0	0	1	0	0	0	0	0	0	7	2	28.3	8.5	26.4	30	88
18010117	24054307	85.09146333	0	2	2017 - 2019	2	2	0	1	4.354166667	0	0	0	28	0	90	0	180	0	365	Emergence	White	2	131.3053565	73.6363016	21.3	0	0	0	0	0	0	0	0	0	0	0	0	0	0	0	0	4	1	32.7	11.2	32.3	34.3	94
17860497	29771778	85.08886756	0	2	2008 - 2010	2	2.5	0	0	5.222222222	1	0	0	28	0	90	1	176	1	176	Observation	White	0	110	74	25.2	0	0	0	0	0	1	0	0	0	0	0	0	0	0	0	0	5	2	32.8	11	30.2	33.5	90
15066165	20240108	85.06907848	0	2	2008 - 2010	2	2	0	0	7.586805556	1	0	0	28	0	90	1	127	1	127	Emergence	White	0	110	70	23.4	0	0	0	0	1	0	0	0	0	1	0	0	0	0	0	0	7	2	24.2	7.6	29.5	31.4	94
16139303	21025041	85.05238353	0	2	2008 - 2010	4	2.303921569	0	0	11.00555556	0	0	0	28	0	90	0	180	0	365	Emergence	White	0	131.3053565	73.6363016	27.66864132	0	0	1	0	0	0	0	0	0	1	0	1	0	0	0	0	8	2	21.4	7.6	28.1	35.3	80
12944867	27793447	85.05224466	0	1	2014 - 2016	2	2	0	0	8.574305556	1	0	0	28	0	90	1	104	1	104	Emergence	White	0	157	86	23.2	0	0	1	0	0	0	0	0	0	0	0	1	0	0	0	0	7	2	40.1	13.2	33.5	32.9	102
14702995	24469640	85.04892129	0	2	2008 - 2010	4	2.5	1	1	5.80625	1	0	0	28	0	90	0	180	0	365	Emergence	White	2	150	94	20.3	0	0	0	0	0	0	0	0	0	0	0	0	0	0	0	0	4	1	34.6	11.1	31.3	32.3	97
17182752	23334159	85.04044989	0	2	2011 - 2013	3	2	0	0	4.15625	0	0	0	28	0	90	0	180	0	365	Surgical same day	White	0	128	60	30.9	0	0	0	0	0	0	0	0	0	1	0	0	0	0	0	0	5	2	30.8	10.1	29.9	32.9	91
19497613	24604297	85.03650753	0	2	2008 - 2010	2	2	0	0	3.344444444	0	0	0	28	0	90	0	180	0	365	Surgical same day	White	0	131.3053565	73.6363016	27.66864132	0	0	0	0	0	0	0	0	0	0	0	0	0	0	0	0	4	1	34	11.7	33	34.4	96
17200978	24422972	85.02593509	0	2	2008 - 2010	2	2	0	0	5.067361111	0	0	0	28	0	90	0	180	0	365	Emergence	White	0	131.3053565	73.6363016	27.66864132	0	0	0	0	0	0	0	0	0	0	0	0	0	0	0	0	4	1	33.1	12.2	32.2	36.8	88
12831172	28277081	85.0240765	0	2	2008 - 2010	4	1.666666667	0	0	5.716666667	0	0	0	28	0	90	0	180	0	365	Emergence	White	0	131.3053565	73.6363016	27.66864132	0	1	0	0	0	0	0	0	0	0	0	0	0	0	0	0	5	2	34.5	11.2	29.8	32.4	92
19797687	24221054	85.01005254	0	2	2011 - 2013	3	2.083333333	0	0	4.460416667	1	0	0	28	0	90	0	180	1	321	Emergence	White	0	120	68	21.1	0	0	0	0	0	1	0	0	0	0	0	0	1	0	0	0	7	2	29.1	8.6	30.3	29.6	103
17910874	24688698	84.99854267	0	1	2017 - 2019	2	2	0	0	4.081944444	0	0	0	28	0	90	0	180	0	365	Observation	White	0	131.3053565	73.6363016	29.5	0	0	0	0	0	0	0	0	0	1	0	0	0	0	0	0	6	2	34.4	11.1	28.8	32.3	89
11593286	28669270	84.98823368	0	2	2020 - 2022	2	2	0	0	5.722222222	1	0	0	28	1	58	1	58	1	58	Emergence	White	0	131.3053565	73.6363016	27.66864132	0	0	0	0	1	0	0	0	0	0	0	0	0	0	0	0	5	2	26.6	7.8	26.2	29.3	89
15838083	26157242	84.98176726	0	1	2011 - 2013	2	2	0	0	7.020138889	0	0	0	28	0	90	0	180	0	365	Emergence	White	0	131.3053565	73.6363016	27.66864132	0	0	0	0	0	0	0	0	0	0	0	0	0	0	0	0	4	1	35	11.4	31.5	32.5	97
12656041	27939807	84.97370754	0	2	2020 - 2022	2	2	0	0	2.986111111	0	0	0	28	0	90	0	180	0	365	Urgent	White	0	186	57	25.5	0	0	0	0	0	0	0	0	0	0	0	0	0	0	0	0	4	1	41.9	13.3	30.2	31.7	95
10400894	24882698	84.96673264	0	2	2008 - 2010	2	1	0	0	3.703472222	0	0	0	28	0	90	0	180	0	365	Emergence	White	0	120	70	18.8	0	0	0	0	0	1	0	0	0	0	0	0	1	0	0	0	7	2	30.5	10.6	30.7	34.9	88
19085766	26392970	84.96614596	0	2	2011 - 2013	2	2.5	0	0	4.682638889	1	0	0	28	0	90	0	180	0	365	Emergence	White	0	142	60	28	0	0	0	0	0	0	0	0	0	0	0	1	0	0	0	0	6	2	24.3	8	30.6	33	93
14120491	22612519	84.96528466	0	2	2014 - 2016	4	2.25	0	0	2.973611111	0	0	0	28	0	90	0	180	0	365	Elective	White	0	122	72	24.7	0	0	0	0	0	0	0	0	0	0	0	0	0	0	0	0	4	1	34.8	11.6	27.2	33.2	82
14411151	27979159	84.96253534	0	2	2008 - 2010	4	1.5	0	0	3.910416667	0	0	0	28	0	90	0	180	0	365	Emergence	White	0	131.3053565	73.6363016	27.66864132	0	0	0	0	0	0	0	0	0	0	0	0	0	0	0	0	4	1	29.3	10.68288195	30.34233562	32.89850653
16424928	29132482	84.94917282	0	2	2008 - 2010	3	1	0	0	4.8625	0	0	0	28	0	90	0	180	0	365	Emergence	White	0	134	60	25.9	0	0	0	0	0	0	0	0	0	0	0	0	0	0	0	0	4	1	34.3	11.5	29.1	33.6	87
14875922	21086548	84.9389779	0	1	2017 - 2019	2	2	0	0	4.642361111	1	0	0	28	1	30	1	30	1	30	Observation	White	0	131.3053565	73.6363016	18.5	0	0	0	0	1	0	0	0	0	0	0	0	0	0	0	0	5	2	35.4	11.3	32.2	31.9	101
15871901	21892453	84.92985153	0	2	2011 - 2013	2	2	0	0	12.13472222	0	0	0	28	0	90	0	180	0	365	Emergence	White	0	131.3053565	73.6363016	27.66864132	0	0	0	0	0	0	0	0	0	0	0	0	0	0	0	0	4	1	25.6	8.6	29.4	33.4	88
15582102	28650952	84.91637873	0	2	2020 - 2022	2	0.5	0	0	9.878472222	0	0	0	28	0	90	0	180	0	365	Observation	White	0	131.3053565	73.6363016	27.66864132	0	1	0	0	1	0	1	0	0	0	0	0	0	0	0	0	7	2	29.7	9.4	29.4	31.6	93
11300822	26185719	84.90976439	0	1	2011 - 2013	2	2	0	0	4.791666667	0	0	0	28	0	90	0	180	0	365	Observation	White	0	150	70	24.2	0	0	0	0	1	0	0	0	0	0	0	1	0	0	0	0	7	2	34.2	10.8	27.7	31.6	88
14679517	20254792	84.90474839	0	2	2008 - 2010	4	1	0	0	5.668055556	0	0	0	28	0	90	0	180	0	365	Emergence	White	0	148	50	25.7	0	1	0	0	0	0	0	1	0	0	0	1	0	0	0	0	8	2	28.1	9.4	30	33.5	90
16026801	26743592	84.90259723	0	2	2011 - 2013	2	2	0	0	3.231944444	0	0	0	28	0	90	0	180	0	365	Emergence	White	0	146	79	25.9	0	0	0	0	0	0	0	0	0	0	0	0	0	0	0	0	4	1	23.7	7.1	30.3	30	101
12432054	28123865	84.90049504	0	1	2014 - 2016	4	3.142857143	0	1	16.76805556	1	0	0	28	0	90	0	180	1	273	Emergence	White	0	131.3053565	73.6363016	27.66864132	0	1	0	1	1	0	0	0	0	0	0	1	0	0	0	0	9	2	44.1	14.7	30.1	33.3	90
15294299	28893407	84.89990373	0	1	2008 - 2010	3	0.5	0	0	8.861805556	0	0	0	28	0	90	0	180	0	365	Urgent	White	0	103	57	27.66864132	0	0	0	0	0	0	0	0	0	1	0	0	0	0	0	0	6	2	29.9	10	35.1	33.3	105
19375302	23253449	84.8964224	0	2	2017 - 2019	3	1	0	0	4.172222222	0	0	0	28	0	90	0	180	0	365	Observation	White	0	116	68	23	0	0	0	0	0	0	0	0	0	0	0	0	0	0	0	0	4	1	23	7	28.8	30.4	95
14621724	22538684	84.89144473	0	1	2020 - 2022	4	2.793336369	1	1	29.98819444	1	0	0	28	1	31	1	31	1	31	Observation	White	3	131.3053565	73.6363016	27.66864132	0	1	0	1	0	0	0	0	0	0	0	0	0	0	0	0	6	2	35.4	10.9	30	30.8	98
14689951	29796122	84.88184113	0	2	2014 - 2016	3	1.75	0	0	4.564583333	1	0	0	28	0	90	0	180	0	365	Urgent	White	0	142	84	25.3	0	0	0	1	0	0	0	0	1	1	0	0	0	1	0	0	10	2	32.2	10.6	28.5	33.1	86
18932705	24253685	84.87821628	0	2	2011 - 2013	2	2	0	0	5.593055556	0	0	0	28	0	90	0	180	0	365	Emergence	White	0	102	64	21.5	0	0	0	0	0	1	0	0	0	0	0	0	0	0	0	0	5	2	45.8	14.8	31.1	32.3	96
14114821	26479673	84.86780933	0	1	2020 - 2022	2	0.5	0	0	12.84166667	0	0	0	28	0	90	0	180	0	365	Observation	White	0	140	77	27.66864132	0	0	0	1	0	0	0	0	0	0	0	0	0	0	0	0	5	2	39.6	12.8	29.6	32.3	92
18119724	21732625	84.86664009	0	2	2014 - 2016	2	2	0	0	10.79791667	0	0	0	28	0	90	0	180	0	365	Observation	White	0	149	79	22.2	0	1	0	0	0	1	0	0	0	0	0	0	0	0	0	0	6	2	40.6	13.4	28.2	33	86
10196820	27339075	84.86646319	0	2	2014 - 2016	2	2	0	0	3.103472222	0	0	0	28	0	90	0	180	0	365	Surgical same day	Black	0	147	73	31.3	0	0	0	0	0	0	0	0	1	0	0	0	0	0	0	0	5	2	28	8.9	28.7	31.8	90
15751458	29132986	84.8613649	0	2	2017 - 2019	2	2	0	0	5.250694444	0	0	0	28	0	90	0	180	0	365	Emergence	White	0	144	83	21.7	0	0	0	0	0	0	0	0	0	0	0	0	0	0	0	0	4	1	43.1	13.6	29.3	31.6	93
12936624	21103628	84.86034663	0	2	2011 - 2013	4	2.666666667	0	0	3.304861111	1	0	0	28	0	90	0	180	0	365	Emergence	White	0	160	68	22.8	0	0	0	1	0	0	0	0	0	0	0	0	0	0	0	0	5	2	35.3	11.6	31.3	32.8	96
14286075	22716836	84.84949111	0	2	2008 - 2010	2	2	0	0	4.545833333	0	0	0	28	0	90	0	180	0	365	Emergence	White	0	120	50	24.6	0	0	0	0	0	0	0	0	0	0	0	0	0	0	0	0	4	1	34.5	11.2	27	32.3	83
12551167	22912215	84.83735198	0	1	2020 - 2022	2	2	0	0	8.708333333	1	0	0	28	0	90	1	104	1	104	Observation	White	0	131.3053565	73.6363016	27.66864132	0	1	0	0	1	0	0	0	0	1	0	1	0	0	0	0	10	2	33.2	10.7	30.7	32.2	95
13304581	22697831	84.83290303	0	2	2011 - 2013	4	2.25	0	0	7.392361111	1	0	0	28	0	90	0	180	0	365	Emergence	White	0	138	82	30.9	1	0	0	0	1	0	0	0	0	0	0	0	0	0	0	0	6	2	38	12.8	29.7	33.7	88
15927594	26118962	84.82152153	0	2	2014 - 2016	4	2.25	0	0	3.640277778	1	0	0	28	0	90	0	180	0	365	Emergence	White	0	164	78	26.4	0	0	0	0	0	0	0	0	0	0	0	1	0	0	0	0	6	2	26.2	8.3	28.3	31.7	89
17723335	20713061	84.80870096	0	2	2017 - 2019	4	3	0	0	10.825	0	0	0	28	0	90	0	180	0	365	Emergence	White	0	131.3053565	73.6363016	27.66864132	0	0	0	0	0	0	0	0	0	0	0	0	1	0	0	0	6	2	29.2	9.7	31.9	33.2	96
14706305	25736688	84.79925608	0	2	2014 - 2016	2	2	0	0	5.488888889	1	0	0	28	0	90	1	145	1	145	Urgent	White	0	131.3053565	73.6363016	25.2	1	1	0	0	1	1	0	0	0	1	0	1	1	0	0	0	14	2	31.3	9.7	25.7	31	83
10196878	21315187	84.79838618	0	2	2014 - 2016	4	3	0	0	4.0625	0	0	0	28	0	90	0	180	0	365	Surgical same day	Others	0	150	72	27.5	0	0	0	0	0	0	0	0	0	0	0	0	0	0	0	0	4	1	24.7	8.4	33.7	34	99
16800514	25626294	84.77440665	0	2	2014 - 2016	4	3	0	0	7.624305556	1	0	0	28	0	90	0	180	0	365	Emergence	White	0	127	58	30	0	0	0	0	0	1	0	0	0	0	0	0	0	0	0	0	5	2	30.7	10	30.4	32.6	93
17290566	21887245	84.7693711	0	1	2008 - 2010	4	2.964285714	0	0	5.978472222	1	0	0	28	0	90	0	180	0	365	Emergence	Others	0	120	60	30	0	0	0	0	0	0	0	0	0	1	0	0	0	0	0	0	5	2	40.3	13.1	30.7	32.5	94
13969782	28586849	84.76719111	0	2	2014 - 2016	2	2	0	0	4.674305556	0	0	0	28	0	90	0	180	0	365	Emergence	White	0	131.3053565	73.6363016	33.1	0	0	0	0	0	0	0	0	0	0	0	0	0	0	0	0	4	1	35.1	11.5	31.1	32.7	95
15424808	20068939	84.76651333	0	2	2008 - 2010	2	0.666666667	0	0	4.320833333	1	0	0	28	0	90	0	180	0	365	Emergence	White	0	185	73	24.6	0	1	0	0	0	1	0	0	0	0	0	0	0	0	0	0	6	2	29.1	9.6	29.3	32.9	89
14716749	25704799	84.76553506	0	1	2011 - 2013	4	2.642857143	1	1	11.06111111	1	0	1	11	1	11	1	11	1	11	Emergence	White	2	131.3053565	73.6363016	27.66864132	0	1	0	0	0	0	0	0	0	0	0	1	0	0	0	0	7	2	31.9	10.4	28.5	32.7	87
12064974	25068418	84.7653269	0	2	2014 - 2016	3	0.666666667	0	0	2.913194444	0	0	0	28	0	90	0	180	0	365	Observation	White	0	140	75	28.9	0	0	0	0	0	0	0	0	0	0	0	0	0	0	0	0	4	1	35.9	11.5	31.4	32	98
11121118	25496413	84.76289982	0	2	2008 - 2010	2	2.5	0	0	6.892361111	1	0	0	28	1	90	1	90	1	90	Emergence	Black	0	131.3053565	73.6363016	27.66864132	0	0	1	0	1	1	0	0	0	1	0	0	0	0	0	0	8	2	31.4	10	29.3	32	92
14347667	26623956	84.76007064	0	2	2017 - 2019	2	2	0	0	4.056944444	0	0	0	28	0	90	0	180	0	365	Emergence	White	0	143	93	30.6	0	0	0	0	0	0	0	0	0	0	0	0	0	0	0	0	4	1	29.4	9.5	30.5	32.3	95
19142815	20895103	84.75335516	0	1	2014 - 2016	4	1.677008929	1	1	10.47291667	0	0	0	28	0	90	0	180	0	365	Emergence	Others	2	131.3053565	73.6363016	23.8	0	1	1	0	0	1	0	0	0	1	0	1	0	0	0	0	10	2	25.9	8.7	26.1	33.7	77
16897227	29406003	84.73933667	0	1	2011 - 2013	3	1	0	0	4.696527778	0	0	0	28	0	90	0	180	0	365	Emergence	White	0	131.3053565	73.6363016	27.66864132	0	0	0	0	0	0	0	0	0	0	0	0	0	0	0	0	4	1	30.5	10.7	39.3	35.2	112
17054151	24254933	84.73193481	0	1	2008 - 2010	4	3	0	0	3.160416667	1	0	0	28	0	90	0	180	0	365	Surgical same day	White	0	140	56	23.7	0	0	0	0	0	0	0	0	0	0	0	0	0	0	0	0	4	1	41.8	14	30.6	33.5	92
13044187	26275319	84.73157356	0	2	2020 - 2022	2	2	0	1	12.32638889	0	0	0	28	0	90	0	180	0	365	Observation	White	2	160	72	22.7	0	0	0	0	1	0	1	0	0	0	0	0	0	0	0	0	6	2	33.6	10.6	30.8	31.5	98
18699384	24477618	84.71328378	0	2	2017 - 2019	4	1.964285714	0	0	6.766666667	1	0	0	28	0	90	0	180	0	365	Observation	White	0	148	65	24.4	0	1	0	0	0	1	0	0	0	1	0	0	1	0	0	0	9	2	34.9	10.7	25.6	30.7	84
19655045	22309389	84.71302809	0	2	2008 - 2010	4	2.5	0	0	7.799305556	1	0	0	28	1	54	1	54	1	54	Emergence	White	0	142	62	27.66864132	0	1	0	0	0	0	0	0	0	1	0	1	0	0	0	0	8	2	31.8	10.8	30.2	33.9	89
12794612	28436725	84.7126355	0	1	2008 - 2010	2	2	0	0	3.729861111	0	0	0	28	0	90	0	180	0	365	Emergence	White	0	110	62	27.9	0	0	0	0	0	0	0	0	0	0	0	0	0	0	0	0	4	1	40.1	13.5	30.4	33.7	90
12761639	28590195	84.70994596	0	2	2008 - 2010	2	2	0	1	5.252083333	0	0	0	28	0	90	0	180	0	365	Surgical same day	White	2	131.3053565	73.6363016	27.66864132	0	0	0	0	0	0	0	0	0	0	0	0	0	0	0	0	4	1	24.6	10.68288195	30.34233562	32.89850653
16904484	22346532	84.70582503	0	2	2017 - 2019	2	2	0	0	6.50625	0	0	0	28	0	90	0	180	0	365	Emergence	Black	0	158	82	31.1	0	1	0	0	0	1	0	0	1	0	0	1	0	0	0	0	9	2	40.1	12.5	30.1	31.2	97
16519531	29270188	84.70409771	0	2	2008 - 2010	2	2	0	0	3.927777778	1	0	0	28	0	90	0	180	0	365	Urgent	White	0	133	72	22.8	0	0	0	0	0	0	0	0	0	0	0	0	0	0	0	0	4	1	25.8	8.6	33.3	33.3	100
19378679	23850806	84.69286634	0	2	2008 - 2010	3	2.779487179	0	0	3.401388889	0	0	0	28	0	90	0	180	0	365	Emergence	White	0	131.3053565	73.6363016	27.66864132	0	0	0	0	0	0	0	0	0	0	0	0	0	0	0	0	4	1	31.4	11.1	31.3	35.2	89
12406289	20027838	84.68964877	0	2	2008 - 2010	4	5.166666667	0	0	3.878472222	0	0	0	28	0	90	0	180	0	365	Observation	White	0	120	80	21.9	0	0	0	0	0	0	1	0	0	0	0	0	0	0	0	0	5	2	36.8	12.3	32.6	33.4	98
13040879	21696464	84.68881271	0	2	2020 - 2022	2	2	0	0	7.889583333	0	0	0	28	0	90	0	180	0	365	Observation	White	0	150	84	27.66864132	0	1	0	0	0	1	0	0	0	0	0	0	0	0	0	0	6	2	27.6	9	33	32.6	101
18613213	27704777	84.67491782	0	2	2008 - 2010	2	0.666666667	0	0	5.190972222	1	0	0	28	0	90	0	180	0	365	Emergence	White	0	137	65	19.7	0	1	1	1	0	0	0	0	0	1	0	1	0	0	0	0	10	2	34.8	11.4	26.8	32.8	82
17878166	28495927	84.66499669	0	2	2011 - 2013	4	2	0	0	7.74375	1	0	0	28	0	90	0	180	1	193	Emergence	White	0	131.3053565	73.6363016	27.66864132	0	0	0	0	0	0	0	0	0	0	0	0	0	0	0	0	4	1	41.3	14	30.7	34	90
16595827	26013350	84.66321158	0	2	2008 - 2010	2	2	0	0	3.910416667	0	0	0	28	0	90	0	180	0	365	Emergence	White	0	120	60	24.6	0	0	0	0	1	0	0	0	0	0	0	0	0	0	0	0	5	2	23.5	7.3	29.6	31.1	95
18793658	24514326	84.66214851	0	2	2017 - 2019	2	2.5	0	0	5.764583333	0	0	0	28	0	90	0	180	0	365	Observation	Others	0	131.3053565	73.6363016	24.7	0	0	0	1	0	0	0	0	0	1	0	1	0	0	0	0	9	2	22	7.7	32.8	35	94
18118203	22769699	84.66160853	0	1	2014 - 2016	4	3.657894737	0	0	6.174305556	1	0	0	28	0	90	0	180	1	342	Observation	White	0	99	60	22.6	0	1	1	0	0	0	0	0	0	1	0	1	0	0	0	0	10	2	37.8	11.8	29.4	31.2	94
19951879	27972372	84.66112757	0	2	2017 - 2019	2	0.787878788	0	0	5.700694444	0	0	0	28	0	90	0	180	0	365	Observation	White	0	142	62	23.9	1	1	0	0	0	0	0	0	0	1	0	1	0	0	0	0	10	2	26.6	9	33.7	33.8	100
18900638	26220958	84.65643122	0	2	2008 - 2010	4	2	0	0	2.803472222	0	0	0	28	0	90	0	180	0	365	Emergence	White	0	131.3053565	73.6363016	27.66864132	0	0	0	0	0	0	0	0	0	0	0	0	0	0	0	0	4	1	33.8	11.1	28.8	32.9	88
15541869	28821837	84.65513269	0	2	2008 - 2010	4	1.666666667	0	0	7.942361111	1	0	0	28	0	90	0	180	0	365	Emergence	White	0	143	74	30.4	0	0	0	0	0	0	0	0	0	0	0	0	0	0	0	0	4	1	28.4	9.7	35.1	34	103
13087071	25367080	84.65321524	0	2	2017 - 2019	2	2	0	0	4.325694444	1	0	0	28	0	90	0	180	1	186	Emergence	White	0	140	72	22.3	0	0	0	0	0	0	0	0	0	0	0	0	0	0	0	0	4	1	20.3	6.5	30.7	32	96
11623625	27517130	84.65037473	0	2	2014 - 2016	3	0.5	0	0	3.728472222	0	0	0	28	0	90	0	180	0	365	Observation	White	0	135	70	25.4	0	0	0	0	0	0	0	0	0	0	0	0	0	0	0	0	4	1	21.1	6.6	28.8	31.3	92
12254325	22773373	84.65002093	0	1	2014 - 2016	2	2	1	1	13.11388889	0	0	0	28	0	90	0	180	0	365	Observation	Hispanic	3	100	62	27.2	0	1	1	0	0	0	0	0	1	0	0	1	0	0	0	0	9	2	26	8	32.1	30.8	104
17289400	22360905	84.64299074	0	2	2014 - 2016	2	2.5	0	0	4.649305556	0	0	0	28	0	90	0	180	0	365	Emergence	White	0	131.3053565	73.6363016	35.4	0	0	0	0	0	1	0	0	0	0	0	0	0	0	0	0	5	2	33.3	10.3	26.5	30.9	86
15719070	27562969	84.63891634	0	2	2011 - 2013	2	2	0	0	4.225	0	0	0	28	0	90	0	180	0	365	Emergence	White	0	120	80	27.1	0	1	0	0	0	0	1	0	0	0	0	0	0	0	0	0	6	2	28.5	8.7	27	30.5	89
16052860	22125292	84.63516297	0	2	2014 - 2016	2	2	0	0	9.671527778	0	0	0	28	0	90	0	180	0	365	Observation	White	0	131.3053565	73.6363016	20.6	0	0	0	0	1	1	0	0	0	0	0	0	0	0	0	0	6	2	26.8	8.7	33	32.5	102
14646969	29930878	84.62697586	0	2	2008 - 2010	2	1.741935484	0	0	3.717361111	0	0	0	28	0	90	0	180	0	365	Emergence	White	0	131.3053565	73.6363016	27.66864132	0	0	0	0	0	0	0	0	0	0	0	1	0	0	0	0	6	2	26.4	9	30.8	34.2	90
16622813	25129535	84.62393389	0	1	2008 - 2010	4	3.045582707	1	1	9.016666667	1	1	1	7	1	7	1	7	1	7	Emergence	White	3	138	66	26.2	1	1	0	0	0	1	0	0	0	0	0	1	1	0	0	0	11	2	25.5	8.1	35.4	31.8	112
18305899	24274956	84.61779435	0	1	2011 - 2013	2	2	0	0	3.032638889	1	0	0	28	0	90	0	180	0	365	Emergence	White	0	158	80	22.2	1	0	0	0	0	0	0	1	1	0	0	0	0	0	0	0	7	2	33.5	11.5	30.3	34.3	88
18474378	25740846	84.61348404	0	2	2014 - 2016	4	2	0	0	3.679861111	0	0	0	28	0	90	0	180	0	365	Emergence	Others	0	125	62	22.5	0	0	0	0	0	0	0	0	0	0	0	0	0	0	0	0	4	1	35.1	11.3	29.4	32.4	91
13639931	21007011	84.60966808	0	2	2014 - 2016	2	2	0	0	3.00625	0	0	0	28	0	90	0	180	0	365	Emergence	White	0	131.3053565	73.6363016	22.6	0	0	0	0	0	0	0	0	0	0	0	0	0	0	0	0	4	1	35.6	11.9	29.7	33.4	89
18077078	28713267	84.60786942	0	2	2008 - 2010	2	0.666666667	0	0	4.473611111	0	0	0	28	0	90	0	180	0	365	Emergence	White	0	139	62	24	0	0	0	0	0	0	0	0	0	1	0	0	0	0	0	0	5	2	29.3	10	30.8	34.3	90
12822767	29556350	84.60468577	0	2	2011 - 2013	4	2.125	0	0	3.005555556	1	0	0	28	0	90	0	180	0	365	Emergence	White	0	110	68	19.1	0	0	0	0	0	0	0	0	0	0	0	0	0	0	0	0	4	1	30.1	9.5	33.9	31.6	108
13518071	20568421	84.60414282	0	2	2008 - 2010	2	1	0	0	3.980555556	1	0	0	28	0	90	0	180	0	365	Emergence	White	0	117	63	25	0	1	1	0	0	0	0	0	0	1	0	1	0	0	0	0	10	2	32.6	10.5	27.3	32.3	85
11209388	24993969	84.60277387	0	1	2008 - 2010	4	7.549669868	0	1	9.368055556	1	0	0	28	1	39	1	39	1	39	Emergence	White	1	131.3053565	73.6363016	27.66864132	0	0	0	0	0	0	0	0	0	0	0	0	1	0	1	0	10	2	32.3	10.7	27.7	33.1	84
13663542	25803305	84.59425973	0	2	2020 - 2022	2	2	0	0	0.651388889	0	0	0	28	0	90	0	180	0	365	Emergence	White	0	131.3053565	73.6363016	27.66864132	0	0	0	0	1	0	0	0	0	0	0	0	0	0	0	0	5	2	40.4	13.1	31	32.4	96
17996794	27615291	84.59236806	0	2	2008 - 2010	2	2	0	0	5.41875	1	0	0	28	0	90	1	180	1	180	Emergence	Black	0	150	80	24.9	0	1	1	0	1	0	0	0	0	1	0	0	0	0	0	0	8	2	34	10.9	25.9	32.1	81
17264921	24676326	84.58711074	0	2	2014 - 2016	4	3	0	0	3.111111111	0	0	0	28	0	90	0	180	0	365	Surgical same day	White	0	158	78	32.6	0	0	0	0	0	0	0	0	0	0	0	0	0	0	0	0	4	1	28.7	9.3	32.9	32.4	101
18836126	23202971	84.57412376	0	2	2008 - 2010	4	3.148809524	1	1	5.718055556	0	0	0	28	0	90	0	180	0	365	Emergence	White	3	104	66	30	0	0	0	0	0	0	0	0	0	0	0	1	0	0	0	0	6	2	34.2	11.1	32.4	32.6	100
19119403	28024027	84.57384237	0	2	2017 - 2019	2	2	0	0	6.708333333	0	0	0	28	0	90	0	180	0	365	Urgent	Black	0	156	83	33.1	0	0	0	0	0	0	0	0	0	1	0	1	0	0	0	0	8	2	33.8	10.8	33.9	32	106
17080897	27868977	84.57370752	0	2	2008 - 2010	3	1	0	0	3.900694444	0	0	0	28	0	90	0	180	0	365	Emergence	Black	0	131.3053565	73.6363016	27.66864132	0	0	0	0	0	1	0	0	0	0	0	0	0	0	0	0	5	2	30	9.9	33.2	33.1	100
10514455	24779944	84.56419975	0	2	2011 - 2013	2	1.333333333	0	0	3.553472222	1	0	0	28	0	90	1	102	1	102	Emergence	White	0	131.3053565	73.6363016	27.66864132	0	0	0	0	1	0	0	0	0	0	0	0	0	0	0	0	5	2	34.8	12.1	27.3	34.9	78
14504795	28656046	84.54868979	0	1	2011 - 2013	2	2	0	0	5.591666667	1	0	1	14	1	14	1	14	1	14	Emergence	White	0	154	90	23.8	0	0	0	0	0	1	0	0	0	0	0	0	0	0	0	0	5	2	31.7	9.7	31.6	30.5	104
17658121	29561309	84.5462132	0	1	2011 - 2013	2	2	0	0	3.072916667	0	0	0	28	0	90	0	180	0	365	Surgical same day	White	0	144	57	10.2	0	0	0	0	0	0	0	0	0	0	0	0	0	0	0	0	4	1	31.1	10.5	34	33.7	101
13471476	28943959	84.54618757	0	2	2008 - 2010	2	1	0	0	21.81458333	0	0	0	28	0	90	0	180	0	365	Emergence	White	0	140	70	27.66864132	0	0	0	0	0	0	0	0	0	0	0	0	0	0	0	0	4	1	24.9	8.4	29.5	33.8	87
13805358	25204199	84.54336121	0	2	2014 - 2016	2	2	0	0	3.138888889	0	0	0	28	0	90	0	180	0	365	Surgical same day	White	0	126	62	31.4	0	0	0	0	0	0	0	0	0	0	0	0	0	0	0	0	4	1	27.6	9.3	30.4	33.6	91
12698967	29504425	84.54162834	0	2	2008 - 2010	1	0	0	0	3.665972222	1	0	0	28	0	90	0	180	0	365	Emergence	White	0	144	80	19	0	1	1	0	0	0	0	0	0	0	0	0	0	0	0	0	6	2	29.2	9.1	33.9	31.2	109
13880080	20948368	84.53363592	0	2	2011 - 2013	2	2.5	1	1	5.714583333	0	0	0	28	0	90	0	180	0	365	Emergence	White	1	131.3053565	73.6363016	27.66864132	0	0	0	1	0	0	0	0	0	0	0	0	0	0	0	0	5	2	35.5	11.8	29.9	33.2	90
12468221	29347989	84.52026008	0	1	2020 - 2022	1	0	0	0	6.697916667	1	0	0	28	0	90	1	124	1	124	Urgent	White	0	131.3053565	73.6363016	27.66864132	1	1	0	0	1	1	0	0	0	1	0	1	0	0	0	0	12	2	26.7	8.3	27.7	31.1	89
10837867	23327644	84.51419105	0	1	2008 - 2010	2	1	0	0	4.752083333	0	0	0	28	0	90	0	180	0	365	Emergence	White	0	131.3053565	73.6363016	27.66864132	0	0	0	0	1	0	0	0	0	0	0	0	0	0	0	0	5	2	34.7	12.3	32.6	35.5	92
18797936	23976790	84.50984461	0	2	2008 - 2010	2	1	0	0	9.425694444	0	0	0	28	0	90	0	180	0	365	Emergence	White	0	131.3053565	73.6363016	27.66864132	0	1	0	0	0	0	0	0	0	0	0	0	0	0	0	0	5	2	27.3	10.68288195	30.34233562	32.89850653
13756422	29914032	84.50835306	0	2	2020 - 2022	2	2	0	0	6.981944444	0	0	0	28	0	90	0	180	0	365	Emergence	White	0	140	68	15.8	0	0	0	0	1	0	0	0	0	0	0	0	0	0	0	0	5	2	32.4	10.6	30.9	32.7	95
17490145	21601381	84.50487082	0	2	2011 - 2013	1	0	0	0	7.841666667	1	0	0	28	1	51	1	51	1	51	Urgent	White	0	150	70	25.5	1	1	0	0	0	1	0	0	0	1	0	1	0	0	0	0	11	2	32.8	10.8	27.8	32.8	85
17066959	25142860	84.47288282	0	2	2008 - 2010	2	0.666666667	0	0	3.845833333	1	0	0	28	0	90	0	180	0	365	Emergence	White	0	131.3053565	73.6363016	21	1	0	1	1	0	0	0	0	0	0	0	0	0	0	0	0	7	2	38.2	13.1	28.4	34.4	83
17137800	24183367	84.46566918	0	2	2011 - 2013	2	0.666666667	1	1	3.513888889	0	0	0	28	0	90	0	180	0	365	Emergence	White	0	131.3053565	73.6363016	27.66864132	0	0	0	0	0	0	0	0	0	0	0	0	0	0	0	0	4	1	26.1	10.68288195	30.34233562	32.89850653
17942857	25517031	84.46473472	0	2	2017 - 2019	2	2	0	0	5.684027778	0	0	0	28	0	90	0	180	0	365	Emergence	White	0	178	71	23.6	0	0	0	1	0	0	0	0	0	1	0	0	0	0	0	0	6	2	34.9	11.2	29.4	32.1	92
16945996	28230366	84.45994239	0	2	2017 - 2019	2	2	0	0	5.754861111	0	0	0	28	0	90	0	180	0	365	Emergence	White	0	131.3053565	73.6363016	24.7	0	0	0	0	0	0	0	0	0	0	0	0	0	0	0	0	4	1	36.6	11.9	30.6	32.5	94
10329597	28105251	84.45929784	0	2	2020 - 2022	2	2	0	0	3.959027778	0	0	0	28	0	90	0	180	0	365	Urgent	White	0	160	84	27.66864132	0	0	0	0	0	1	0	0	0	0	0	0	0	0	0	0	5	2	36.5	11.4	29.1	31.2	93
11948471	25012017	84.45560546	0	1	2014 - 2016	2	2	0	0	3.156944444	1	0	0	28	1	87	1	87	1	87	Surgical same day	Asian	0	148	74	21.4	0	0	0	0	0	1	0	1	0	0	0	0	0	0	0	0	6	2	37	12	29.8	32.5	92
18336922	20374471	84.44536301	0	1	2020 - 2022	2	2	0	0	4.782638889	1	0	0	28	0	90	0	180	0	365	Emergence	White	0	131.3053565	73.6363016	27.66864132	0	0	0	0	0	0	0	0	0	0	0	1	0	0	0	0	6	2	36.2	11.8	30.7	32.6	94
14576985	20668609	84.44244258	0	2	2011 - 2013	2	2	0	0	3.095833333	1	0	0	28	0	90	0	180	0	365	Emergence	White	0	131.3053565	73.6363016	17.6	0	0	0	0	0	0	0	0	0	0	0	0	0	0	0	0	4	1	36	11.9	30.5	33	92
10966697	24294968	84.42846311	0	2	2017 - 2019	2	2	0	0	5.9875	1	0	0	28	0	90	0	180	0	365	Observation	White	0	178	73	21.6	0	0	0	0	1	0	0	0	1	1	0	1	1	0	0	0	12	2	25.8	8.5	32.8	32.9	100
19011624	25708303	84.41915702	0	2	2017 - 2019	2	0.666666667	0	0	4.690972222	0	0	0	28	0	90	0	180	0	365	Observation	White	0	131.3053565	73.6363016	25.3	0	0	0	0	0	1	0	0	0	1	0	1	0	0	0	0	9	2	28.4	8.9	29.3	31.3	93
18956888	24655613	84.41159925	0	2	2008 - 2010	2	2	0	0	3.225694444	1	0	0	28	0	90	0	180	0	365	Surgical same day	White	0	120	70	39.7	0	0	0	0	0	0	0	0	0	0	0	0	0	0	0	0	4	1	31.9	10.68288195	30.34233562	32.89850653
11154977	28498023	84.3887396	0	2	2008 - 2010	4	2	0	0	6.522916667	0	0	0	28	0	90	0	180	0	365	Emergence	White	0	131.3053565	73.6363016	27.66864132	0	0	0	0	0	0	0	0	0	1	0	0	0	0	0	0	5	2	18.2	10.68288195	30.34233562	32.89850653
11625936	22823980	84.38862955	0	1	2008 - 2010	2	2	0	0	7.298611111	0	0	0	28	0	90	0	180	0	365	Surgical same day	White	0	128	74	22.7	1	1	0	0	0	0	0	0	0	0	0	0	0	0	0	0	6	2	42.5	14.3	30.8	33.6	91
18800417	27543946	84.38687249	0	2	2014 - 2016	2	2	0	0	5.199305556	0	0	0	28	0	90	0	180	0	365	Surgical same day	White	0	116	70	34.2	0	0	0	0	0	1	0	0	0	0	0	0	0	0	0	0	5	2	28.8	9.4	31.5	32.7	97
15729286	22003994	84.3848923	0	1	2008 - 2010	2	0.333333333	0	0	4.83125	1	0	0	28	0	90	0	180	0	365	Emergence	White	0	131.3053565	73.6363016	27.66864132	0	0	0	0	1	0	0	0	0	0	0	1	0	0	0	0	7	2	34.6	11.9	32	34.4	93
11340266	23412604	84.37461464	0	2	2014 - 2016	3	1	0	0	4.856944444	1	0	0	28	0	90	0	180	0	365	Emergence	White	0	155	93	21	0	0	0	0	0	1	0	0	0	0	0	0	1	0	1	0	11	2	37.5	12.7	31.4	33.7	93
10615458	20939289	84.37070171	0	2	2008 - 2010	3	1	0	0	6.140277778	1	0	0	28	1	90	1	90	1	90	Surgical same day	White	0	130	82	28	0	1	0	0	0	0	0	0	0	0	0	1	1	0	0	0	9	2	28.9	9.5	27.6	32.9	84
10840951	23724055	84.3635318	0	2	2017 - 2019	2	2	0	1	7.972916667	0	0	0	28	0	90	0	180	0	365	Observation	White	2	130	70	27.66864132	0	1	0	0	0	1	0	0	0	1	0	0	0	0	0	0	7	2	30.5	8.5	22	27.9	79
11770223	26519394	84.34927185	0	2	2008 - 2010	2	1	0	0	3.910416667	1	0	0	28	0	90	0	180	1	295	Emergence	White	0	131.3053565	73.6363016	27.66864132	0	0	0	0	0	0	0	0	0	1	0	0	0	0	0	0	5	2	27.2	8.8	29.8	32.4	92
19479441	29252390	84.34437974	0	1	2017 - 2019	2	2	0	0	3.704166667	1	0	0	28	1	60	1	60	1	60	Observation	White	0	131.3053565	73.6363016	21.6	0	0	0	0	0	0	0	0	0	0	0	0	0	0	0	0	4	1	34.8	11.3	31.5	32.5	97
19191262	21370243	84.3441839	0	2	2014 - 2016	2	2	0	0	5.895833333	1	0	0	28	0	90	0	180	1	360	Urgent	White	0	131.3053565	73.6363016	16.8	0	0	0	0	1	0	0	0	0	0	0	0	0	0	0	0	5	2	31.5	10.2	30.5	32.4	94
11547517	23863120	84.34343706	0	2	2008 - 2010	2	2	0	0	4.704166667	0	0	0	28	0	90	0	180	0	365	Emergence	White	0	136	60	19.2	0	0	0	0	0	0	0	0	0	0	0	0	0	0	0	0	4	1	26.8	9.3	31.3	34.7	90
17435663	29288781	84.34298036	0	1	2008 - 2010	4	2.708333333	0	0	10.46388889	0	0	0	28	0	90	0	180	0	365	Emergence	White	0	131.3053565	73.6363016	27.66864132	0	1	0	0	0	1	0	0	0	1	0	1	0	0	0	0	9	2	35.2	11.9	29.9	33.7	89
17655208	21333772	84.33583898	0	2	2017 - 2019	2	2	0	0	4.045833333	0	0	0	28	0	90	0	180	0	365	Observation	White	0	89	48	21.5	0	0	0	0	0	0	0	0	0	0	0	0	0	0	0	0	4	1	20.3	6.6	32	32.5	99
13383335	21055554	84.33088032	0	2	2017 - 2019	4	3.7	0	0	34.91041667	1	0	0	28	1	59	1	59	1	59	Observation	White	0	131.3053565	73.6363016	16.7	1	1	0	0	0	1	0	0	0	1	0	0	0	0	0	0	8	2	22.1	7.1	27.4	32.1	85
12035601	28254365	84.32066829	0	2	2008 - 2010	4	0.583333333	0	0	2.918055556	1	1	1	3	1	3	1	3	1	3	Emergence	White	0	131.3053565	73.6363016	27.66864132	0	0	0	0	0	0	0	0	0	0	0	0	0	0	0	0	4	1	32.1	11.5	32.5	35.9	91
17436366	21769291	84.3165253	0	2	2011 - 2013	3	1.486369269	1	1	10.82361111	1	1	1	11	1	11	1	11	1	11	Emergence	White	3	131.3053565	73.6363016	27.66864132	0	0	0	0	0	0	1	0	1	0	0	0	0	0	0	0	6	2	29.2	10.1	31.4	34.5	91
17688899	27952348	84.31507649	0	2	2017 - 2019	4	4.5	0	0	10.53263889	0	0	0	28	0	90	0	180	0	365	Emergence	White	0	131.3053565	73.6363016	21.9	1	0	0	0	0	0	0	0	0	0	0	0	0	0	0	0	5	2	34.3	10.6	24.5	30.9	79
13836824	23811179	84.31041162	0	2	2011 - 2013	2	2	0	0	3.178472222	0	0	0	28	0	90	0	180	0	365	Emergence	White	0	118	72	27.66864132	0	0	0	0	0	1	0	1	0	0	0	1	0	0	0	0	8	2	28.2	9.1	31.1	32.4	96
17972456	23599353	84.29712036	0	2	2008 - 2010	2	2	0	0	3.910416667	1	0	0	28	0	90	0	180	0	365	Surgical same day	Black	0	158	80	30.3	0	0	0	0	0	0	0	0	0	1	0	0	0	0	0	0	5	2	28.4	9.5	28.3	33.5	85
16840013	20752028	84.29091929	0	2	2008 - 2010	2	2	0	0	3.684722222	1	0	0	28	0	90	0	180	0	365	Emergence	Black	0	130	84	28.3	0	0	0	1	0	0	0	0	0	1	0	0	0	0	0	0	6	2	33.1	11.5	32.4	34.7	93
15969015	25835316	84.284718	0	2	2020 - 2022	2	2	0	0	5.597916667	0	0	0	28	0	90	0	180	0	365	Observation	White	0	131.3053565	73.6363016	27.66864132	0	0	0	1	0	0	0	0	0	0	0	0	0	0	0	0	5	2	31.6	10.1	30.3	32	95
14197427	21488135	84.2834232	0	1	2011 - 2013	2	2	0	0	4.075694444	0	0	0	28	0	90	0	180	0	365	Emergence	White	0	131.3053565	73.6363016	27.66864132	0	0	0	0	0	0	0	0	0	0	0	0	0	0	0	0	4	1	32.2	11	34	34.2	99
15656695	27447641	84.27849116	0	1	2014 - 2016	2	2	0	0	2.904861111	0	0	0	28	0	90	0	180	0	365	Emergence	White	0	132	84	23.1	0	0	0	0	0	0	0	0	0	0	0	0	0	0	0	0	4	1	37.9	12.9	33.5	34	99
19494684	29984530	84.27669752	0	2	2014 - 2016	2	2	0	0	4.796527778	1	0	0	28	0	90	0	180	1	364	Observation	White	0	131.3053565	73.6363016	11.6	1	1	1	0	0	0	0	0	0	1	0	1	0	0	0	0	11	2	33.7	10.6	32	31.5	102
14815806	21087533	84.27015194	0	2	2020 - 2022	2	2	0	0	7.916666667	0	0	0	28	0	90	0	180	0	365	Emergence	White	0	131.3053565	73.6363016	27.66864132	0	1	0	0	1	0	0	0	1	1	0	0	0	0	0	0	8	2	26.2	8	21.8	30.5	71
19555015	24222817	84.25746628	0	1	2008 - 2010	2	0.333333333	0	0	6.517361111	0	0	0	28	0	90	0	180	0	365	Emergence	White	0	131.3053565	73.6363016	27.66864132	1	1	0	0	0	0	0	0	0	0	0	1	0	0	0	0	8	2	29.7	9.6	30.8	32.4	95
16075103	25757255	84.25660407	0	2	2008 - 2010	2	1	0	0	3.665972222	0	0	0	28	0	90	0	180	0	365	Emergence	White	0	131.3053565	73.6363016	27.66864132	0	0	0	1	0	0	0	0	0	0	0	1	0	0	0	0	7	2	28.3	9.3	28.9	32.9	88
17723406	24517246	84.25088579	0	2	2017 - 2019	2	2	0	0	5.140277778	0	0	0	28	0	90	0	180	0	365	Emergence	White	0	131.3053565	73.6363016	22.6	0	1	0	1	1	0	0	0	0	1	1	0	0	0	0	0	10	2	24.8	7.7	30.7	31	99
19871603	27624816	84.24985063	0	2	2008 - 2010	2	2	0	0	5.60625	1	0	0	28	0	90	0	180	0	365	Emergence	White	0	131.3053565	73.6363016	27.66864132	1	1	0	0	0	1	0	0	0	0	0	1	0	0	0	0	9	2	26.6	9.1	33.1	34.4	96
12778154	24195813	84.24610015	0	1	2017 - 2019	2	2	0	0	1.853472222	0	0	0	28	0	90	0	180	0	365	Observation	White	0	131.3053565	73.6363016	25.8	0	0	0	0	0	0	0	0	0	0	0	0	0	0	0	0	4	1	36.7	12.3	30.8	33.5	92
16604960	24694821	84.23273572	0	1	2017 - 2019	2	2	0	0	3.638888889	1	0	0	28	0	90	0	180	1	303	Urgent	White	0	131.3053565	73.6363016	31.3	0	0	0	0	1	1	0	0	0	0	0	0	0	0	0	0	6	2	41.6	14.4	32.4	34.6	94
15068294	23277336	84.21205986	0	2	2008 - 2010	4	1.75	1	1	6.931944444	1	1	1	6	1	6	1	6	1	6	Emergence	White	2	132	84	24	0	1	0	0	1	0	0	0	1	0	0	0	0	0	0	0	7	2	27.7	9.4	32.3	33.8	95
17251907	27494154	84.20766772	0	2	2008 - 2010	4	2	0	0	8.636805556	0	0	0	28	0	90	0	180	0	365	Emergence	White	0	122	68	35.9	0	0	0	0	0	0	0	0	0	1	0	1	0	0	0	0	7	2	34.6	11.5	31.7	33.2	95
18769547	26136796	84.19916019	0	2	2017 - 2019	4	2.6507431	0	0	6.865277778	0	0	0	28	0	90	0	180	0	365	Observation	White	0	94	52	19.9	0	1	0	1	1	0	0	0	0	0	0	0	0	0	0	0	7	2	26.9	8.5	31.4	31.6	99
19871031	26695796	84.19886358	0	2	2008 - 2010	4	2	1	1	11.03541667	0	0	0	28	0	90	0	180	0	365	Urgent	Others	3	131.3053565	73.6363016	27.66864132	1	1	0	0	0	1	0	0	0	0	0	0	0	0	0	0	7	2	29.8	9.9	31.5	33.1	95
11944507	27853295	84.19757654	0	2	2014 - 2016	2	2	0	0	6.497222222	0	0	0	28	0	90	0	180	0	365	Emergence	White	0	132	62	20.7	0	1	0	1	0	1	0	0	0	1	0	0	0	0	0	0	8	2	42.8	14.4	31.4	33.6	93
17122464	26317532	84.1955971	0	2	2008 - 2010	2	1	0	0	3.313194444	1	0	0	28	0	90	0	180	1	208	Emergence	White	0	131.3053565	73.6363016	27.66864132	0	0	0	0	1	1	0	0	0	0	0	0	0	0	0	0	6	2	37.7	12.1	29.9	32.2	93
12534892	22009502	84.18382447	0	1	2008 - 2010	4	3.154475043	1	1	10.2125	1	0	0	28	1	88	1	88	1	88	Observation	White	2	126	70	28.5	0	0	1	0	1	0	0	0	0	0	0	1	0	0	0	0	8	2	41.4	12.8	27.5	30.9	89
12575656	21247767	84.17946815	0	2	2011 - 2013	1	0	0	0	4.011805556	0	0	0	28	0	90	0	180	0	365	Emergence	Asian	0	110	70	18.8	0	0	0	0	1	0	0	0	0	0	0	0	0	0	0	0	5	2	27.1	10.68288195	30.34233562	32.89850653
13375848	27968250	84.16508568	0	1	2011 - 2013	2	2	0	0	4.529861111	0	0	0	28	0	90	0	180	0	365	Emergence	White	0	162	76	25.4	0	0	0	0	0	0	0	0	0	0	0	0	0	0	0	0	4	1	43.4	14.6	33.2	33.7	99
19555684	20032354	84.16351237	0	2	2008 - 2010	3	1	0	0	4.861805556	0	0	0	28	0	90	0	180	0	365	Emergence	White	0	104	48	17.5	0	0	0	0	0	0	0	0	0	0	0	0	0	0	0	0	4	1	29.7	10	26.5	33.5	79
12113414	28597517	84.16108802	0	1	2011 - 2013	2	2	0	0	7.757638889	1	0	1	21	1	21	1	21	1	21	Emergence	White	0	131.3053565	73.6363016	27.66864132	0	1	0	0	0	0	0	0	0	1	0	1	0	0	0	0	8	2	39.4	13	30.1	33.1	91
14232595	28776410	84.13350106	0	1	2008 - 2010	4	0.875	0	0	6.8375	0	0	0	28	0	90	0	180	0	365	Urgent	White	0	131.3053565	73.6363016	33.3	1	1	0	0	0	0	0	0	0	1	0	1	0	0	0	0	10	2	30.1	9.6	30.1	31.9	94
11857723	22652124	84.12756002	0	2	2020 - 2022	2	2	0	0	5.083333333	0	0	0	28	0	90	0	180	0	365	Emergence	White	0	131.3053565	73.6363016	22	0	0	0	0	0	0	0	0	0	0	0	0	0	0	0	0	4	1	31.9	10.3	32.1	32.3	99
11463287	21809125	84.11478311	0	1	2011 - 2013	2	2	0	0	3.724305556	1	0	0	28	0	90	1	109	1	109	Urgent	White	0	152	84	27.66864132	0	0	1	0	0	1	0	0	0	0	0	0	1	0	1	0	12	2	37	12.6	35.4	33.9	104
15892455	27280645	84.11120679	0	1	2011 - 2013	4	3.5	0	0	9.519444444	1	0	0	28	0	90	0	180	1	309	Emergence	White	0	131.3053565	73.6363016	41.7	0	0	0	1	0	0	0	0	0	0	0	0	0	0	0	0	5	2	40.2	13.2	33.6	33	102
15799636	25397659	84.10784524	0	2	2011 - 2013	4	2.75	0	0	4.668055556	0	0	0	28	0	90	0	180	0	365	Urgent	White	0	154	57	24	0	0	1	0	0	0	1	0	0	0	0	0	0	0	0	0	6	2	22.2	7	30.8	31.5	98
10139983	20140325	84.07793638	0	2	2014 - 2016	2	2.5	0	0	2.90625	0	0	0	28	0	90	0	180	0	365	Emergence	White	0	130	70	23.6	0	0	0	0	1	0	0	0	0	0	0	0	0	0	0	0	5	2	32.7	10.6	30.5	32.4	94
11441893	26673241	84.07684213	0	1	2020 - 2022	2	2	0	0	5.713194444	1	0	0	28	1	37	1	37	1	37	Emergence	White	0	131.3053565	73.6363016	34.8	0	0	0	0	1	0	0	0	0	1	0	1	0	0	0	0	9	2	41	13.2	31.1	32.2	97
13481067	20418053	84.06853333	0	2	2017 - 2019	3	1	0	0	4.495833333	1	0	0	28	1	56	1	56	1	56	Emergence	White	0	131.3053565	73.6363016	17.4	0	0	0	0	0	0	0	0	0	0	0	0	0	0	0	0	4	1	30	10	34.1	33.3	102
14755954	22820846	84.0629035	0	1	2008 - 2010	2	1	0	0	4.586111111	0	0	0	28	0	90	0	180	0	365	Emergence	White	0	131.3053565	73.6363016	27.66864132	0	0	0	0	0	0	0	0	0	0	0	0	0	0	0	0	4	1	27.2	9.7	32.7	35.8	91
17728504	20873827	84.05689736	0	2	2008 - 2010	2	2	0	0	4.834027778	0	0	0	28	0	90	0	180	0	365	Emergence	White	0	118	76	25.7	0	0	0	0	0	0	0	0	0	0	0	0	0	0	0	0	4	1	36	12	30.9	33.5	92
18435231	23583946	84.05446571	0	1	2011 - 2013	2	2	0	0	8.013194444	0	0	0	28	0	90	0	180	0	365	Observation	White	0	153	82	22.3	0	0	0	0	0	0	0	0	0	0	0	1	0	0	0	0	6	2	33.9	11.1	32.6	32.7	100
19921052	26990301	84.01735288	0	1	2008 - 2010	2	2	0	0	5.677083333	0	0	0	28	0	90	0	180	0	365	Surgical same day	White	0	124	80	27.1	0	0	0	0	0	0	0	0	0	0	0	0	0	0	0	0	4	1	33.6	11.3	32.9	33.6	98
13579910	22205882	84.00832211	0	2	2008 - 2010	4	9.806709956	0	1	11.49166667	1	0	1	15	1	15	1	15	1	15	Emergence	White	3	131.3053565	73.6363016	27.66864132	0	1	0	0	0	0	0	0	0	0	0	0	0	0	0	0	5	2	35.6	11.7	30.3	33	92
17607053	28443553	84.0081843	0	2	2008 - 2010	4	3.5	1	1	7.339583333	1	0	0	28	0	90	0	180	0	365	Emergence	White	3	131.3053565	73.6363016	27.66864132	0	1	0	0	0	0	0	0	0	0	0	1	0	0	0	0	7	2	37.7	13.3	31.4	35.4	89
17765662	29947779	84.0063496	0	2	2008 - 2010	2	1	0	0	1.686805556	1	0	0	28	0	90	0	180	1	281	Emergence	White	0	130	80	28.2	0	1	1	0	1	1	0	0	0	1	0	0	0	0	0	0	9	2	32.6	11.2	30.7	34.2	90
15253364	27510158	83.99854647	0	2	2011 - 2013	4	3	0	0	8.025694444	1	0	1	20	1	20	1	20	1	20	Emergence	White	0	131.3053565	73.6363016	27.66864132	0	0	0	0	0	0	0	0	0	0	0	0	0	0	0	0	4	1	35.5	11.5	29.6	32.5	91
13812062	21190752	83.99277792	0	1	2011 - 2013	2	2	0	0	3.713888889	0	0	0	28	0	90	0	180	0	365	Urgent	White	0	131.3053565	73.6363016	22.5	1	0	0	0	0	0	0	0	0	0	0	0	0	0	0	0	5	2	39.5	12.2	28.7	30.9	93
15780069	28102742	83.98787341	0	2	2008 - 2010	4	2.287356322	0	0	5.655555556	0	0	0	28	0	90	0	180	0	365	Emergence	Hispanic	0	131.3053565	73.6363016	27.66864132	1	0	0	0	0	0	0	0	0	0	0	0	0	0	0	0	5	2	32.4	10.8	31.2	33.3	94
17190058	23607181	83.98321988	0	2	2014 - 2016	2	2	0	0	3.422916667	0	0	0	28	0	90	0	180	0	365	Emergence	Others	0	132	66	22.5	0	0	0	0	0	0	0	0	0	1	0	0	0	0	0	0	5	2	31.6	10.7	28.1	33.7	83
10194944	25378948	83.96617448	0	2	2020 - 2022	4	6.666666667	0	0	15.77222222	0	0	0	28	0	90	0	180	0	365	Urgent	White	0	131.3053565	73.6363016	27.66864132	0	1	0	0	0	1	0	0	0	0	0	1	0	0	0	0	8	2	36.3	11	30.34233562	32.89850653
19242692	27627644	83.96481716	0	1	2008 - 2010	4	3	0	0	4.804861111	0	0	0	28	0	90	0	180	0	365	Emergence	White	0	140	80	25.1	0	0	0	0	0	0	0	0	0	0	0	0	0	0	0	0	4	1	40.8	13.6	29.1	33.3	87
18586624	26854128	83.94438543	0	2	2008 - 2010	2	2	0	0	2.79375	0	0	0	28	0	90	0	180	0	365	Emergence	White	0	120	78	21.5	0	0	1	0	0	1	0	0	0	0	0	0	0	0	0	0	6	2	37.4	12.6	31.3	33.6	93
11534190	22426859	83.93773063	0	1	2017 - 2019	2	2	0	0	4.070833333	0	0	0	28	0	90	0	180	0	365	Emergence	White	0	131.3053565	73.6363016	29	0	0	0	0	0	0	0	0	0	0	0	0	0	0	0	0	4	1	42.6	14.3	32.7	33.6	98
13767332	21730732	83.93307238	0	2	2008 - 2010	4	1.166666667	0	0	3.886805556	0	0	0	28	0	90	0	180	0	365	Emergence	White	0	120	82	24.6	0	0	0	0	0	0	0	0	0	0	0	0	0	0	0	0	4	1	28.1	9.6	32.2	34.4	94
16579956	21270686	83.90591482	0	1	2011 - 2013	2	1	0	0	4.479166667	1	0	0	28	0	90	1	122	1	122	Emergence	White	0	102	50	27	0	0	0	0	1	0	0	0	0	0	0	0	0	0	0	0	5	2	35.5	11.5	31.5	32.3	98
14637099	22348027	83.90492894	0	1	2017 - 2019	1	0	0	0	3.082638889	0	0	0	28	0	90	0	180	0	365	Emergence	White	0	131.3053565	73.6363016	31.8	0	0	0	0	0	0	0	0	0	0	0	0	0	0	0	0	4	1	27.4	9.2	31.3	33.6	93
10025647	23201842	83.88087525	0	1	2008 - 2010	2	2	0	0	9.880555556	1	0	0	28	0	90	0	180	0	365	Emergence	White	0	115	70	27.66864132	0	1	0	0	0	0	0	0	0	0	0	1	0	0	0	0	7	2	35.1	11.4	26.1	32.6	80
10107231	27138036	83.88002544	0	2	2017 - 2019	2	2	0	0	2.947916667	0	0	0	28	0	90	0	180	0	365	Observation	White	0	150	83	26	0	0	0	0	0	0	0	0	0	0	0	1	0	0	0	0	6	2	33.1	10.6	31.5	32	99
17568056	21682355	83.873635	0	2	2014 - 2016	2	2	0	0	5.557638889	1	0	0	28	0	90	0	180	0	365	Observation	White	0	144	69	21.3	1	1	0	0	0	0	0	0	0	0	0	0	0	0	0	0	6	2	28.3	9.2	27.9	32.5	86
18795670	25228653	83.8658947	0	2	2011 - 2013	2	2	0	0	3.407638889	0	0	0	28	0	90	0	180	0	365	Emergence	White	0	131.3053565	73.6363016	27.66864132	0	0	0	0	0	0	0	0	0	0	0	1	0	0	0	0	6	2	29.8	9.9	33.1	33.1	100
16362732	20266167	83.84543642	0	2	2008 - 2010	2	1	0	0	3.659027778	0	0	0	28	0	90	0	180	0	365	Emergence	White	0	126	86	22.7	0	0	0	0	0	1	0	0	0	0	0	0	0	0	0	0	5	2	32.3	10.9	31.1	33.8	92
16759978	20297227	83.83815814	0	2	2008 - 2010	2	2	0	0	3.515277778	0	0	0	28	0	90	0	180	0	365	Emergence	White	0	131.3053565	73.6363016	27.66864132	0	0	0	0	0	0	0	0	0	1	0	1	0	0	0	0	7	2	38.1	12.7	30.8	33.2	93
16003661	29903642	83.82586918	0	2	2008 - 2010	2	2	0	0	2.361805556	1	0	0	28	0	90	1	149	1	149	Urgent	White	0	152	80	18.5	0	0	0	0	0	1	0	0	0	0	0	0	0	0	0	0	5	2	23.4	7.6	25.7	32.5	79
19245916	22933480	83.82508469	0	2	2017 - 2019	2	2	0	0	3.674305556	0	0	0	28	0	90	0	180	0	365	Observation	White	0	144	80	19.4	0	0	0	0	0	1	0	0	0	0	0	0	0	0	0	0	5	2	27.2	8.3	30.5	30.5	100
10373824	28012682	83.80943099	0	2	2008 - 2010	4	1.666666667	0	0	4.96875	1	0	0	28	0	90	0	180	0	365	Emergence	White	0	122	68	19.7	1	0	0	0	0	1	1	0	0	1	0	0	0	0	0	0	8	2	37.2	12.2	28	32.7	86
19895786	29798422	83.78414144	0	1	2011 - 2013	2	0.5	0	1	8.306944444	1	0	0	28	1	43	1	43	1	43	Emergence	White	0	131.3053565	73.6363016	27.66864132	0	1	0	0	0	0	0	0	1	0	0	1	0	1	0	0	10	2	32.5	9.9	32.9	30.4	108
19156094	22978647	83.77673197	0	2	2011 - 2013	2	1	0	0	4.784722222	0	0	0	28	0	90	0	180	0	365	Emergence	White	0	131.3053565	73.6363016	27.66864132	0	0	0	0	0	1	0	0	0	0	0	0	0	0	0	0	5	2	38.3	12.1	26	31.6	82
19545215	24259474	83.77625474	0	2	2011 - 2013	2	2	0	0	3.045833333	0	0	0	28	0	90	0	180	0	365	Surgical same day	White	0	131.3053565	73.6363016	27.66864132	0	0	0	0	0	0	0	0	0	0	0	0	0	0	0	0	4	1	31.2	10.1	30.2	32.4	93
19428194	29438173	83.7721897	0	1	2011 - 2013	2	2	0	0	3.618055556	1	0	0	28	1	29	1	29	1	29	Urgent	White	0	131.3053565	73.6363016	27.66864132	0	0	0	0	0	0	0	0	0	0	0	0	0	0	0	0	4	1	27.8	9.4	30.3	33.8	90
11601206	28127329	83.77129372	0	1	2008 - 2010	2	2	0	0	11.93333333	0	0	0	28	0	90	0	180	0	365	Emergence	White	0	108	66	26.9	0	1	0	0	1	0	0	0	0	0	0	0	0	0	0	0	6	2	47.2	15.3	30.5	32.4	94
11343896	26801786	83.77122003	0	2	2008 - 2010	2	0.386666667	0	0	3.863194444	0	0	0	28	0	90	0	180	0	365	Emergence	White	0	131.3053565	73.6363016	27.66864132	0	0	0	0	0	0	0	0	0	1	0	0	0	0	0	0	5	2	32.1	11.5	29	35.7	81
12456245	28095332	83.76885477	0	2	2008 - 2010	2	2	0	0	3.911111111	0	0	0	28	0	90	0	180	0	365	Emergence	White	0	110	70	20	0	0	0	0	0	0	0	0	0	0	0	0	0	0	0	0	4	1	36.5	11.9	30.3	32.7	93
14769795	23384197	83.75944549	0	1	2008 - 2010	2	2	0	0	3.827777778	1	0	0	28	0	90	0	180	0	365	Observation	Black	0	124	82	30.6	1	0	0	0	0	0	0	0	0	0	0	0	0	0	0	0	5	2	32	10.9	31.4	34.1	92
11709808	22205819	83.75414421	0	2	2008 - 2010	2	0.666666667	0	0	5.097222222	1	0	0	28	0	90	0	180	1	195	Emergence	White	0	120	60	23.4	0	0	0	0	1	0	0	0	0	0	0	0	0	0	0	0	5	2	37.6	12.7	32	33.7	95
18731732	27030087	83.74982629	0	2	2014 - 2016	2	2	0	1	6.839583333	0	0	0	28	0	90	0	180	0	365	Observation	Asian	0	131.3053565	73.6363016	17.5	0	0	0	0	0	0	0	0	0	0	0	0	0	0	0	0	4	1	27.2	9	31	33.1	94
19209751	23741009	83.74787082	0	2	2011 - 2013	2	2	0	0	3.309027778	1	0	0	28	0	90	0	180	0	365	Surgical same day	White	0	120	80	24.7	0	0	0	0	0	1	0	0	0	0	0	0	0	0	0	0	5	2	30.6	9.8	31.9	32	100
12648153	26731962	83.72995096	0	2	2008 - 2010	2	2.5	0	0	7.790277778	1	0	0	28	0	90	0	180	0	365	Emergence	White	0	126	66	34.3	0	0	0	1	0	0	0	0	0	1	0	1	0	0	0	0	9	2	31	10.3	29.8	33.3	90
19010722	21671057	83.72484476	0	2	2011 - 2013	2	2	0	0	2.863888889	0	0	0	28	0	90	0	180	0	365	Emergence	White	0	131.3053565	73.6363016	27.66864132	0	0	0	0	0	0	0	0	0	0	0	0	0	0	0	0	4	1	32.8	11	32	33.6	95
10990167	25677010	83.71607394	0	2	2014 - 2016	3	5	0	0	10.19722222	1	0	0	28	0	90	0	180	0	365	Emergence	White	0	148	64	25.7	0	0	0	0	0	0	1	0	0	0	0	0	0	0	0	0	5	2	26.9	8.1	25.6	30.1	85
13008075	24453482	83.71599348	0	2	2008 - 2010	3	1.463270142	0	0	11.02986111	0	0	0	28	0	90	0	180	0	365	Emergence	White	0	138	82	42.4	0	0	0	0	0	0	0	0	0	0	0	0	0	0	0	0	4	1	38.4	12.3	30.2	32	94
11533917	29995849	83.71282647	0	2	2017 - 2019	2	2	0	0	5.270833333	1	0	0	28	0	90	0	180	0	365	Emergence	White	0	131.3053565	73.6363016	21.9	0	0	0	0	0	0	0	0	0	0	0	1	0	0	0	0	6	2	31.4	10.3	31.1	32.8	95
13029198	24399101	83.69489126	0	2	2011 - 2013	1	0	0	0	3.79375	0	0	0	28	0	90	0	180	0	365	Emergence	White	0	122	72	27.66864132	0	0	0	0	0	0	0	0	0	0	0	0	0	0	0	0	4	1	35.6	11.7	26.1	32.8	80
16469786	21133185	83.6897198	0	1	2011 - 2013	1	0	0	0	4.736111111	0	0	0	28	0	90	0	180	0	365	Urgent	White	0	131	71	27.6	1	1	0	0	0	0	0	0	0	1	0	1	0	0	0	0	10	2	27.8	9	25.6	32.4	79
15239387	20518692	83.68719955	0	2	2008 - 2010	2	0.666666667	0	0	2.970833333	0	0	0	28	0	90	0	180	0	365	Emergence	White	0	138	80	31.2	0	0	0	0	0	0	0	0	0	1	0	0	0	0	0	0	5	2	38	12.9	30	33.9	89
16194593	26439802	83.68645317	0	1	2017 - 2019	4	3	0	0	5.971527778	0	0	0	28	0	90	0	180	0	365	Urgent	Others	0	131.3053565	73.6363016	30.9	0	0	0	0	0	0	0	0	0	0	0	0	0	0	0	0	4	1	41.5	13.2	27.3	31.8	86
10448029	26781065	83.65573016	0	2	2008 - 2010	2	2	0	0	3.570138889	0	0	0	28	0	90	0	180	0	365	Observation	Black	0	144	90	33.9	0	0	0	0	0	0	0	0	0	1	0	1	0	0	0	0	8	2	36.3	11	25.3	30.3	84
15970768	25537104	83.64133658	0	2	2011 - 2013	2	2	0	0	4.310416667	0	0	0	28	0	90	0	180	0	365	Emergence	White	0	131.3053565	73.6363016	27.66864132	0	0	0	0	1	0	0	0	0	0	0	0	0	0	0	0	5	2	24.6	8.3	31.5	33.9	93
11345716	23365633	83.63812524	0	2	2011 - 2013	3	0.5	0	0	2.66875	0	0	0	28	0	90	0	180	0	365	Urgent	White	0	131.3053565	73.6363016	27.66864132	0	0	0	0	1	0	0	0	0	0	0	0	0	0	0	0	5	2	33.4	10.6	30.4	31.6	96
14478433	21229408	83.62867755	0	2	2008 - 2010	2	0.666666667	0	0	2.894444444	0	0	0	28	0	90	0	180	0	365	Emergence	White	0	155	59	24.2	0	0	0	0	0	0	0	0	0	0	0	0	0	0	0	0	4	1	34.1	11.9	30.6	34.8	88
16709584	21727870	83.59897502	0	2	2008 - 2010	2	0.666666667	0	0	3.806944444	0	0	0	28	0	90	0	180	0	365	Urgent	White	0	131.3053565	73.6363016	27.66864132	0	0	0	0	1	0	0	0	0	0	0	0	0	0	0	0	5	2	33.3	11.6	30.6	34.8	88
15385831	26829692	83.59400335	0	1	2011 - 2013	2	2	0	0	1.650694444	0	0	0	28	0	90	0	180	0	365	Emergence	White	0	128	70	29.1	0	0	0	1	0	0	0	0	0	0	0	0	0	0	0	0	5	2	29.3	9.9	29.6	33.8	88
17665114	29413435	83.58954444	0	2	2014 - 2016	2	2	0	0	3.267361111	0	0	0	28	0	90	0	180	0	365	Emergence	Black	0	131.3053565	73.6363016	31.2	0	0	0	0	0	0	0	0	0	0	0	0	0	0	0	0	4	1	28.7	9.1	29.8	31.7	94
19664882	22695358	83.58612585	0	2	2008 - 2010	2	1	0	0	5.439583333	1	0	0	28	1	76	1	76	1	76	Emergence	White	0	131.3053565	73.6363016	27.66864132	0	0	0	0	0	0	0	0	1	0	0	0	0	0	0	0	5	2	36.4	12	27.7	32.9	84
18598933	23004316	83.57690632	0	1	2020 - 2022	4	4.5	0	0	6.01875	0	0	0	28	0	90	0	180	0	365	Observation	White	0	131.3053565	73.6363016	29.8	0	0	0	0	0	0	0	0	0	1	0	0	0	0	0	0	5	2	32.7	10.5	31.7	32.1	99
11536884	27993155	83.57467416	0	2	2008 - 2010	4	3.526324746	1	1	11.62013889	0	0	0	28	0	90	0	180	0	365	Emergence	White	2	131.3053565	73.6363016	27.66864132	0	0	0	1	0	0	0	0	0	1	0	0	0	0	0	0	6	2	35.3	12.2	31.6	34.5	92
10557857	27907456	83.57143924	0	1	2011 - 2013	2	2	0	0	5.763888889	0	0	0	28	0	90	0	180	0	365	Observation	Black	0	131	84	29.2	1	1	0	0	0	1	0	0	0	1	0	0	0	0	0	0	8	2	32.4	10	27.6	30.9	90
10241209	21753163	83.56066328	0	2	2011 - 2013	1	0	0	0	4.699305556	0	0	0	28	0	90	0	180	0	365	Emergence	White	0	131.3053565	73.6363016	27.66864132	0	0	0	0	0	0	0	0	0	0	0	0	0	0	0	0	4	1	31.6	10.5	32	33.3	96
16739379	29192172	83.55014704	0	2	2008 - 2010	3	2.5	1	1	9.665277778	0	0	0	28	0	90	0	180	0	365	Emergence	White	2	131.3053565	73.6363016	27.66864132	0	1	0	0	0	0	1	0	0	1	0	1	0	0	0	0	9	2	28.3	9.3	30	32.7	92
15777327	28963555	83.5451537	0	1	2008 - 2010	4	1.791666667	0	0	12.30138889	0	0	0	28	0	90	0	180	0	365	Emergence	White	0	125	78	35.3	0	0	0	0	0	0	0	0	0	1	0	1	0	0	0	0	8	2	29.5	9.1	32.4	30.8	105
13933383	24585511	83.54007883	0	2	2008 - 2010	2	2	0	0	3.747916667	1	0	0	28	0	90	0	180	0	365	Emergence	White	0	102	70	28.7	0	0	0	0	0	0	0	0	0	1	0	0	0	0	0	0	5	2	35.9	11.1	26.6	30.9	86
11923807	25222968	83.53266244	0	1	2020 - 2022	4	1.333333333	0	0	6.235416667	1	0	0	28	0	90	0	180	1	202	Emergence	White	0	131.3053565	73.6363016	27.66864132	0	1	0	1	0	1	0	0	0	1	0	1	0	0	0	0	11	2	41	13.2	30	32.2	93
10959084	27038021	83.52829045	0	2	2011 - 2013	4	3.341534392	0	0	16.03888889	1	0	0	28	0	90	0	180	1	345	Emergence	White	0	120	80	30.5	0	0	0	0	0	0	0	0	0	1	0	1	0	0	0	0	7	2	34.6	11.2	30.6	32.4	95
15750192	22745160	83.52548683	0	2	2014 - 2016	2	2	0	0	3.794444444	0	0	0	28	0	90	0	180	0	365	Urgent	White	0	137	85	27.5	0	0	0	1	0	1	0	0	0	1	0	0	0	0	0	0	7	2	35.7	12	29.6	33.6	88
15846323	24475268	83.52039698	0	2	2017 - 2019	2	2	0	0	5.754166667	0	0	0	28	0	90	0	180	0	365	Emergence	White	0	156	77	22	0	0	1	0	0	0	1	0	0	0	0	0	0	0	0	0	6	2	33.5	10.6	28.6	31.6	90
16821365	22966502	83.51854889	0	2	2011 - 2013	2	2	0	0	3.152777778	0	0	0	28	0	90	0	180	0	365	Surgical same day	White	0	114	48	24.2	0	0	0	0	0	0	0	0	0	1	0	0	0	0	0	0	5	2	25.1	8	27.9	32	87
14382172	26366104	83.51514551	0	2	2014 - 2016	2	2	0	0	4.479861111	0	0	0	28	0	90	0	180	0	365	Emergence	White	0	131.3053565	73.6363016	18.9	0	0	0	0	1	0	0	0	0	0	0	0	0	0	0	0	5	2	27.7	9	27.9	32.5	86
17510058	22022820	83.49742134	0	2	2020 - 2022	2	2	0	0	2.877777778	0	0	0	28	0	90	0	180	0	365	Observation	White	0	131.3053565	73.6363016	27.66864132	0	0	0	0	0	0	0	0	0	0	0	1	0	0	0	0	6	2	19	6.2	33.2	32.6	102
17277521	20063985	83.49145696	0	1	2014 - 2016	2	2	0	0	2.604166667	0	0	0	28	0	90	0	180	0	365	Observation	White	0	131.3053565	73.6363016	32.3	0	0	0	0	1	0	0	0	0	0	0	0	0	0	0	0	5	2	32.8	11.4	30.1	34.8	87
15549843	23008788	83.4888494	0	2	2008 - 2010	2	2	0	0	14.76805556	1	0	0	28	0	90	0	180	0	365	Urgent	White	0	128	73	25.9	0	0	0	0	1	0	1	0	0	0	0	0	1	0	0	0	8	2	33.1	10.9	28.3	32.9	86
13391704	23960793	83.48666934	0	2	2020 - 2022	4	3.235386926	1	1	9.943055556	0	0	0	28	0	90	0	180	0	365	Urgent	White	3	131.3053565	73.6363016	27.66864132	0	0	0	0	0	0	0	0	1	0	0	1	0	1	0	0	9	2	22.6	6.7	30.3	29.6	102
12658295	20133071	83.48580621	0	1	2008 - 2010	2	2	0	0	2.806944444	1	0	0	28	0	90	0	180	0	365	Emergence	White	0	160	80	22.8	0	0	0	0	0	0	0	0	0	1	0	0	0	0	0	0	5	2	33.6	10.5	26.5	31.3	84
19179552	26405327	83.48391622	0	2	2020 - 2022	2	2	0	0	3.878472222	0	0	0	28	0	90	0	180	0	365	Observation	Others	0	131.3053565	73.6363016	27.66864132	0	0	0	0	0	1	0	0	0	0	0	0	0	0	0	0	5	2	31.2	9.7	29.1	31.1	94
15315368	28289785	83.47247244	0	2	2011 - 2013	2	2	0	1	8.160416667	1	0	0	28	0	90	0	180	0	365	Observation	Black	3	114	51	31.3	0	1	0	0	0	1	0	0	0	1	0	1	0	0	0	0	10	2	25.3	8	29.5	31.6	93
17956532	23515803	83.45712097	0	2	2008 - 2010	3	1.5	0	0	8.770833333	0	0	0	28	0	90	0	180	0	365	Emergence	White	0	108	50	27.66864132	0	0	0	0	0	0	0	0	0	0	0	0	0	0	0	0	4	1	32.9	11	31.2	33.4	93
15836886	24274778	83.45618537	0	2	2008 - 2010	2	1	0	0	3.972916667	0	0	0	28	0	90	0	180	0	365	Emergence	White	0	131.3053565	73.6363016	27.66864132	0	0	0	0	0	0	0	0	0	0	0	0	0	0	0	0	4	1	24.9	8.3	29.2	33.2	88
15071757	20737830	83.45434975	0	2	2011 - 2013	4	3.5	0	0	5.982638889	1	0	1	13	1	13	1	13	1	13	Urgent	White	0	131.3053565	73.6363016	27.66864132	0	0	0	0	0	0	0	0	0	0	0	0	0	0	0	0	4	1	33.1	10.8	33.7	32.5	103
11374534	24762300	83.44094053	0	1	2014 - 2016	2	2	0	0	6.694444444	0	0	0	28	0	90	0	180	0	365	Observation	White	0	131.3053565	73.6363016	27.66864132	0	0	0	0	0	0	0	0	0	0	0	0	0	0	0	0	4	1	27.7	8	25.1	28.9	87
10402762	21155820	83.43424405	0	1	2011 - 2013	2	2	0	1	4.996527778	0	0	0	28	0	90	0	180	0	365	Surgical same day	White	0	110	68	23.6	0	0	0	0	0	0	0	0	0	0	0	0	0	0	0	0	4	1	35.5	11.9	28.2	33.7	84
17688596	22971424	83.42440849	0	1	2014 - 2016	3	1	0	0	9.529861111	0	0	0	28	0	90	0	180	0	365	Emergence	Others	0	131.3053565	73.6363016	28.3	0	0	0	0	0	0	0	0	0	0	0	0	1	0	0	0	6	2	39.8	13.3	29.4	33.4	88
10302161	28403566	83.41603695	0	2	2008 - 2010	3	2	0	0	3.608333333	0	0	0	28	0	90	0	180	0	365	Emergence	Black	0	131.3053565	73.6363016	27.66864132	0	0	0	0	0	1	0	0	0	0	0	0	0	0	0	0	5	2	37.9	12.7	29.9	33.6	89
17328568	23520211	83.41364888	0	2	2020 - 2022	2	2	0	0	7.918055556	1	0	0	28	1	55	1	55	1	55	Urgent	White	0	131.3053565	73.6363016	27.66864132	0	0	0	0	1	0	0	0	0	0	0	0	0	0	0	0	5	2	33.4	10	32.1	29.9	107
18263240	28739979	83.4066199	0	2	2008 - 2010	2	2	0	0	4.769444444	1	0	0	28	0	90	0	180	0	365	Observation	White	0	146	68	23.6	1	1	0	0	0	0	0	0	0	1	0	0	0	0	0	0	7	2	28.3	8.8	29.7	31.1	96
13401003	27269496	83.38103732	0	2	2014 - 2016	3	1	0	0	4.447916667	0	0	0	28	0	90	0	180	0	365	Emergence	Others	0	131.3053565	73.6363016	18.9	0	0	0	0	0	0	0	0	0	0	0	0	0	0	0	0	4	1	21	7.3	31.6	34.8	91
16725398	21724167	83.38068284	0	2	2008 - 2010	3	0.5	1	1	6.21875	1	1	1	4	1	4	1	4	1	4	Urgent	White	3	100	60	21	0	0	0	0	0	1	0	0	0	0	0	0	0	0	0	0	5	2	35.2	11.1	31.6	31.5	100
13750765	26490567	83.38007152	0	2	2008 - 2010	4	3	0	0	10.25625	1	0	0	28	0	90	0	180	0	365	Elective	Black	0	132	56	23.7	0	0	0	0	0	1	0	0	0	0	0	0	0	0	0	0	5	2	29	10.1	28	34.7	81
19172150	20135408	83.37352236	0	2	2011 - 2013	4	3	0	0	6.161805556	0	0	0	28	0	90	0	180	0	365	Emergence	Others	0	131.3053565	73.6363016	27.66864132	0	0	0	0	0	0	0	0	0	0	0	0	0	0	0	0	4	1	31.7	10.1	29.7	31.9	93
16940938	28987319	83.36727552	0	1	2014 - 2016	4	5.490291262	0	0	7.459027778	1	0	0	28	0	90	0	180	1	247	Emergence	White	0	131.3053565	73.6363016	25	0	0	0	0	1	0	0	0	0	0	0	0	0	0	0	0	5	2	35.7	11.8	32	33.1	97
14237249	29093084	83.3575065	0	2	2017 - 2019	4	3.166666667	0	0	3.186111111	0	0	0	28	0	90	0	180	0	365	Observation	White	0	131.3053565	73.6363016	26.6	0	0	0	0	0	0	0	0	0	0	0	0	0	0	0	0	4	1	35.2	12	30.8	34.1	90
15400902	25670357	83.35735439	0	1	2014 - 2016	4	3	0	0	2.017361111	0	0	0	28	0	90	0	180	0	365	Elective	Others	0	140	80	32	0	0	0	0	0	0	0	0	0	0	0	0	0	0	0	0	4	1	34.5	12.4	31.6	35.9	88
12292383	26524675	83.35349881	0	1	2008 - 2010	2	2	0	0	4.604166667	1	0	0	28	0	90	0	180	0	365	Emergence	White	0	110	62	32.5	1	1	0	0	0	1	0	0	0	1	0	1	0	0	0	0	10	2	42.3	14.2	31.8	33.6	95
15385889	29643908	83.35263439	0	2	2008 - 2010	2	0.666666667	1	1	7.580555556	1	0	0	28	0	90	0	180	0	365	Emergence	White	3	131.3053565	73.6363016	38.2	0	1	1	0	0	0	0	0	0	1	0	0	0	0	0	0	7	2	32.2	10.4	28.2	32.2	88
19698737	20445395	83.34990499	0	1	2008 - 2010	4	2.156779661	0	0	7.902777778	1	0	0	28	0	90	0	180	0	365	Emergence	White	0	138	73	23.8	0	1	0	0	0	0	0	0	0	0	0	0	0	0	0	0	5	2	33.4	11.4	32.8	34	96
15301395	26470240	83.34482298	0	1	2008 - 2010	2	2	0	0	3.205555556	0	0	0	28	0	90	0	180	0	365	Surgical same day	White	0	120	78	35	0	0	0	0	0	0	0	0	0	0	0	0	0	0	0	0	4	1	35.6	11.7	30.8	32.9	94
13579415	21828089	83.32444851	0	1	2011 - 2013	2	2	0	0	3.820833333	1	0	0	28	0	90	0	180	1	309	Urgent	White	0	119	82	23.3	0	0	0	0	0	0	0	0	0	0	0	0	0	0	0	0	4	1	28.7	9.4	33.9	32.8	104
12900378	22257118	83.31842472	0	2	2008 - 2010	3	1	0	1	7.244444444	0	0	0	28	0	90	0	180	0	365	Surgical same day	White	2	120	62	22.3	0	0	1	0	0	1	0	0	0	0	0	0	1	0	0	0	8	2	31.8	10.8	30.5	34.1	90
14123853	28061478	83.30920048	0	2	2020 - 2022	2	2	0	0	5.488194444	0	0	0	28	0	90	0	180	0	365	Observation	White	0	175	67	27.66864132	0	0	0	1	0	0	0	0	0	0	0	0	0	0	0	0	5	2	17.9	5.7	30.5	31.8	96
13732125	26700725	83.3079313	0	2	2011 - 2013	2	1	0	0	7.138194444	0	0	0	28	0	90	0	180	0	365	Emergence	White	0	131.3053565	73.6363016	27.66864132	1	0	0	0	0	0	0	0	0	0	0	0	0	0	0	0	5	2	33.7	11.5	31.4	34	92
13487147	24937161	83.29323214	0	2	2011 - 2013	4	2.5	0	0	4.350694444	0	0	0	28	0	90	0	180	0	365	Emergence	White	0	131.3053565	73.6363016	19.5	0	0	0	0	0	0	0	0	0	0	0	0	0	0	0	0	4	1	32.5	10.5	33	32.3	102
11803704	24163633	83.28283188	0	2	2008 - 2010	2	2	0	0	3.364583333	0	0	0	28	0	90	0	180	0	365	Surgical same day	White	0	148	65	25.8	0	0	0	0	0	0	0	0	0	1	0	0	0	0	0	0	5	2	30.2	10	22.1	33	67
15129946	25880192	83.28151046	0	1	2008 - 2010	3	1	0	0	7.909722222	0	0	0	28	0	90	0	180	0	365	Emergence	White	0	134	80	27.66864132	0	0	0	0	0	0	0	0	0	0	0	0	0	0	0	0	4	1	40.7	14.1	32.1	34.6	93
12489346	28244076	83.27015003	0	2	2011 - 2013	4	3	0	0	3.954861111	1	0	0	28	0	90	1	126	1	126	Emergence	White	0	131.3053565	73.6363016	27.66864132	0	1	0	0	0	1	1	0	0	0	0	0	0	0	0	0	7	2	25.6	8.4	36.1	32.8	110
11961238	20059979	83.24518189	0	2	2011 - 2013	2	2	0	0	3.690277778	0	0	0	28	0	90	0	180	0	365	Emergence	White	0	130	90	24.2	0	1	0	0	0	1	0	0	0	0	0	0	0	0	0	0	6	2	38.4	12.1	30.1	31.6	95
16372636	23548562	83.24414939	0	2	2014 - 2016	2	2	0	0	3.422222222	0	0	0	28	0	90	0	180	0	365	Observation	Others	0	131.3053565	73.6363016	23.5	0	0	0	0	0	0	0	0	0	0	0	0	0	0	0	0	4	1	30.7	10.2	31	33.2	93
15944028	28217180	83.23035526	0	2	2020 - 2022	2	2	0	0	3.28125	0	0	0	28	0	90	0	180	0	365	Observation	White	0	116	60	20.3	0	0	0	0	0	0	0	0	0	0	0	0	0	0	0	0	4	1	21.7	7.1	33.3	32.7	102
11956531	27218735	83.22748913	0	2	2017 - 2019	2	2	0	0	8.945833333	0	0	0	28	0	90	0	180	0	365	Observation	White	0	131.3053565	73.6363016	31.8	0	0	0	0	1	0	0	0	0	1	0	0	0	0	0	0	6	2	23.3	7.6	30.2	32.6	93
17895078	28195219	83.21597553	0	2	2017 - 2019	1	0	0	0	4.674305556	0	0	0	28	0	90	0	180	0	365	Observation	White	0	138	78	21.4	0	0	0	0	0	0	0	0	0	0	0	0	0	0	0	0	4	1	28.6	9.3	33.1	32.5	102
19527879	23104274	83.21126434	0	1	2008 - 2010	2	2	0	0	3.508333333	0	0	0	28	0	90	0	180	0	365	Observation	White	0	132	64	21.8	1	0	0	0	0	0	0	0	0	0	0	0	0	0	0	0	5	2	38.4	12.8	30	33.3	90
16906531	25788956	83.20912649	0	2	2008 - 2010	2	2	0	0	1.995833333	0	0	0	28	0	90	0	180	0	365	Observation	White	0	140	70	25.7	0	0	0	0	1	0	0	0	0	0	0	0	0	0	0	0	5	2	41.7	13.6	31.1	32.6	95
14260773	26623217	83.19936941	0	2	2011 - 2013	2	2	0	0	3.177083333	1	0	0	28	0	90	0	180	0	365	Surgical same day	White	0	133	54	18.1	0	0	0	0	0	0	0	0	0	0	0	0	0	0	0	0	4	1	31.4	10.4	27.9	33.1	84
14576709	25713259	83.19356839	0	1	2011 - 2013	4	3.5	0	0	22.81111111	1	0	0	28	1	81	1	81	1	81	Emergence	White	0	104	54	27.66864132	0	0	0	0	0	1	1	0	0	1	0	1	1	0	1	0	16	2	41.1	13.2	29.5	32	92
14492232	23486506	83.19174692	0	2	2014 - 2016	2	2	0	0	3.938194444	1	1	1	2	1	2	1	2	1	2	Observation	White	0	131.3053565	73.6363016	22.7	0	0	0	0	0	0	0	0	0	1	0	0	0	0	0	0	5	2	33.2	10.3	26.8	31	87
16538888	23990284	83.19100464	0	2	2008 - 2010	2	2	0	0	4.522916667	0	0	0	28	0	90	0	180	0	365	Emergence	White	0	120	70	24.4	0	0	0	0	0	0	0	0	0	0	0	0	0	0	0	0	4	1	28.1	9.3	31.5	33.1	95
12173461	21631871	83.17764287	0	1	2014 - 2016	2	2	0	0	6.65	0	0	0	28	0	90	0	180	0	365	Emergence	White	0	131.3053565	73.6363016	24.4	0	0	0	0	0	0	0	0	0	1	0	1	0	0	0	0	7	2	24.6	7.9	31.1	32.1	97
19587995	26756329	83.17439351	0	2	2017 - 2019	3	0.5	0	0	8.054166667	0	0	0	28	0	90	0	180	0	365	Observation	White	0	131.3053565	73.6363016	23	0	0	0	0	1	0	0	0	0	0	0	0	0	0	0	0	5	2	33.4	10.7	30.7	32	96
10075960	23228647	83.16878459	0	1	2008 - 2010	3	1	0	0	4.054166667	0	0	0	28	0	90	0	180	0	365	Emergence	White	0	151	75	27.66864132	0	0	0	1	1	1	0	0	0	0	0	0	0	0	0	0	7	2	30.3	10.3	28.4	34	84
12189344	20049127	83.14408073	0	2	2020 - 2022	2	3.5	0	0	6.6625	1	0	0	28	0	90	1	152	1	152	Observation	White	0	124	62	32.4	0	1	0	0	1	0	0	0	0	1	0	0	0	0	0	0	7	2	39.4	12.3	29.6	31.2	95
15717041	29761753	83.14160322	0	2	2014 - 2016	2	1.802469136	0	0	4.001388889	0	0	0	28	0	90	0	180	0	365	Emergence	White	0	131.3053565	73.6363016	25.3	0	0	0	0	0	0	0	0	0	0	0	1	0	0	0	0	6	2	24.7	8.6	32.8	34.7	94
15940464	22018215	83.13748875	0	2	2008 - 2010	2	0.666666667	0	0	5.359722222	0	0	0	28	0	90	0	180	0	365	Emergence	White	0	131.3053565	73.6363016	27.66864132	0	0	0	0	0	0	0	0	0	1	0	0	0	0	0	0	5	2	37.8	12.6	28.4	33.4	85
18386349	28368013	83.13677507	0	2	2008 - 2010	2	2	0	0	6.073611111	1	0	0	28	0	90	0	180	0	365	Observation	Black	0	138	80	34.7	0	0	0	0	1	0	0	0	0	1	0	0	0	0	0	0	6	2	26.8	8	28.1	29.9	94
10109423	26859471	83.12998992	0	2	2020 - 2022	2	2	0	0	8.265972222	0	0	0	28	0	90	0	180	0	365	Observation	White	0	131.3053565	73.6363016	27.66864132	0	0	0	0	1	0	0	0	0	0	0	0	0	0	0	0	5	2	27.1	9	31.6	33.2	95
18147212	29351857	83.12757341	0	2	2011 - 2013	2	2	0	0	3.519444444	0	0	0	28	0	90	0	180	0	365	Emergence	Asian	0	92	52	21.3	0	0	0	0	0	1	0	0	0	0	0	0	0	0	0	0	5	2	42.1	14	29.7	33.4	89
13074311	26095534	83.10656747	0	2	2011 - 2013	4	5.583384807	1	1	11.72847222	1	0	1	17	1	17	1	17	1	17	Emergence	White	2	131.3053565	73.6363016	27.66864132	0	1	1	1	0	1	0	0	1	0	0	0	0	0	0	0	9	2	23.5	7.3	33.3	31	107
15428165	28923303	83.10631269	0	1	2014 - 2016	2	2	0	0	4.884027778	0	0	0	28	0	90	0	180	0	365	Emergence	White	0	131.3053565	73.6363016	20.2	0	1	0	0	0	1	0	0	0	0	0	0	0	0	0	0	6	2	38.8	13.1	33.8	33.9	100
13996889	25510426	83.10297206	0	2	2008 - 2010	2	1	0	0	5.043055556	0	0	0	28	0	90	0	180	0	365	Emergence	White	0	131.3053565	73.6363016	27.66864132	0	0	0	0	0	1	0	0	0	0	0	0	0	0	0	0	5	2	30.8	10	29.6	32.7	91
14390025	23196129	83.10068515	0	1	2008 - 2010	2	2	0	0	5.407638889	1	0	0	28	1	46	1	46	1	46	Observation	White	0	148	58	23.6	1	1	0	0	0	0	0	0	0	1	0	1	0	0	0	0	10	2	27.3	8.8	31.3	32.2	97
13135682	23571511	83.05870088	0	1	2011 - 2013	4	3	0	0	3.407638889	1	0	0	28	0	90	0	180	0	365	Surgical same day	Asian	0	132	86	30.8	0	0	0	0	0	0	0	0	0	0	0	0	0	0	0	0	4	1	41.3	13	26.4	31.5	84
15272712	23196115	83.05185869	0	2	2020 - 2022	2	2	0	0	3.594444444	0	0	0	28	0	90	0	180	0	365	Observation	White	0	131.3053565	73.6363016	27.66864132	0	0	0	0	0	1	0	0	0	1	0	1	0	0	0	0	9	2	31.2	10.3	31	33	94
13591339	25703755	83.03809225	0	2	2008 - 2010	4	3.25	0	1	9.945138889	0	0	0	28	0	90	0	180	0	365	Emergence	White	0	160	80	25.7	0	0	0	0	0	0	0	0	0	0	0	0	0	0	0	0	4	1	28.7	10.68288195	30.34233562	32.89850653
10807094	25769414	83.03120077	0	2	2008 - 2010	2	2	0	0	3.177083333	0	0	0	28	0	90	0	180	0	365	Surgical same day	White	0	132	84	27.9	0	0	0	0	0	0	0	0	0	0	0	0	0	0	0	0	4	1	20.3	6.9	31.6	33.8	93
16056736	23656946	83.03033582	0	2	2008 - 2010	2	2	0	0	2.535416667	0	0	0	28	0	90	0	180	0	365	Emergence	White	0	160	82	29.3	0	0	0	1	0	0	0	0	0	0	0	0	0	0	0	0	5	2	32	11.8	32.3	36.9	88
10335518	25568758	83.02100776	0	2	2008 - 2010	2	1	0	0	2.910416667	0	0	0	28	0	90	0	180	0	365	Emergence	Asian	0	100	70	18.8	0	0	0	0	0	0	0	0	0	0	0	0	0	0	0	0	4	1	32.2	11.5	33	35.6	93
19155095	20671581	83.01914256	0	2	2014 - 2016	2	2	0	0	7.688888889	0	0	0	28	0	90	0	180	0	365	Emergence	White	0	131.3053565	73.6363016	21.5	0	0	0	0	1	0	0	0	0	0	0	0	0	0	0	0	5	2	38.5	12.8	32.7	33.2	99
17035300	25136643	83.01477331	0	2	2017 - 2019	2	2	0	0	4.375	0	0	0	28	0	90	0	180	0	365	Emergence	White	0	129	67	21.3	0	0	0	0	1	0	1	0	0	0	0	0	0	0	0	0	6	2	32.2	10.4	28.5	32.3	88
12832645	26904429	83.01408222	0	1	2008 - 2010	3	1	0	0	3.354166667	1	0	0	28	0	90	0	180	0	365	Surgical same day	White	0	131.3053565	73.6363016	24.8	0	0	0	0	0	1	0	0	0	1	0	0	0	0	0	0	6	2	33.3	10.4	27.7	31.3	88
13103404	20165290	83.00960368	0	1	2008 - 2010	3	1	1	1	7.770833333	1	0	0	28	0	90	0	180	0	365	Emergence	White	1	168	77	22.1	1	1	1	0	0	1	0	0	0	0	1	1	0	0	0	0	12	2	44.4	13.4	31.9	30.2	106
10665950	23839752	82.99825557	0	2	2011 - 2013	4	5	0	0	4.016666667	1	0	0	28	1	53	1	53	1	53	Emergence	White	0	131.3053565	73.6363016	27.66864132	0	0	0	0	0	0	0	0	0	0	0	0	0	0	0	0	4	1	29.9	10.1	31.8	33.7	95
13924592	28482268	82.99343571	0	1	2014 - 2016	2	2	0	0	3.808333333	0	0	0	28	0	90	0	180	0	365	Emergence	White	0	131.3053565	73.6363016	29	0	0	0	0	1	0	0	0	0	0	0	0	0	0	0	0	5	2	44.9	14.7	28.8	32.7	88
17624881	22136646	82.99030612	0	2	2011 - 2013	2	1	0	0	1.7625	0	0	0	28	0	90	0	180	0	365	Emergence	White	0	142	76	23.8	0	0	0	0	0	0	0	0	0	0	0	0	0	0	0	0	4	1	26.5	9	33	33.8	98
11486456	26468299	82.9643359	0	1	2014 - 2016	4	8.666666667	0	0	11.39861111	0	0	0	28	0	90	0	180	0	365	Emergence	White	0	140	54	29.3	0	0	0	0	0	0	0	1	0	1	0	0	0	0	0	0	6	2	39.5	13.7	33.1	34.7	95
11605127	22625369	82.95771738	0	2	2014 - 2016	2	2	0	1	8.926388889	0	0	0	28	0	90	0	180	0	365	Urgent	White	2	170	42	29.1	0	0	0	0	0	0	0	0	0	0	0	0	0	0	0	0	4	1	24.8	8.4	29.3	33.9	86
16811956	22017571	82.94689693	0	1	2014 - 2016	2	1	0	0	3.793055556	1	0	0	28	0	90	0	180	0	365	Emergence	White	0	131.3053565	73.6363016	27.66864132	0	0	0	1	0	0	0	0	0	1	0	1	0	0	0	0	8	2	33.2	10.7	27.4	32.2	85
14407680	25873921	82.93852637	0	2	2008 - 2010	4	1.5	0	1	5.727083333	1	0	0	28	0	90	0	180	0	365	Emergence	White	2	104	70	18.9	0	1	0	0	0	1	1	0	0	0	0	0	0	0	0	0	7	2	34.4	11.6	38.5	33.8	114
18571398	20916078	82.93823829	0	2	2014 - 2016	2	1.162610619	0	0	44.94444444	0	0	0	28	0	90	0	180	0	365	Observation	White	0	123	72	25.4	0	0	0	0	0	0	0	0	0	0	0	0	1	0	0	0	6	2	29.9	9.9	34.3	33.1	104
11260546	25048303	82.92453162	0	2	2008 - 2010	3	1	0	0	2.920138889	1	0	0	28	0	90	0	180	0	365	Emergence	White	0	131.3053565	73.6363016	27.66864132	0	0	0	0	0	0	0	0	0	0	0	0	0	0	0	0	4	1	32.8	10.68288195	30.34233562	32.89850653
10778243	22898152	82.92288317	0	2	2014 - 2016	2	2	0	0	4.458333333	1	0	0	28	1	54	1	54	1	54	Emergence	White	0	131.3053565	73.6363016	27.66864132	0	0	0	0	1	0	0	0	0	0	0	0	0	0	0	0	5	2	40	12.5	29.5	31.2	95
11748770	25686017	82.91932008	0	2	2017 - 2019	2	2	0	0	2.902083333	0	0	0	28	0	90	0	180	0	365	Observation	White	0	156	92	21.6	0	0	0	0	0	0	0	0	0	0	0	0	0	0	0	0	4	1	34.3	11.5	30.5	33.5	91
11955262	21522574	82.9166202	0	2	2008 - 2010	3	1.5	0	0	3.892361111	0	0	0	28	0	90	0	180	0	365	Emergence	White	0	131.3053565	73.6363016	27.66864132	0	0	0	0	0	0	0	0	0	0	0	0	0	0	0	0	4	1	34.6	11.4	30.8	32.9	94
11116948	29766361	82.90395166	0	2	2017 - 2019	2	1	0	0	0.557638889	1	0	0	28	0	90	1	164	1	164	Emergence	White	0	132	73	17.2	0	0	0	0	0	0	0	0	0	0	0	0	0	0	0	0	4	1	32.39692553	10.68288195	30.34233562	32.89850653
19978239	21674747	82.89506295	0	2	2008 - 2010	2	0.666666667	0	1	16.85555556	0	0	0	28	0	90	0	180	0	365	Emergence	White	2	116	62	31.4	0	1	0	0	0	1	0	0	0	0	0	0	1	0	0	0	8	2	21.6	6.8	26.7	31.6	84
11266938	26024665	82.89203604	0	2	2008 - 2010	4	2	0	0	9.776388889	1	0	0	28	0	90	0	180	0	365	Emergence	White	0	140	60	27.66864132	0	1	0	0	0	0	0	0	0	0	0	0	0	0	0	0	5	2	33.6	10.6	26.9	31.5	86
16743434	28792480	82.88879048	0	2	2008 - 2010	3	1	0	0	5.104166667	0	0	0	28	0	90	0	180	0	365	Emergence	White	0	124	80	33.2	0	0	0	0	0	0	0	0	0	0	0	0	0	0	0	0	4	1	32.3	10.68288195	30.34233562	32.89850653
12416835	22786289	82.88842261	0	2	2008 - 2010	2	1	0	1	6.959722222	1	0	0	28	0	90	0	180	0	365	Emergence	White	1	118	69	21.9	0	1	0	0	0	0	1	0	0	0	0	0	0	0	0	0	6	2	34.6	10.68288195	30.34233562	32.89850653
11979938	22032100	82.88470293	0	1	2008 - 2010	2	2	0	0	5.515972222	1	0	0	28	0	90	0	180	0	365	Observation	White	0	85	45	25.1	1	0	0	0	0	0	0	0	0	0	0	1	0	0	0	0	7	2	33.2	11.2	33.3	33.7	99
13560498	21116517	82.87718668	0	2	2008 - 2010	2	2	0	0	3.179861111	1	0	0	28	0	90	0	180	0	365	Surgical same day	White	0	170	80	26.5	0	0	0	0	0	1	0	0	0	0	0	0	0	0	0	0	5	2	40	13.2	31.2	33	94
15237730	22072112	82.87480622	0	2	2008 - 2010	2	1	0	0	4.147222222	1	0	0	28	0	90	0	180	0	365	Emergence	White	0	106	50	34.3	0	0	0	0	0	0	0	0	0	1	0	0	0	0	0	0	5	2	26.6	8.9	32.2	33.5	96
18677117	25373186	82.85716898	0	1	2008 - 2010	4	3.25	0	0	27.09722222	1	0	1	27	1	27	1	27	1	27	Emergence	White	0	102	60	30.2	1	1	0	0	0	1	0	0	0	1	0	1	0	0	0	0	11	2	35.1	11	26.8	31.3	85
10808090	26346806	82.85163391	0	1	2008 - 2010	2	1	0	0	4.74375	0	0	0	28	0	90	0	180	0	365	Emergence	White	0	122	76	28.2	0	0	0	0	0	1	0	0	0	0	0	0	1	0	0	0	7	2	36.7	13.3	30.6	36.3	84
18170716	25372406	82.84199335	0	2	2008 - 2010	2	2	0	0	3.538194444	1	0	0	28	0	90	0	180	0	365	Observation	White	0	121	66	28.5	1	0	0	0	0	0	1	0	0	0	0	0	0	0	0	0	6	2	23.6	7.1	30.7	30.1	102
16221600	27894110	82.83591838	0	1	2008 - 2010	2	2	0	0	3.219444444	0	0	0	28	0	90	0	180	0	365	Surgical same day	White	0	110	60	27	0	0	1	0	0	0	0	0	0	1	0	1	0	0	0	0	8	2	31.4	10.4	28.1	33.2	85
11976424	24680949	82.82138098	0	2	2008 - 2010	2	2	0	0	2.688888889	0	0	0	28	0	90	0	180	0	365	Emergence	White	0	154	96	31.7	0	0	0	0	0	0	0	0	0	0	0	0	0	0	0	0	4	1	33.3	10.7	29.4	32	92
19025956	23409328	82.81308154	0	2	2008 - 2010	3	1.638888889	0	0	3.525694444	1	0	0	28	0	90	0	180	0	365	Emergence	White	0	130	70	26.3	0	0	0	1	1	1	0	0	0	0	0	0	0	0	0	0	7	2	32.5	10.3	30.5	31.7	96
14992215	25443274	82.80511026	0	1	2008 - 2010	3	1	0	0	4.261111111	0	0	0	28	0	90	0	180	0	365	Surgical same day	White	0	130	70	24	0	0	0	0	0	0	0	0	0	0	0	0	0	0	0	0	4	1	29.8	10	27.5	33.4	82
10016525	27979850	82.80182188	0	2	2020 - 2022	2	2	0	0	12.00208333	0	0	0	28	0	90	0	180	0	365	Emergence	White	0	131.3053565	73.6363016	27.66864132	0	1	1	0	0	1	0	0	0	0	0	0	0	0	0	0	7	2	34.4	10.3	23	29.9	77
17881570	24174472	82.80029702	0	1	2011 - 2013	2	2	0	0	3.253472222	0	0	0	28	0	90	0	180	0	365	Surgical same day	White	0	157	102	30.9	0	0	0	0	0	0	0	0	0	0	0	0	0	0	0	0	4	1	28.8	10.1	33.2	35.2	94
17412145	22270018	82.78921799	0	2	2014 - 2016	2	2	0	0	5.244444444	0	0	0	28	0	90	0	180	0	365	Observation	White	0	129	71	28.3	0	0	0	0	0	0	0	0	0	0	0	0	0	0	0	0	4	1	24	7.8	32.6	32.5	100
15020369	23020148	82.78322348	0	2	2008 - 2010	2	2	0	0	3.263888889	0	0	0	28	0	90	0	180	0	365	Emergence	White	0	120	60	25.8	0	0	0	0	0	1	0	0	0	1	0	1	0	0	0	0	9	2	28.1	8.9	32.5	31.7	103
15189688	27558000	82.76733561	0	2	2020 - 2022	2	2	0	0	5.340972222	0	0	0	28	0	90	0	180	0	365	Observation	White	0	131.3053565	73.6363016	27.66864132	0	0	0	0	1	0	0	0	0	0	0	0	0	0	0	0	5	2	39	12.6	29.5	32.3	91
13058288	24447853	82.75277715	0	1	2008 - 2010	2	1	0	0	5.575	1	0	0	28	0	90	0	180	0	365	Emergence	White	0	130	80	23.7	0	0	0	0	0	0	0	0	0	0	0	0	0	0	0	0	4	1	33.3	11.6	32	34.9	92
12377162	26440559	82.7527011	0	2	2014 - 2016	3	1	0	0	5.852777778	0	0	0	28	0	90	0	180	0	365	Observation	Asian	0	131.3053565	73.6363016	20.8	0	0	0	1	0	0	0	0	0	0	0	0	0	0	0	0	5	2	29.7	9.5	27.5	32	86
17082150	29696330	82.75205655	0	2	2014 - 2016	4	3.5	0	0	3.879861111	1	0	0	28	0	90	0	180	1	316	Emergence	White	0	131.3053565	73.6363016	26.6	0	0	0	0	1	0	0	0	0	0	0	0	0	0	0	0	5	2	32.4	11.1	29.6	34.2	87
11171469	20285108	82.73732507	0	2	2008 - 2010	2	2	0	0	6.299305556	0	0	0	28	0	90	0	180	0	365	Surgical same day	White	0	170	76	27.66864132	0	0	0	0	0	1	0	0	0	0	0	0	0	0	0	0	5	2	27.2	9.1	29.5	33.6	88
18457498	23719886	82.73402817	0	2	2011 - 2013	4	5.166666667	0	0	8.464583333	1	0	0	28	1	46	1	46	1	46	Emergence	White	0	131.3053565	73.6363016	27.66864132	0	0	0	0	0	1	0	0	0	0	0	0	0	0	0	0	5	2	36.9	12.2	30.8	33.1	93
13445415	25541806	82.71960014	0	1	2014 - 2016	2	2	0	0	5.533333333	1	0	0	28	0	90	0	180	1	199	Emergence	White	0	139	84	21.9	1	0	0	0	0	0	0	0	0	0	0	0	0	0	0	0	5	2	35.9	11.2	30.4	31.2	97
12715322	23992577	82.71711016	0	2	2020 - 2022	3	1	0	0	4.604861111	0	0	0	28	0	90	0	180	0	365	Emergence	White	0	140	76	34.7	0	0	0	0	1	0	0	0	0	1	0	0	0	0	0	0	6	2	33.2	11	29.1	33.1	88
16892923	26537428	82.68790388	0	2	2014 - 2016	2	2	0	0	3.340972222	0	0	0	28	0	90	0	180	0	365	Emergence	White	0	131.3053565	73.6363016	24.9	0	0	0	0	0	0	0	0	0	0	0	0	0	0	0	0	4	1	29.9	10.2	30	34.1	88
13236238	21619825	82.68145078	0	2	2008 - 2010	2	1	0	0	6.572222222	0	0	0	28	0	90	0	180	0	365	Emergence	White	0	137	55	27.66864132	0	0	0	0	0	0	0	0	0	0	0	0	0	0	0	0	4	1	30.9	10.9	31.7	35.2	90
15866605	21965848	82.67860829	0	2	2017 - 2019	2	2	0	0	7.875	1	0	1	14	1	14	1	14	1	14	Observation	White	0	143	72	27.2	0	0	0	1	1	0	0	0	0	0	0	0	1	0	1	0	12	2	28.5	9.7	31.6	34	93
15991399	26285672	82.67650162	0	1	2014 - 2016	4	5.25	0	0	13.5	0	0	0	28	0	90	0	180	0	365	Observation	Others	0	162	82	32.4	1	1	0	0	0	1	0	0	0	1	0	1	0	0	0	0	11	2	40.1	13.7	31.1	34.2	91
19973133	20505308	82.64168574	0	2	2011 - 2013	2	2	0	0	5.852083333	1	0	0	28	0	90	0	180	0	365	Emergence	White	0	104	56	34.2	0	1	0	0	0	1	0	0	0	0	0	0	0	0	0	0	6	2	41.8	14.2	32.4	34	95
19874942	28674533	82.6316151	0	2	2008 - 2010	2	1	0	0	4.949305556	0	0	0	28	0	90	0	180	0	365	Emergence	White	0	131.3053565	73.6363016	27.66864132	0	0	0	0	0	0	0	0	0	0	0	0	0	0	0	0	4	1	28.3	8.9	28.9	31.3	92
11372027	22167438	82.62608741	0	2	2008 - 2010	4	6.146371813	1	1	46.3625	1	0	0	28	1	79	1	79	1	79	Emergence	White	3	128	55	34.4	1	1	0	0	0	0	0	0	0	1	0	1	0	0	0	0	10	2	30.2	10	33.9	33.1	102
18280004	28972639	82.62324561	0	1	2014 - 2016	4	2.5	0	0	5.021527778	0	0	0	28	0	90	0	180	0	365	Observation	White	0	131.3053565	73.6363016	27.4	0	0	0	0	0	0	0	0	0	1	0	1	0	0	0	0	8	2	26.5	8.6	32.5	32.5	100
13126641	29370200	82.62308301	0	1	2008 - 2010	2	2	0	0	4.202777778	1	0	0	28	0	90	0	180	0	365	Surgical same day	White	0	140	70	23.2	0	0	0	0	0	0	1	0	0	0	0	0	0	0	0	0	5	2	31.8	10.7	33.8	33.7	100
12059251	27754300	82.6192945	0	1	2020 - 2022	2	2	0	0	2.340277778	0	0	0	28	0	90	0	180	0	365	Emergence	White	0	131.3053565	73.6363016	27.7	0	0	0	0	0	0	0	0	0	0	0	1	0	0	0	0	6	2	41.3	13.6	29.1	32.9	88
10399076	25709780	82.61654138	0	2	2020 - 2022	2	2	0	0	6.279166667	0	0	0	28	0	90	0	180	0	365	Emergence	White	0	157	76	27.66864132	0	0	0	0	0	0	1	0	0	0	0	0	0	0	0	0	5	2	34.4	11.3	32.6	32.8	99
14163849	24172847	82.60796069	0	1	2014 - 2016	3	1.5	0	0	5.586111111	1	0	0	28	0	90	0	180	0	365	Emergence	White	0	117	61	34.2	0	1	0	0	0	1	0	0	0	0	0	0	0	0	0	0	6	2	41.8	13.6	28.7	32.6	88
12663642	20915986	82.60660314	0	1	2008 - 2010	2	0.666666667	0	0	6.969444444	1	0	0	28	0	90	0	180	0	365	Emergence	White	0	131.3053565	73.6363016	27.66864132	0	0	0	1	0	1	0	0	0	1	0	0	0	0	0	0	7	2	43.2	13.2	22.9	30.5	75
19684837	22085467	82.60631802	0	2	2011 - 2013	4	4.5	0	0	12.78194444	1	0	0	28	0	90	0	180	0	365	Observation	Hispanic	0	122	80	39.4	1	0	1	1	1	0	0	0	0	1	0	0	1	0	0	0	11	2	35.7	11.4	28.7	31.9	90
16768329	22785982	82.58368265	0	2	2014 - 2016	3	1.5	0	0	4.385416667	1	0	0	28	0	90	0	180	0	365	Emergence	White	0	122	72	43.9	0	0	0	1	0	0	1	0	0	0	0	1	1	0	0	0	10	2	22.2	6.8	29.6	30.7	96
14121707	24341646	82.58328359	0	2	2014 - 2016	2	2	0	0	4.088194444	0	0	0	28	0	90	0	180	0	365	Observation	Black	0	112	62	25.7	0	0	0	0	0	0	0	0	0	0	0	0	0	0	0	0	4	1	22	6.9	29.2	31.4	93
15780658	22833439	82.57039807	0	1	2014 - 2016	3	1	0	0	3.274305556	0	0	0	28	0	90	0	180	0	365	Surgical same day	White	0	134	66	30.1	0	0	0	0	0	0	0	0	0	0	0	0	0	0	0	0	4	1	31.7	11.4	32.8	36	91
10335293	28748299	82.56512957	0	2	2011 - 2013	2	2	0	0	10.76666667	1	0	0	28	0	90	0	180	0	365	Emergence	White	0	109	65	21.2	0	1	0	0	0	0	0	0	0	0	0	1	0	0	0	0	7	2	29.5	9	27.7	30.5	91
11535733	23967515	82.56487875	0	2	2008 - 2010	3	2.666666667	0	0	4.796527778	1	0	0	28	0	90	0	180	0	365	Urgent	White	0	131.3053565	73.6363016	21.9	0	0	0	0	1	0	0	0	0	0	0	0	0	0	0	0	5	2	40.3	12.1	29.3	30	98
13284221	28719548	82.56485502	0	2	2008 - 2010	2	2	0	0	4.469444444	1	0	0	28	0	90	0	180	0	365	Observation	White	0	120	70	21.8	0	0	1	0	0	1	0	0	0	0	0	1	0	0	0	0	8	2	41.6	13.7	32.9	32.9	100
10624524	21356113	82.55880949	0	2	2008 - 2010	4	1	0	0	5.552083333	1	0	0	28	0	90	0	180	0	365	Emergence	White	0	134	90	40.5	0	1	1	0	0	0	0	0	0	1	0	0	0	0	0	0	8	2	28.1	9.4	29.3	33.5	88
11999659	24761307	82.53853678	0	2	2008 - 2010	2	2	0	0	3.788194444	1	0	0	28	0	90	1	138	1	138	Emergence	White	0	131.3053565	73.6363016	16.5	0	0	0	1	1	0	0	0	0	0	0	1	0	0	0	0	8	2	22.1	7.9	31.3	35.6	88
10002428	28676446	82.5385167	0	2	2011 - 2013	2	2	0	0	2.527777778	0	0	0	28	0	90	0	180	0	365	Observation	White	0	158	98	19.6	0	0	0	0	0	0	1	0	0	0	0	0	0	0	0	0	5	2	29.3	9.7	30.7	33.1	93
13057542	29675905	82.53453243	0	1	2008 - 2010	2	1	0	0	4.198611111	0	0	0	28	0	90	0	180	0	365	Emergence	White	0	110	58	27.66864132	0	0	0	0	0	0	0	0	0	0	0	0	0	0	0	0	4	1	32.8	11	33.1	33.4	99
11715639	23482023	82.53156918	0	2	2011 - 2013	2	1	0	0	4.389583333	0	0	0	28	0	90	0	180	0	365	Emergence	White	0	131.3053565	73.6363016	27.66864132	0	0	1	0	0	0	1	0	0	0	0	0	0	0	0	0	6	2	22.7	7.8	32.4	34.4	94
14246410	23017515	82.52856318	0	2	2008 - 2010	2	1	0	0	3.55625	1	0	0	28	0	90	0	180	0	365	Emergence	White	0	131.3053565	73.6363016	27.66864132	0	0	0	0	0	0	0	0	0	0	0	0	0	0	0	0	4	1	36.3	11.8	29.6	32.6	91
16880951	21126562	82.52313869	0	2	2017 - 2019	3	1	0	0	3.511111111	0	0	0	28	0	90	0	180	0	365	Urgent	White	0	131.3053565	73.6363016	18.9	0	0	0	0	0	1	0	0	0	0	0	0	0	0	0	0	5	2	31.7	10.5	32.2	33.1	97
19629985	28355130	82.52103012	0	2	2008 - 2010	4	3	0	0	3.21875	0	0	0	28	0	90	0	180	0	365	Surgical same day	White	0	155	92	27.66864132	0	0	0	0	0	0	0	0	0	0	0	0	0	0	0	0	4	1	30	10.1	31.6	33.5	94
17313092	25289944	82.52093505	0	2	2008 - 2010	4	2	0	0	3.409722222	0	0	0	28	0	90	0	180	0	365	Emergence	White	0	130	60	22.9	0	0	0	0	0	0	0	0	0	0	0	0	0	0	0	0	4	1	25.1	8.5	32.6	34	96
14773318	25811648	82.51758682	0	2	2014 - 2016	4	3.459090909	1	1	20.90069444	1	1	1	12	1	12	1	12	1	12	Observation	Others	2	131.3053565	73.6363016	20.5	0	1	1	0	0	1	0	0	0	0	0	0	0	0	0	0	7	2	36.3	11.2	27.2	30.9	88
15945876	21924097	82.51681488	0	2	2014 - 2016	4	4	0	0	3.935416667	0	0	0	28	0	90	0	180	0	365	Emergence	White	0	153	61	27.2	0	0	0	0	0	0	0	0	0	0	0	0	0	0	0	0	4	1	33.7	11.3	29.6	33.4	89
10200169	29874747	82.51089415	0	1	2014 - 2016	2	2	0	0	3.09375	0	0	0	28	0	90	0	180	0	365	Emergence	White	0	131.3053565	73.6363016	27.66864132	0	0	0	0	0	0	0	0	0	0	0	0	0	0	0	0	4	1	39.9	13.1	32.1	32.9	98
10710392	21567681	82.48600395	0	2	2008 - 2010	4	1.083333333	0	0	9.677083333	0	0	0	28	0	90	0	180	0	365	Emergence	White	0	115	76	38.6	0	1	1	0	0	1	1	0	0	0	0	1	0	0	0	0	10	2	36.8	11.4	30.3	30.9	98
17736386	28154877	82.48315569	0	2	2008 - 2010	3	1	0	0	3.208333333	0	0	0	28	0	90	0	180	0	365	Surgical same day	Black	0	162	88	28.9	0	0	0	0	0	0	0	0	0	1	0	0	0	0	0	0	5	2	33.2	10.5	28.2	31.6	89
14907204	25405952	82.47871609	0	2	2020 - 2022	3	6	1	1	8.852777778	0	0	0	28	0	90	0	180	0	365	Urgent	White	3	147	62	27.66864132	0	0	1	0	0	1	0	0	0	0	0	0	0	0	0	0	6	2	38.3	11.9	26.5	31.1	85
19812073	28101319	82.47138108	0	2	2011 - 2013	2	2	0	0	9.541666667	1	0	0	28	0	90	0	180	1	296	Observation	White	0	126	62	33.9	1	1	1	0	0	0	0	0	0	1	0	1	0	0	0	0	11	2	25.7	7.7	26.8	30	90
14691714	24943388	82.46990344	0	1	2017 - 2019	2	2	0	1	5.957638889	0	0	0	28	0	90	0	180	0	365	Urgent	Others	2	132	66	27.66864132	0	0	0	0	1	0	0	0	0	0	0	0	0	0	0	0	5	2	31.5	10.2	31.4	32.4	97
18471352	21429131	82.46361955	0	2	2008 - 2010	2	2	0	0	3.270833333	1	0	0	28	0	90	0	180	0	365	Surgical same day	White	0	117	62	26	0	0	0	0	0	0	0	0	0	0	0	0	0	0	0	0	4	1	27.1	8.9	29.3	32.8	89
14846779	23669703	82.46287142	0	2	2011 - 2013	2	2	0	0	3.15625	1	0	0	28	0	90	0	180	0	365	Surgical same day	Others	0	153	62	22.7	0	0	0	0	0	0	1	0	0	0	0	0	0	0	0	0	5	2	34.3	11.3	29.1	32.8	89
15825343	25753571	82.46075547	0	2	2008 - 2010	4	2.5	0	0	3.560416667	0	0	0	28	0	90	0	180	0	365	Emergence	White	0	140	90	40.4	0	0	0	0	0	0	0	0	0	0	0	0	0	0	0	0	4	1	28.4	9.4	29.7	33.2	90
14981350	25454896	82.45842703	0	2	2020 - 2022	2	2	0	0	3.104861111	0	0	0	28	0	90	0	180	0	365	Observation	White	0	131.3053565	73.6363016	27.66864132	0	0	0	0	1	0	0	0	0	0	0	0	0	0	0	0	5	2	29.1	9.7	31.3	33.3	94
13455041	26417982	82.45644585	0	1	2020 - 2022	2	2	0	0	3.841666667	0	0	0	28	0	90	0	180	0	365	Observation	White	0	131.3053565	73.6363016	27.66864132	0	0	0	0	0	1	0	0	0	1	0	0	0	0	0	0	6	2	37.9	12.9	34.1	34	100
19043721	29429257	82.44676239	0	1	2008 - 2010	2	1	0	0	3.511805556	0	0	0	28	0	90	0	180	0	365	Emergence	Black	0	112	70	18.8	0	0	0	0	0	0	0	0	0	0	0	0	0	0	0	0	4	1	35.5	12.1	31.1	34.3	91
18112989	27299354	82.43535823	0	2	2011 - 2013	4	1.583333333	0	0	5.461805556	0	0	0	28	0	90	0	180	0	365	Emergence	White	0	131.3053565	73.6363016	27.66864132	0	0	0	0	0	0	0	0	0	0	0	0	0	0	0	0	4	1	37.4	13.1	30.3	35	87
11501950	29814490	82.41915246	0	1	2008 - 2010	2	2	0	0	3.281944444	0	0	0	28	0	90	0	180	0	365	Surgical same day	White	0	118	64	24.5	0	0	0	0	0	1	0	0	0	0	0	0	0	0	0	0	5	2	32.6	10.9	32.2	33.6	96
16938163	24035392	82.40981961	0	1	2008 - 2010	2	2	1	1	5.8375	0	0	0	28	0	90	0	180	0	365	Emergence	White	2	131.3053565	73.6363016	27.66864132	0	0	0	0	0	1	0	0	0	0	0	0	0	0	0	0	5	2	31	10.7	33.6	34.6	97
14282803	28658190	82.40427268	0	2	2011 - 2013	3	1	0	0	3.873611111	0	0	0	28	0	90	0	180	0	365	Emergence	White	0	162	80	19.7	0	0	0	0	0	0	0	0	0	0	0	0	0	0	0	0	4	1	41	12.5	26.6	30.5	87
19009420	21206780	82.39936231	0	2	2020 - 2022	2	2	0	0	5.725	0	0	0	28	0	90	0	180	0	365	Urgent	White	0	131.3053565	73.6363016	27.66864132	0	0	0	0	1	0	0	0	0	0	0	1	0	0	0	0	7	2	37.1	11.8	28.1	31.8	88
18743622	28389010	82.38498257	0	1	2014 - 2016	4	3.5	1	1	5.093055556	1	1	1	4	1	4	1	4	1	4	Emergence	White	2	126	73	20	0	0	0	0	1	1	0	0	0	0	0	1	1	0	0	0	10	2	25.9	7.8	34.9	30.2	116
18400980	29013632	82.3771377	0	2	2014 - 2016	4	4.142857143	0	1	11.79652778	1	0	1	21	1	21	1	21	1	21	Emergence	Others	2	118	72	23.4	0	0	0	0	0	0	0	0	0	0	0	0	1	0	1	0	10	2	54.4	16.2	23	29.7	77
18682710	27419254	82.3692027	0	2	2017 - 2019	4	3.973214286	0	0	4.699305556	1	0	0	28	0	90	1	135	1	135	Emergence	White	0	149	63	23.1	0	1	0	0	0	0	0	0	0	1	0	1	0	0	0	0	9	2	27.7	8.8	29.4	31.8	93
12080230	24480918	82.36896009	0	2	2014 - 2016	2	2	0	0	4.9625	0	0	0	28	0	90	0	180	0	365	Emergence	White	0	131.3053565	73.6363016	25.6	0	0	0	0	0	0	0	0	0	0	0	0	0	0	0	0	4	1	32.6	10.7	31.4	32.8	96
10881969	22552652	82.3533464	0	2	2020 - 2022	4	2.75	0	0	9.594444444	1	0	0	28	0	90	0	180	0	365	Emergence	White	0	131.3053565	73.6363016	27.66864132	0	0	0	0	0	0	0	0	0	0	0	1	0	0	0	0	6	2	32.4	10.4	31.5	32.1	98
11327015	20959548	82.34823761	0	1	2014 - 2016	4	3.240596274	1	1	47.08194444	1	0	0	28	0	90	0	180	0	365	Emergence	White	2	124	80	27.3	0	0	0	0	1	0	0	1	0	1	0	0	0	0	0	0	8	2	28.8	9.9	29.6	34.4	86
19982305	28629030	82.34401088	0	2	2017 - 2019	2	2	0	0	7.984027778	0	0	0	28	0	90	0	180	0	365	Observation	White	0	131.3053565	73.6363016	31.2	0	0	0	0	0	0	0	0	0	0	0	0	0	0	0	0	4	1	32.7	10.68288195	30.34233562	32.89850653
17934671	24904819	82.34243468	0	1	2011 - 2013	4	3.964285714	0	0	14.62152778	0	0	0	28	0	90	0	180	0	365	Emergence	White	0	130	81	27.66864132	0	0	0	0	0	0	0	0	0	0	0	0	1	0	0	0	6	2	42	13.4	29.2	31.8	92
11469288	22923551	82.32288714	0	1	2020 - 2022	3	1	0	0	8.761805556	0	0	0	28	0	90	0	180	0	365	Emergence	White	0	131.3053565	73.6363016	27.66864132	0	0	1	0	1	0	0	0	0	0	0	1	0	0	0	0	8	2	29.3	9.5	29	32.4	89
15002251	20466603	82.31946863	0	2	2014 - 2016	4	3.322916667	0	0	5.613888889	1	0	0	28	0	90	0	180	0	365	Emergence	White	0	124	96	23.4	1	1	0	0	0	0	0	0	0	1	0	0	0	0	0	0	7	2	30.7	9.8	29.3	31.9	92
12691754	21272427	82.3173866	0	1	2017 - 2019	2	2	0	0	2.638888889	0	0	0	28	0	90	0	180	0	365	Emergence	White	0	164	60	27	0	0	0	0	1	0	0	0	0	0	0	0	0	0	0	0	5	2	36.9	11.9	31.2	32.2	97
11319902	21007075	82.29000004	0	2	2014 - 2016	1	0	0	0	3.646527778	1	0	0	28	0	90	0	180	0	365	Observation	White	0	138	70	21.3	0	0	0	0	0	0	0	0	0	0	0	0	0	0	0	0	4	1	23.2	7.6	32.6	32.8	100
19703655	23656561	82.27127478	0	1	2008 - 2010	1	0	0	0	4.984722222	1	0	0	28	0	90	0	180	0	365	Emergence	Asian	0	140	80	16.6	0	0	0	0	0	1	0	0	0	0	0	0	0	0	0	0	5	2	43.4	14.4	28.7	33.1	87
17774068	27715410	82.27051159	0	2	2014 - 2016	2	2	0	0	3.922222222	1	0	0	28	0	90	1	158	1	158	Observation	Hispanic	0	119	51	42.2	0	1	0	0	0	0	0	0	0	0	0	0	0	0	0	0	5	2	30.1	10	33.6	33.2	101
19270855	23979223	82.26716875	0	2	2008 - 2010	4	2.5	0	0	3.089583333	0	0	0	28	0	90	0	180	0	365	Emergence	White	0	131.3053565	73.6363016	27.66864132	0	0	0	0	0	0	0	0	0	1	0	0	0	0	0	0	5	2	41.7	13.9	28.7	33.4	86
10457366	28813718	82.26292705	0	2	2014 - 2016	2	2	0	0	6.552083333	0	0	0	28	0	90	0	180	0	365	Surgical same day	White	0	137	64	40	0	1	0	0	0	0	0	0	0	1	0	0	1	0	0	0	9	2	22.3	6.9	26.6	30.9	86
14952948	23707957	82.24452304	0	1	2008 - 2010	4	6.476470588	1	1	17.17708333	0	0	0	28	0	90	0	180	0	365	Surgical same day	White	2	120	62	22.9	0	1	0	0	0	0	0	0	0	0	0	1	0	0	0	0	7	2	29.3	9.9	31.8	33.8	94
11402021	25026806	82.23762213	0	2	2008 - 2010	2	2	0	0	3.933333333	0	0	0	28	0	90	0	180	0	365	Emergence	White	0	112	70	31.5	0	0	0	0	0	1	0	0	0	0	0	0	0	0	0	0	5	2	33.5	11.4	30.9	33.9	91
19391966	26738357	82.23433238	0	1	2008 - 2010	4	3.333333333	0	0	7.140972222	0	0	0	28	0	90	0	180	0	365	Observation	Black	0	158	88	30.7	0	1	0	0	0	1	0	0	0	1	0	0	0	0	0	0	8	2	34.6	11	27.8	31.8	87
15696251	29649026	82.23372183	0	2	2008 - 2010	2	2	0	0	3.635416667	0	0	0	28	0	90	0	180	0	365	Observation	White	0	175	71	27.7	0	0	0	0	1	0	0	0	0	0	0	0	0	0	0	0	5	2	38.1	12.5	27.8	32.8	85
10857960	28888975	82.23268629	0	2	2017 - 2019	3	1	0	0	2.846527778	0	0	0	28	0	90	0	180	0	365	Emergence	White	0	131.3053565	73.6363016	30.4	0	1	0	0	0	1	0	0	0	0	0	0	0	0	0	0	6	2	37.3	12	33.8	32.2	105
11458593	28237938	82.22168331	0	2	2011 - 2013	2	2	0	1	6.652083333	0	0	0	28	0	90	0	180	0	365	Emergence	White	2	131.3053565	73.6363016	27.66864132	0	0	0	0	0	0	1	0	0	0	0	0	0	0	0	0	5	2	32.8	10.2	27.6	31.1	89
15208667	21409396	82.21628354	0	1	2014 - 2016	2	2	0	0	5.710416667	1	0	0	28	0	90	0	180	0	365	Emergence	Black	0	140	80	25.8	0	0	0	0	0	0	0	0	0	0	0	0	0	0	0	0	4	1	32.4	11.4	30.8	35.2	87
16446435	26270303	82.20371973	0	2	2008 - 2010	2	2	0	0	5.236111111	0	0	0	28	0	90	0	180	0	365	Surgical same day	Hispanic	0	136	88	30.4	0	0	0	0	0	0	0	0	0	1	0	0	0	0	0	0	5	2	39.6	12.3	27.5	31.1	88
16721854	29370035	82.20272708	0	2	2017 - 2019	2	2	0	0	3.653472222	0	0	0	28	0	90	0	180	0	365	Observation	White	0	131.3053565	73.6363016	25.6	0	0	0	0	0	0	0	0	0	1	0	0	0	0	0	0	5	2	33.6	11.2	32.6	33.3	98
18454049	29887383	82.19878038	0	2	2008 - 2010	2	2	0	0	5.0625	0	0	0	28	0	90	0	180	0	365	Observation	White	0	140	98	19.9	0	1	0	0	0	0	1	0	0	0	0	1	0	0	0	0	8	2	36.1	12	33.7	33.2	101
19354303	29414394	82.1836967	0	2	2020 - 2022	3	1.377976191	0	0	6.605555556	0	0	0	28	0	90	0	180	0	365	Observation	Others	0	131.3053565	73.6363016	27.66864132	0	1	1	0	1	0	0	0	0	1	0	1	0	0	0	0	11	2	26	8.1	28.2	31.2	91
19220526	25273298	82.17265288	0	2	2011 - 2013	4	3	0	0	3.354861111	0	0	0	28	0	90	0	180	0	365	Elective	White	0	140	66	27.4	0	0	0	0	0	0	0	0	0	0	0	0	0	0	0	0	4	1	34.6	11.7	30.8	33.8	91
19458635	20664943	82.17135427	0	1	2008 - 2010	3	0.5	0	0	7.721527778	1	0	0	28	0	90	1	114	1	114	Emergence	White	0	130	70	17.8	0	0	0	0	0	1	0	0	0	0	0	1	1	0	0	0	9	2	32.9	11.3	30.1	34.3	88
12143394	28245984	82.1630616	0	2	2008 - 2010	4	1.666666667	0	0	4.129166667	0	0	0	28	0	90	0	180	0	365	Emergence	White	0	131.3053565	73.6363016	27.66864132	1	0	0	0	0	1	0	0	0	1	0	0	0	0	0	0	7	2	26.5	8.8	28.7	33.2	87
14499676	26857459	82.15295224	0	1	2017 - 2019	2	2	0	0	3.713888889	0	0	0	28	0	90	0	180	0	365	Urgent	White	0	175	77	27.1	0	0	0	0	0	0	0	0	0	1	0	0	0	0	0	0	5	2	29.7	10	29.7	33.7	88
11649362	23257812	82.15097106	0	1	2008 - 2010	2	1	0	0	3.425694444	0	0	0	28	0	90	0	180	0	365	Emergence	White	0	131.3053565	73.6363016	27.66864132	0	0	0	0	0	0	0	0	0	0	0	0	0	0	0	0	4	1	38.7	12.7	30.7	32.8	94
11543398	26129357	82.12766673	0	2	2008 - 2010	2	2	0	0	3.622916667	1	0	0	28	0	90	0	180	0	365	Emergence	White	0	143	67	31.9	0	0	0	0	0	0	0	0	0	1	0	0	0	0	0	0	5	2	38.2	11.5	26.6	30	89
19971409	28246443	82.10810755	0	1	2017 - 2019	4	6.544668295	0	1	3.702083333	1	1	1	3	1	3	1	3	1	3	Observation	White	0	131.3053565	73.6363016	32.9	0	0	0	0	1	0	0	0	0	0	0	0	0	0	0	0	5	2	34.5	10.7	27.7	31	89
19559472	27220083	82.10644776	0	2	2008 - 2010	4	6.05	0	1	10.35694444	1	0	1	23	1	23	1	23	1	23	Emergence	White	1	156	66	27.66864132	0	1	0	0	0	0	0	0	0	0	0	0	0	0	0	0	5	2	24	7.8	31.1	32.6	96
16679139	28221890	82.10375351	0	1	2008 - 2010	3	1	0	0	4.708333333	1	0	0	28	1	67	1	67	1	67	Urgent	White	0	131.3053565	73.6363016	27.66864132	0	0	0	0	0	1	0	0	1	1	0	0	1	1	0	0	11	2	30.8	9.9	33.8	32.1	105
15481590	20872586	82.10186093	0	2	2011 - 2013	2	2	0	0	3.329166667	1	0	0	28	0	90	0	180	0	365	Urgent	White	0	122	82	27.4	1	1	0	0	0	0	0	0	0	0	0	1	0	0	0	0	8	2	36	12.1	30.9	33.6	92
17317405	23680185	82.09400366	0	1	2008 - 2010	2	2	0	0	3.251388889	0	0	0	28	0	90	0	180	0	365	Surgical same day	Others	0	122	72	34.2	0	1	0	0	0	0	1	0	0	0	0	0	0	0	0	0	6	2	30.4	10	29.8	32.9	91
14775758	25863787	82.09034725	0	2	2020 - 2022	4	3	1	1	7.552777778	0	0	0	28	0	90	0	180	0	365	Emergence	Others	0	131.3053565	73.6363016	27.66864132	1	1	0	0	0	1	0	0	0	1	0	1	0	0	0	0	11	2	31	9.3	25.8	30	86
14578538	26267174	82.06803328	0	2	2020 - 2022	2	2.5	0	0	12.60972222	0	0	0	28	0	90	0	180	0	365	Observation	White	0	131.3053565	73.6363016	27.66864132	0	1	0	0	0	1	0	0	0	0	0	0	0	0	0	0	6	2	35.8	11.8	32.2	33	98
11343183	20496272	82.02931656	0	2	2017 - 2019	4	1.25	0	0	6.875694444	0	0	0	28	0	90	0	180	0	365	Observation	White	0	131.3053565	73.6363016	23.2	0	0	0	0	1	0	0	0	0	0	0	0	1	0	0	0	7	2	25.1	8.6	35	34.3	102
19794689	27928064	82.02615564	0	1	2014 - 2016	2	2	0	0	2.850694444	0	0	0	28	0	90	0	180	0	365	Observation	Others	0	122	70	30.6	0	1	0	0	0	0	0	0	0	0	0	0	1	0	0	0	7	2	26.7	8.9	31.1	33.3	93
14719019	21496985	82.02342648	0	2	2008 - 2010	2	2.5	0	0	8.7	1	0	1	21	1	21	1	21	1	21	Observation	White	0	131.3053565	73.6363016	16.2	0	1	0	0	0	0	0	0	0	0	0	1	0	0	0	0	7	2	27.8	8.7	30.6	31.3	98
14462350	25389550	82.02074264	0	2	2008 - 2010	2	2	0	0	5.263888889	1	0	0	28	0	90	0	180	0	365	Elective	White	0	130	60	41.5	0	0	0	0	0	0	0	0	0	1	0	1	0	0	0	0	7	2	32.5	10.8	30.1	33.3	91
11204448	27083812	82.01534196	0	1	2014 - 2016	2	2	0	0	7.199305556	1	0	0	28	0	90	0	180	1	250	Emergence	Others	0	138	64	25.4	0	1	0	0	0	0	0	1	0	1	0	1	1	0	1	0	16	2	31.5	9.1	26.1	28.9	90
14513871	21254724	82.01240616	0	2	2008 - 2010	2	2	0	0	3.193055556	1	0	0	28	0	90	0	180	0	365	Surgical same day	White	0	131.3053565	73.6363016	27.66864132	0	0	0	0	0	0	0	0	0	0	0	0	0	0	0	0	4	1	26.4	9	32.9	34	97
17908001	20312928	81.99847901	0	1	2014 - 2016	4	1.071428571	0	1	14.88402778	1	0	0	28	1	69	1	69	1	69	Emergence	White	3	110	56	24.1	0	1	1	0	1	1	0	0	0	0	0	1	0	0	0	0	10	2	28.9	9	29.1	31.1	94
17038950	24783985	81.97713183	0	2	2011 - 2013	4	2.5	1	1	4.777083333	1	0	0	28	0	90	0	180	0	365	Emergence	White	0	131.3053565	73.6363016	27.66864132	0	0	0	0	0	0	0	0	1	1	0	1	0	1	0	0	11	2	25.9	10.68288195	30.34233562	32.89850653
15080551	28647095	81.97249746	0	2	2008 - 2010	4	2.333333333	0	0	12.74375	1	0	0	28	0	90	0	180	1	278	Emergence	White	0	196	94	20.4	0	0	0	0	0	0	0	0	0	0	0	0	1	0	1	0	10	2	26.3	8.8	31.1	33.4	93
11144294	20471694	81.95689981	0	1	2014 - 2016	2	2	0	0	3.077777778	1	0	0	28	0	90	0	180	0	365	Surgical same day	White	0	133	72	24.8	0	0	0	0	0	0	0	0	0	0	0	0	0	0	0	0	4	1	30.1	10.3	30.9	34.3	90
15375607	23251617	81.94327399	0	1	2008 - 2010	3	1	0	1	2.477777778	1	1	1	1	1	1	1	1	1	1	Emergence	White	2	131.3053565	73.6363016	27.66864132	0	1	0	0	0	0	0	0	0	1	0	0	0	0	0	0	6	2	44	15	28.6	34.1	84
16527389	24929419	81.9416949	0	2	2020 - 2022	2	2	0	0	14.84652778	1	0	0	28	1	74	1	74	1	74	Observation	Black	0	131.3053565	73.6363016	23.2	1	0	1	0	1	1	0	0	0	1	0	1	0	0	0	0	12	2	32.4	10.1	28.1	31.2	90
13338825	26821552	81.93885432	0	2	2008 - 2010	3	2.892523364	1	1	17.87430556	1	0	0	28	1	44	1	44	1	44	Emergence	White	0	152	84	27.6	0	0	0	0	0	0	0	0	0	0	0	0	1	0	1	0	10	2	28.6	8.8	29.1	30.6	95
15529418	28474222	81.93661554	0	1	2011 - 2013	2	2	0	0	3.304861111	1	0	0	28	0	90	0	180	0	365	Surgical same day	White	0	115	72	25.1	0	0	1	0	0	1	0	0	0	0	0	0	0	0	0	0	6	2	41.2	13.4	31.2	32.5	96
18889177	26383863	81.92749008	0	2	2017 - 2019	3	3.666666667	0	0	4.307638889	1	1	1	4	1	4	1	4	1	4	Observation	White	0	131.3053565	73.6363016	35.8	0	0	0	0	0	0	0	0	0	0	0	0	1	0	0	0	6	2	29.4	10.68288195	30.34233562	32.89850653
18732382	29533557	81.92066242	0	2	2008 - 2010	4	1.5	0	0	9.465972222	1	0	0	28	0	90	0	180	0	365	Emergence	White	0	125	70	29.7	0	0	0	0	0	0	0	0	0	1	0	1	0	0	0	0	7	2	23.1	7.5	27.1	32.7	83
13992004	26915003	81.9016493	0	2	2008 - 2010	2	1	0	0	7.472222222	1	0	0	28	0	90	0	180	0	365	Emergence	White	0	155	52	32.2	0	1	0	1	0	0	0	0	0	0	0	1	1	0	0	0	10	2	41.6	13.4	27	32.2	84
16303684	22512448	81.88028774	0	1	2017 - 2019	2	2	0	0	4.200694444	0	0	0	28	0	90	0	180	0	365	Emergence	White	0	131.3053565	73.6363016	20.5	0	0	0	0	0	0	0	0	0	0	0	0	0	0	0	0	4	1	34.8	10.9	28.3	31.3	90
16787326	20348045	81.85253597	0	2	2008 - 2010	2	1	0	0	4.097222222	0	0	0	28	0	90	0	180	0	365	Emergence	White	0	131.3053565	73.6363016	27.66864132	0	0	0	0	0	0	1	0	0	1	0	0	0	0	0	0	6	2	37.6	12	30.3	31.8	95
19900867	25731044	81.84275852	0	1	2014 - 2016	1	0	0	0	3.065277778	0	0	0	28	0	90	0	180	0	365	Observation	Asian	0	124	72	23.5	0	0	0	0	0	0	0	0	0	0	0	0	0	0	0	0	4	1	42.3	14	31.4	33.1	95
13397436	21352243	81.83536889	0	2	2020 - 2022	2	2	0	0	2.363888889	0	0	0	28	0	90	0	180	0	365	Emergence	White	0	131.3053565	73.6363016	24.7	0	0	0	0	1	1	0	0	0	0	0	1	0	0	0	0	8	2	33.2	10.4	27.8	31.3	89
19784489	29890924	81.83403416	0	2	2008 - 2010	4	2.333333333	0	1	4.097916667	0	0	0	28	0	90	0	180	0	365	Emergence	White	3	110	72	27.66864132	0	0	0	0	1	0	0	0	0	0	0	0	0	0	0	0	5	2	35	11.3	30	32.2	93
17740852	25311813	81.83295611	0	2	2011 - 2013	4	3	0	0	3.331944444	0	0	0	28	0	90	0	180	0	365	Emergence	White	0	108	60	42	0	0	0	0	0	0	0	0	0	0	0	0	0	0	0	0	4	1	33.8	11.8	30.5	34.8	87
14515407	22358515	81.83156548	0	1	2017 - 2019	2	2	0	0	3.534722222	0	0	0	28	0	90	0	180	0	365	Emergence	White	0	156	78	30.8	1	0	0	0	0	0	0	0	0	1	0	0	0	0	0	0	6	2	26.5	8.7	32.7	32.8	100
11158097	29650531	81.8106737	0	1	2008 - 2010	2	2	0	0	3.302777778	1	0	0	28	0	90	0	180	0	365	Surgical same day	Black	0	140	70	21.9	0	0	0	0	0	0	0	0	0	0	0	1	0	0	0	0	6	2	29.5	9.7	32.1	32.8	98
19619434	24792083	81.80066207	0	1	2017 - 2019	2	2	0	0	4.23125	0	0	0	28	0	90	0	180	0	365	Observation	White	0	131.3053565	73.6363016	24.7	0	0	0	1	0	0	0	0	0	0	0	0	0	0	0	0	5	2	27.7	9.1	31.5	32.9	96
12373357	26560555	81.79040092	0	2	2011 - 2013	2	2	0	0	2.85	0	0	0	28	0	90	0	180	0	365	Observation	White	0	160	99	24.9	0	0	0	0	1	0	0	0	0	0	0	0	0	0	0	0	5	2	36.5	11.6	28.9	31.8	91
16260390	23019789	81.78614544	0	2	2011 - 2013	2	2.5	0	0	7.527777778	0	0	0	28	0	90	0	180	0	365	Emergence	Black	0	150	100	27.66864132	0	0	0	0	0	0	0	0	0	0	0	0	0	0	0	0	4	1	38.1	12.1	30.1	31.9	94
18612694	20379951	81.78079701	0	2	2008 - 2010	2	0.333333333	0	0	3.424305556	0	0	0	28	0	90	0	180	0	365	Emergence	White	0	140	90	19.3	0	0	0	0	0	0	0	0	0	0	0	1	0	0	0	0	6	2	35.6	12.1	29.7	33.9	88
11173142	26674213	81.76820642	0	1	2008 - 2010	2	1	0	0	4.013194444	1	0	0	28	0	90	0	180	0	365	Emergence	White	0	190	100	30.8	1	0	0	0	0	0	0	0	0	0	0	0	0	0	0	0	5	2	35.3	12.4	29.7	35	85
18261147	28403156	81.76173149	0	1	2011 - 2013	2	1	1	1	8.243055556	0	0	0	28	0	90	0	180	0	365	Elective	White	2	144	75	28.4	0	1	0	0	0	0	0	0	0	0	0	0	0	0	1	0	11	2	40.1	13	30.2	32.5	93
11296133	23908207	81.75579175	0	2	2011 - 2013	1	0	0	0	4.284722222	0	0	0	28	0	90	0	180	0	365	Emergence	White	0	156	60	20.5	0	0	0	0	0	0	0	0	0	1	0	0	1	0	0	0	8	2	28.5	8.9	30.3	31.4	97
19860038	29711074	81.72802948	0	2	2008 - 2010	2	2	0	0	2.815277778	1	0	0	28	0	90	0	180	0	365	Emergence	White	0	120	80	23.4	0	0	0	0	0	1	0	0	0	0	0	0	0	0	0	0	5	2	19.1	6.8	31.4	35.4	89
11284165	24401207	81.7223217	0	2	2020 - 2022	2	2	0	0	6.830555556	0	0	0	28	0	90	0	180	0	365	Observation	White	0	131.3053565	73.6363016	27.66864132	0	0	0	0	0	0	0	0	0	0	0	0	0	0	0	0	4	1	29.1	10.1	33.3	34.7	96
17831414	24402105	81.71099359	0	2	2020 - 2022	2	2	0	0	6.130555556	0	0	0	28	0	90	0	180	0	365	Urgent	White	0	131.3053565	73.6363016	24.6	0	0	0	0	1	0	0	0	0	1	0	0	0	0	0	0	6	2	34.7	11.4	32.1	32.9	98
18546706	22003150	81.69774705	0	2	2014 - 2016	4	3	0	0	4.715972222	1	0	0	28	0	90	0	180	1	192	Emergence	White	0	131.3053565	73.6363016	21.3	0	0	0	0	0	0	0	0	0	0	0	0	0	0	0	0	4	1	30.6	10.2	31.4	33.2	95
14379579	22889534	81.68695132	0	1	2020 - 2022	2	2	0	0	3.797916667	1	0	0	28	0	90	1	148	1	148	Emergence	White	0	131.3053565	73.6363016	27.66864132	0	0	0	0	0	0	0	0	0	0	0	0	0	0	0	0	4	1	35.6	11	28.6	30.9	93
18573192	29996383	81.67125396	0	1	2020 - 2022	2	2	0	0	10.43194444	0	0	0	28	0	90	0	180	0	365	Emergence	White	0	131.3053565	73.6363016	27.66864132	0	0	0	0	0	0	0	0	0	0	0	1	0	0	0	0	6	2	34.4	11.4	32	33.1	97
17832204	21193766	81.66546442	0	2	2020 - 2022	2	2	0	0	9.535416667	0	0	0	28	0	90	0	180	0	365	Emergence	White	0	131.3053565	73.6363016	27.66864132	0	0	0	0	1	0	0	0	0	0	0	0	0	0	0	0	5	2	31.8	10.8	30.8	34	91
16425412	23004952	81.66298159	0	2	2008 - 2010	3	1.938271605	0	0	5.588888889	1	0	0	28	0	90	0	180	0	365	Observation	Black	0	114	54	17.3	0	1	0	0	0	1	0	0	0	1	0	1	0	0	0	0	9	2	35.3	11.7	34.5	33.1	104
12553166	23581871	81.66127998	0	1	2008 - 2010	4	2.5	0	0	6.702083333	1	0	0	28	0	90	0	180	0	365	Emergence	White	0	150	83	34.9	0	0	0	1	1	1	0	0	0	1	0	0	0	0	0	0	8	2	33.5	10.6	28.4	31.6	90
15567700	29075174	81.63335215	0	2	2011 - 2013	2	2	0	0	3.005555556	0	0	0	28	0	90	0	180	0	365	Observation	White	0	136	70	24.6	0	0	0	0	0	1	0	0	0	1	0	0	0	0	0	0	7	2	40.7	12.9	27.6	31.7	87
17097339	29220326	81.627226	0	2	2014 - 2016	2	2	0	0	6.976388889	0	0	0	28	0	90	0	180	0	365	Observation	White	0	154	84	23.7	0	0	0	0	0	0	0	0	0	0	0	0	0	0	0	0	4	1	39.1	12.8	30.3	32.7	93
13841107	22842874	81.61909106	0	1	2008 - 2010	2	0.491039427	0	0	4.611805556	1	0	1	25	1	25	1	25	1	25	Emergence	White	0	131.3053565	73.6363016	27.66864132	0	0	0	0	0	0	0	0	0	1	0	1	0	0	0	0	7	2	43	13.8	29.1	32.1	91
17278183	21818585	81.61718981	0	1	2020 - 2022	4	10.4014652	1	1	29.10208333	1	1	1	4	1	4	1	4	1	4	Observation	White	3	162	77	27.66864132	0	0	0	0	1	0	0	0	0	1	0	0	0	0	0	0	6	2	33.9	11.2	30.6	33	93
11059196	23760958	81.61478645	0	2	2014 - 2016	4	3.25	0	1	1.8125	1	1	1	1	1	1	1	1	1	1	Observation	White	2	131.3053565	73.6363016	40.4	1	1	1	0	0	1	0	0	0	1	0	1	0	0	0	0	12	2	35.6	11.2	28.3	31.5	90
16311307	27294024	81.61429408	0	1	2017 - 2019	4	3.25	0	0	8.615277778	1	0	0	28	0	90	0	180	1	315	Emergence	White	0	130	58	32.5	1	1	1	0	0	1	0	0	0	1	0	0	0	0	0	0	10	2	23.4	7.1	28.4	30.3	94
17265358	25413424	81.59563728	0	2	2008 - 2010	2	1.333333333	0	0	5.731944444	0	0	0	28	0	90	0	180	0	365	Emergence	White	0	130	72	27.66864132	0	0	0	0	0	0	0	0	0	0	0	1	0	0	0	0	6	2	31.4	10.2	26.9	32.5	83
10685081	23485013	81.59429114	0	1	2011 - 2013	2	2	0	0	3.442361111	0	0	0	28	0	90	0	180	0	365	Surgical same day	White	0	118	64	24.2	0	0	0	0	0	0	0	0	0	0	0	0	0	0	0	0	4	1	28.6	8.9	27	31.2	87
18062629	29585703	81.59252762	0	2	2008 - 2010	2	1	0	0	2.090972222	0	0	0	28	0	90	0	180	0	365	Emergence	White	0	131.3053565	73.6363016	27.66864132	0	0	0	0	0	0	0	0	0	0	0	0	0	0	0	0	4	1	36.1	11.8	29.1	32.7	89
14201479	22077028	81.59184314	0	2	2014 - 2016	4	2.875	0	0	15.55972222	0	0	0	28	0	90	0	180	0	365	Observation	White	0	131.3053565	73.6363016	26.8	1	0	1	0	0	1	1	0	0	0	0	1	0	0	0	0	10	2	27.3	8	18.9	29.3	65
12876921	20477458	81.56632923	0	2	2011 - 2013	2	2	0	0	4.715277778	0	0	0	28	0	90	0	180	0	365	Emergence	Asian	0	131.3053565	73.6363016	27.66864132	0	0	0	0	0	0	0	0	0	1	0	0	0	0	0	0	5	2	31.5	11.2	29.9	35.8	84
14890435	22267527	81.55562096	0	1	2014 - 2016	2	2	0	0	5.782638889	1	0	0	28	0	90	0	180	1	342	Urgent	White	0	131.3053565	73.6363016	40.4	1	1	1	0	0	0	0	0	0	0	0	1	0	0	0	0	9	2	28.2	9.1	34.3	32.3	106
17815126	24734417	81.55077843	0	2	2014 - 2016	2	2	0	0	3.519444444	0	0	0	28	0	90	0	180	0	365	Emergence	Hispanic	0	138	86	26.3	0	0	0	0	0	0	0	0	0	0	0	0	0	0	0	0	4	1	38.1	12.5	31.4	32.8	96
18736342	29584464	81.54878949	0	2	2020 - 2022	2	2	0	1	7.208333333	0	0	0	28	0	90	0	180	0	365	Urgent	Others	1	131.3053565	73.6363016	27.66864132	0	1	0	0	0	0	0	0	1	0	0	0	0	0	0	0	6	2	32.6	10.7	28.5	32.8	87
17350238	25530549	81.53322333	0	2	2017 - 2019	2	2	0	0	5.922222222	1	0	0	28	0	90	1	101	1	101	Observation	White	0	131.3053565	73.6363016	54.2	0	0	0	0	0	1	0	0	0	0	0	0	1	0	1	0	11	2	25.8	8.4	32.8	32.6	101
18674337	25093504	81.51124209	0	1	2011 - 2013	2	1	0	0	7.906944444	1	0	0	28	0	90	0	180	1	247	Emergence	White	0	124	55	27.66864132	0	1	0	0	0	0	0	0	0	1	0	0	0	0	0	0	6	2	27.8	9	30.8	32.3	95
10082014	22293901	81.50043038	0	2	2008 - 2010	4	5	0	0	4.667361111	0	0	0	28	0	90	0	180	0	365	Emergence	White	0	100	76	27.8	0	0	0	0	0	0	0	0	0	0	0	0	0	0	0	0	4	1	31.9	9.7	28.4	30.5	93
19123346	26865280	81.48325075	0	2	2008 - 2010	2	2	0	0	4.099305556	0	0	0	28	0	90	0	180	0	365	Emergence	Black	0	131.3053565	73.6363016	27.66864132	0	0	0	0	0	0	0	0	0	0	0	0	0	0	0	0	4	1	37.7	12.5	29.2	33.3	88
14679203	20310712	81.46172583	0	2	2020 - 2022	1	0	0	0	4.071527778	0	0	0	28	0	90	0	180	0	365	Observation	White	0	131.3053565	73.6363016	33.1	0	0	0	0	0	0	0	0	0	0	0	0	0	0	0	0	4	1	37.7	12.1	30.4	32.1	95
13593993	21016532	81.4568884	0	2	2008 - 2010	2	2	0	0	5.736111111	1	0	0	28	0	90	0	180	1	264	Emergence	White	0	141	74	23.3	0	1	0	0	0	1	0	0	0	0	0	1	0	0	0	0	8	2	34.7	11	31.3	31.7	99
10074321	28917827	81.44313124	0	2	2011 - 2013	2	2	0	0	3.979861111	1	1	1	4	1	4	1	4	1	4	Urgent	Black	0	131.3053565	73.6363016	27.66864132	0	1	0	0	0	1	0	0	0	0	0	1	0	0	0	0	8	2	38.4	12.3	30.8	32	96
15564407	21218428	81.44223913	0	2	2017 - 2019	2	2	0	0	3.138194444	0	0	0	28	0	90	0	180	0	365	Emergence	White	0	131.3053565	73.6363016	31.6	0	0	0	0	0	0	0	0	0	0	0	0	0	0	0	0	4	1	38.6	12.9	28.5	33.4	85
17569886	24557080	81.42980742	0	1	2011 - 2013	2	2	0	0	3.872916667	1	0	1	24	1	24	1	24	1	24	Emergence	White	0	120	70	30.2	1	1	1	0	1	0	0	0	1	0	0	1	0	0	0	0	11	2	43.1	14.1	31.2	32.7	95
10745810	24636060	81.42194262	0	2	2011 - 2013	2	2	0	0	3.410416667	0	0	0	28	0	90	0	180	0	365	Emergence	White	0	146	60	29.6	0	1	0	0	0	0	1	0	0	0	0	0	0	0	0	0	6	2	39.1	12.8	31.5	32.7	96
12934758	29245374	81.40064761	0	1	2008 - 2010	2	2	0	0	4.270833333	0	0	0	28	0	90	0	180	0	365	Surgical same day	White	0	128	58	26.9	0	0	0	0	0	0	0	0	0	0	0	0	0	0	0	0	4	1	27.6	9.7	32.7	35.1	93
10391695	22581913	81.39964561	0	2	2020 - 2022	2	2	0	0	9.480555556	0	0	0	28	0	90	0	180	0	365	Emergence	White	0	131.3053565	73.6363016	27.66864132	0	1	0	0	0	1	0	0	0	0	0	1	0	0	0	0	8	2	27.6	8.6	31.6	31.2	102
17985586	24949178	81.39558818	0	1	2014 - 2016	2	2	0	0	3.222916667	0	0	0	28	0	90	0	180	0	365	Urgent	White	0	131.3053565	73.6363016	27.2	0	0	0	0	0	0	0	0	0	0	0	0	0	0	0	0	4	1	30.6	10.7	33.1	34.9	95
19477643	28580149	81.38343299	0	2	2011 - 2013	3	1	0	0	3.401388889	0	0	0	28	0	90	0	180	0	365	Emergence	White	0	131.3053565	73.6363016	27.66864132	0	0	0	0	0	0	0	0	0	0	0	0	0	0	0	0	4	1	33.1	11	31.2	33.3	94
10626184	21724370	81.37846863	0	2	2014 - 2016	4	4.680043523	0	0	9.351388889	1	0	0	28	1	60	1	60	1	60	Emergence	White	0	162	92	17	0	0	0	0	0	1	0	0	0	0	0	0	0	0	0	0	5	2	29.6	9.4	30.7	31.8	97
13693746	25851348	81.37690863	0	1	2008 - 2010	2	1	0	0	3.65625	0	0	0	28	0	90	0	180	0	365	Emergence	White	0	110	70	34	0	0	0	1	0	0	0	0	0	0	0	0	0	0	0	0	5	2	28.7	10.68288195	30.34233562	32.89850653
11057828	24942093	81.37506906	0	2	2014 - 2016	3	1	0	0	3.799305556	0	0	0	28	0	90	0	180	0	365	Urgent	White	0	131.3053565	73.6363016	29	0	0	0	0	0	0	0	0	0	0	0	0	0	0	0	0	4	1	32.5	10.6	32.1	32.6	99
12315231	21509282	81.36695465	0	2	2008 - 2010	2	2	0	0	1.402083333	0	0	0	28	0	90	0	180	0	365	Observation	White	0	132	74	30.5	0	0	0	0	0	0	0	0	0	0	0	0	0	0	0	0	4	1	28.4	9.4	32.9	33.1	99
16959028	26995503	81.36083291	0	2	2014 - 2016	4	3.541666667	0	0	7.688888889	0	0	0	28	0	90	0	180	0	365	Urgent	Others	0	138	62	19.2	0	0	0	0	0	0	0	0	0	0	0	0	0	0	0	0	4	1	29.5	10.4	29.8	35.1	85
17379323	22850574	81.36050588	0	1	2017 - 2019	1	0	0	0	5.886805556	1	0	0	28	1	49	1	49	1	49	Observation	White	0	119	50	29.3	0	0	0	1	1	0	0	0	0	1	1	0	0	0	0	0	9	2	30.5	9.8	28.4	32.1	88
10147992	28503439	81.36026342	0	2	2014 - 2016	2	2	0	0	3.925	1	0	0	28	0	90	0	180	0	365	Surgical same day	Black	0	128	79	27.3	0	0	0	0	0	0	0	0	0	0	0	0	0	0	0	0	4	1	29.4	10	27	34	79
19947284	29042724	81.355304	0	1	2008 - 2010	2	2	0	0	10.72638889	1	0	0	28	0	90	0	180	1	340	Urgent	White	0	130	80	32.4	1	1	0	0	0	0	0	0	0	0	0	1	0	0	1	0	14	2	31.7	10.4	29.1	32.8	89
17169973	29860723	81.34400518	0	2	2020 - 2022	2	2	0	0	2.917361111	0	0	0	28	0	90	0	180	0	365	Emergence	White	0	125	80	27.66864132	0	0	0	0	0	0	0	0	0	0	0	0	0	0	0	0	4	1	23.7	8	31.9	33.8	94
[truncated: 2,045 more rows]
[truncated: 32 more columns]
