# Supplementary material for: The Long-Term Efficacy of Cephalosporin in Elderly Hip Fracture Patients: A Comprehensive Analysis
Source: J Clin Med. 2025 Aug 28;14(17):6086. doi: 10.3390/jcm14176086 (PMC12429005; doi:10.3390/jcm14176086)
Supplement: Supplementary file 1 [file jcm-14-06086-s001.zip › Supplementary Table S6.xlsx]

## Sheet: 28day
The interaction P-value of four drug groups and gender, surgery, CCI, multiple injuries, osteoporosis, immunosuppressant use, and SII for 28-day mortality
		round(summary(global_fit)$coefficients[grepl(":", rownames(summary(global_fit)$coefficients)), "Pr(>|z|)"], 4)
gender	drug_category2:gender	0.2138
	drug_category3:gender	0.6951
	drug_category4:gender	0.658
surgery	drug_category2:surgery2	0.4593
	drug_category3:surgery2	0.5699
	drug_category4:surgery2	0.7791
CCI	drug_category2:CCI2	/
	drug_category3:CCI2	/
	drug_category4:CCI2	/
multiple injuries	drug_category2:multiple_injuries1	0.1674
	drug_category3:multiple_injuries1	0.063
	drug_category4:multiple_injuries1	0.0663
osteoporosis	drug_category2:Osteoporosis1	0.316
	drug_category3:Osteoporosis1	0.3783
	drug_category4:Osteoporosis1	0.1749
immunosuppressant use	drug_category2:immunosuppressant1	0.5809
	drug_category3:immunosuppressant1	0.2057
	drug_category4:immunosuppressant1	0.0475
SII	drug_category2:sii.281	/
	drug_category3:sii.281	/
	drug_category4:sii.281	/

## Sheet: 90day
The interaction P-value of four drug groups and ggender, surgery, CCI, multiple injuries, osteoporosis, immunosuppressant use, and SII for 90-day mortality
		round(summary(global_fit)$coefficients[grepl(":", rownames(summary(global_fit)$coefficients)), "Pr(>|z|)"], 4)
gender	drug_category2:gender2	0.8402
	drug_category3:gender2	0.2003
	drug_category4:gender2	0.3775
surgery	drug_category2:surgery2	0.0802
	drug_category3:surgery2	0.5096
	drug_category4:surgery2	0.0525
CCI	drug_category2:CCI2	0.8637
	drug_category3:CCI2	0.4909
	drug_category4:CCI2	0.4214
multiple injuries	drug_category2:multiple_injuries1	0.545
	drug_category3:multiple_injuries1	0.8571
	drug_category4:multiple_injuries1	0.9043
osteoporosis	drug_category2:Osteoporosis1	0.1515
	drug_category3:Osteoporosis1	0.6338
	drug_category4:Osteoporosis1	0.1804
immunosuppressant use	drug_category2:immunosuppressant1	0.0697
	drug_category3:immunosuppressant1	0.0641
	drug_category4:immunosuppressant1	0.3669
SII	drug_category2:sii.281	0.4816
	drug_category3:sii.281	0.0782
	drug_category4:sii.281	0.5328

## Sheet: 180day
The interaction P-value of four drug groups and gender, surgery, CCI, multiple injuries, osteoporosis, immunosuppressant use, and SII for 180-day mortality
		round(summary(global_fit)$coefficients[grepl(":", rownames(summary(global_fit)$coefficients)), "Pr(>|z|)"], 4)
gender	drug_category2:gender2	0.1064
	drug_category3:gender2	0.468
	drug_category4:gender2	0.5793
surgery	drug_category2:surgery2	0.1469
	drug_category3:surgery2	0.18
	drug_category4:surgery2	0.3791
CCI	drug_category2:CCI2	0.2373
	drug_category3:CCI2	0.7643
	drug_category4:CCI2	0.4568
multiple injuries	drug_category2:multiple_injuries1	0.9001
	drug_category3:multiple_injuries1	0.588
	drug_category4:multiple_injuries1	0.7747
osteoporosis	drug_category2:Osteoporosis1	0.4387
	drug_category3:Osteoporosis1	0.7693
	drug_category4:Osteoporosis1	0.5853
immunosuppressant use	drug_category2:immunosuppressant1	0.211
	drug_category3:immunosuppressant1	0.1619
	drug_category4:immunosuppressant1	0.8884
SII	drug_category2:sii.281	0.2998
	drug_category3:sii.281	0.9318
	drug_category4:sii.281	0.2154

## Sheet: 1year
The interaction P-value of four drug groups and gender, surgery, CCI, multiple injuries, osteoporosis, immunosuppressant use, and SII for 1-year mortality
		round(summary(global_fit)$coefficients[grepl(":", rownames(summary(global_fit)$coefficients)), "Pr(>|z|)"], 4)
gender	drug_category2:gender2	0.2213
	drug_category3:gender2	0.7996
	drug_category4:gender2	0.8831
surgery	drug_category2:surgery2	0.2929
	drug_category3:surgery2	0.0905
	drug_category4:surgery2	0.1774
CCI	drug_category2:CCI2	0.1622
	drug_category3:CCI2	0.4568
	drug_category4:CCI2	0.4501
multiple injuries	drug_category2:multiple_injuries1	0.9601
	drug_category3:multiple_injuries1	0.6379
	drug_category4:multiple_injuries1	0.5923
osteoporosis	drug_category2:Osteoporosis1	0.2074
	drug_category3:Osteoporosis1	0.2391
	drug_category4:Osteoporosis1	0.4627
immunosuppressant use	drug_category2:immunosuppressant1	0.2483
	drug_category3:immunosuppressant1	0.156
	drug_category4:immunosuppressant1	0.8611
SII	drug_category2:sii.281	0.351
	drug_category3:sii.281	0.2179
	drug_category4:sii.281	0.2437

## Sheet: infection
The interaction P-value of four drug groups and ggender, surgery, CCI, multiple injuries, osteoporosis, immunosuppressant use, and SII for infection
		round(summary(global_fit)$coefficients[grepl(":", rownames(summary(global_fit)$coefficients)), "Pr(>|z|)"], 4)
gender	drug_category2:gender2	/
	drug_category3:gender2	/
	drug_category4:gender2	/
surgery	drug_category2:surgery2	/
	drug_category3:surgery2	/
	drug_category4:surgery2	/
CCI	drug_category2:CCI2	/
	drug_category3:CCI2	/
	drug_category4:CCI2	/
multiple injuries	drug_category2:multiple_injuries1	/
	drug_category3:multiple_injuries1	/
	drug_category4:multiple_injuries1	/
osteoporosis	drug_category2:Osteoporosis1	/
	drug_category3:Osteoporosis1	/
	drug_category4:Osteoporosis1	/
immunosuppressant use	drug_category2:immunosuppressant1	0.2191
	drug_category3:immunosuppressant1	/
	drug_category4:immunosuppressant1	0.1305
SII	drug_category2:sii.281	0.2191
	drug_category3:sii.281	/
	drug_category4:sii.281	0.1305

## Sheet: icu
The interaction P-value of four drug groups and ggender, surgery, CCI, multiple injuries, osteoporosis, immunosuppressant use, and SII for ICU admission
		round(summary(global_fit)$coefficients[grepl(":", rownames(summary(global_fit)$coefficients)), "Pr(>|z|)"], 4)
gender	drug_category2:gender2	0.3805
	drug_category3:gender2	0.2728
	drug_category4:gender2	0.4415
surgery	drug_category2:surgery2	0.2332
	drug_category3:surgery2	0.0629
	drug_category4:surgery2	0.1122
CCI	drug_category2:CCI2	0.048
	drug_category3:CCI2	0.213
	drug_category4:CCI2	0.1075
multiple injuries	drug_category2:multiple_injuries1	0.6669
	drug_category3:multiple_injuries1	0.4609
	drug_category4:multiple_injuries1	0.7715
osteoporosis	drug_category2:Osteoporosis1	0.6809
	drug_category3:Osteoporosis1	0.3925
	drug_category4:Osteoporosis1	0.4817
immunosuppressant use	drug_category2:immunosuppressant1	0.3693
	drug_category3:immunosuppressant1	0.2227
	drug_category4:immunosuppressant1	0.1767
SII	drug_category2:sii.281	0.2437
	drug_category3:sii.281	0.1128
	drug_category4:sii.281	0.9689
